# Supplementary material for: Z-DNA and Z-RNA in human disease
Source: Commun Biol. 2019 Jan 7;2:7. doi: 10.1038/s42003-018-0237-x (PMC6323056; doi:10.1038/s42003-018-0237-x)
Supplement: Supplementary file 2 — Supplementary Data 1 [file 42003_2018_237_MOESM2_ESM.txt]

chr1	84315901	84315989
chr1	88740655	88740736
chr1	21672369	21672446
chr1	219871548	219871590
chr1	180200678	180200718
chr1	73101780	73101858
chr1	88878030	88878114
chr1	70544460	70544538
chr1	210388946	210389017
chr1	212637966	212638052
chr1	224693950	224694010
chr1	7740887	7740929
chr1	207494209	207494289
chr1	108117577	108117658
chr1	239549228	239549310
chr1	243107861	243107924
chr1	47006012	47006102
chr1	19052465	19052541
chr1	204665907	204665961
chr1	30054544	30054614
chr1	48275801	48275855
chr1	66424408	66424470
chr1	53639348	53639418
chr1	44231391	44231497
chr1	204043091	204043154
chr1	231762371	231762437
chr1	18971613	18971663
chr1	64240825	64240879
chr1	85791003	85791067
chr1	157243899	157243962
chr1	194294573	194294623
chr1	200884901	200884963
chr1	179784211	179784287
chr1	54705711	54705827
chr1	35817841	35817911
chr1	83037955	83038013
chr1	152390698	152390804
chr1	109258260	109258316
chr1	39377266	39377341
chr1	163355368	163355423
chr1	170636420	170636480
chr1	197886212	197886271
chr1	180664536	180664603
chr1	10854181	10854277
chr1	59250765	59250805
chr1	228742840	228742887
chr1	34173256	34173346
chr1	227440956	227440996
chr1	38505410	38505465
chr1	39072429	39072509
chr1	55522519	55522559
chr1	6959585	6959655
chr1	177394565	177394618
chr1	22881536	22881600
chr1	62280183	62280243
chr1	79175807	79175863
chr1	100817521	100817579
chr1	151533922	151533984
chr1	151789580	151789661
chr1	26123578	26123673
chr1	12570567	12570630
chr1	112292033	112292093
chr1	175030342	175030414
chr1	151431268	151431314
chr1	178694254	178694301
chr1	97758235	97758305
chr1	160605103	160605172
chr1	98452363	98452421
chr1	60736882	60736942
chr1	80506616	80506694
chr1	210916173	210916232
chr1	83587707	83587802
chr1	246030929	246031005
chr1	183510278	183510324
chr1	244624544	244624584
chr1	196087387	196087451
chr1	33815413	33815468
chr1	46212757	46212811
chr1	229761558	229761592
chr1	204994485	204994670
chr1	247479483	247479554
chr1	11620025	11620095
chr1	61522676	61522795
chr1	113835956	113836026
chr1	191035881	191035938
chr1	202184108	202184168
chr1	223907489	223907553
chr1	118628116	118628184
chr1	20510657	20510725
chr1	94862138	94862194
chr1	205425196	205425242
chr1	88268742	88268800
chr1	89487164	89487230
chr1	21978204	21978250
chr1	35394301	35394351
chr1	104099747	104099811
chr1	226855519	226855574
chr1	27725875	27725916
chr1	44776603	44776696
chr1	61662562	61662638
chr1	63958734	63958778
chr1	72198167	72198222
chr1	118120478	118120550
chr1	214204368	214204451
chr1	228646348	228646404
chr1	235110216	235110278
chr1	195420390	195420449
chr1	158968860	158968906
chr1	215090489	215090689
chr1	44444836	44444878
chr1	248115262	248115316
chr1	24146216	24146270
chr1	199255206	199255262
chr1	98548867	98548925
chr1	60787008	60787080
chr1	20505765	20505810
chr1	234362678	234362740
chr1	22896722	22896908
chr1	245026689	245026747
chr1	181264281	181264352
chr1	212458710	212458750
chr1	15479876	15479926
chr1	191446936	191446988
chr1	91195994	91196034
chr1	210696936	210696985
chr1	120821708	120821748
chr1	29564050	29564098
chr1	176176387	176176426
chr1	165321202	165321238
chr1	157963292	157963360
chr1	7158151	7158224
chr1	94483726	94483776
chr1	22002506	22002564
chr1	30421483	30421597
chr1	43455475	43455520
chr1	62055219	62055285
chr1	97991411	97991471
chr1	246474907	246474990
chr1	34206407	34206461
chr1	163378124	163378393
chr1	78148722	78148760
chr1	228744473	228744591
chr1	228746714	228746832
chr1	228748955	228749073
chr1	228751196	228751314
chr1	228753437	228753555
chr1	228757893	228757989
chr1	228760113	228760231
chr1	228762355	228762471
chr1	228764594	228764712
chr1	228766836	228766954
chr1	228769077	228769195
chr1	228771316	228771420
chr1	228773542	228773660
chr1	228778014	228778132
chr1	176694815	176694859
chr1	225708733	225708773
chr1	178991575	178991618
chr1	188448247	188448306
chr1	209601767	209601821
chr1	14027344	14027394
chr1	30232684	30232758
chr1	227506204	227506242
chr1	94719177	94719239
chr1	193312077	193312136
chr1	181441836	181441882
chr1	4711407	4711467
chr1	177250823	177250877
chr1	237206576	237206618
chr1	63019487	63019553
chr1	150208349	150208425
chr1	236319214	236319310
chr1	180923535	180923581
chr1	163251812	163251858
chr1	206833128	206833196
chr1	68586369	68586424
chr1	105625782	105625850
chr1	106100528	106100593
chr1	109933366	109933438
chr1	159400423	159400478
chr1	115053819	115053851
chr1	246358888	246358944
chr1	55445584	55445640
chr1	237070507	237070554
chr1	3030698	3031269
chr1	17240618	17240683
chr1	211556117	211556149
chr1	2139340	2139474
chr1	96079525	96079604
chr1	16162396	16162432
chr1	48170498	48170528
chr1	153748601	153748633
chr1	161064422	161064482
chr1	193090900	193090966
chr1	228291511	228291541
chr1	243186211	243186263
chr1	222965711	222965820
chr1	44170432	44170483
chr1	160539299	160539361
chr1	228755678	228755786
chr1	228775783	228775891
chr1	228780255	228780363
chr1	5060062	5060104
chr1	182270920	182270962
chr1	119529372	119529408
chr1	5451918	5452028
chr1	46231875	46231925
chr1	111062308	111062379
chr1	211902109	211902163
chr1	25062816	25062876
chr1	170865323	170865389
chr1	29564663	29564707
chr1	46955051	46955093
chr1	3142086	3142153
chr1	20492140	20492337
chr1	27190811	27190873
chr1	32206469	32206529
chr1	36984807	36984871
chr1	43284829	43284893
chr1	113552831	113552886
chr1	152843870	152843926
chr1	152920837	152920881
chr1	177358369	177358408
chr1	184355870	184355956
chr1	203012637	203012691
chr1	220759312	220759372
chr1	11540711	11540773
chr1	211667799	211667859
chr1	60174723	60174769
chr1	23268858	23268929
chr1	157999119	157999210
chr1	86317774	86317814
chr1	10733485	10733535
chr1	31672829	31672967
chr1	218519373	218519449
chr1	245133333	245133367
chr1	25732703	25732771
chr1	40840238	40840299
chr1	116311355	116311407
chr1	192955443	192955502
chr1	236850284	236850318
chr1	55169288	55169336
chr1	204424213	204424265
chr1	3194268	3194368
chr1	205718872	205718910
chr1	100340038	100340088
chr1	119017069	119017123
chr1	6799081	6799249
chr1	174128456	174128494
chr1	234719991	234720055
chr1	203097620	203097658
chr1	19974337	19974418
chr1	143930344	143930388
chr1	206121197	206121251
chr1	208468833	208468897
chr1	33722494	33722548
chr1	164755910	164755985
chr1	10731347	10731400
chr1	1242023	1242055
chr1	25912958	25913098
chr1	196060993	196061043
chr1	215218127	215218189
chr1	65672239	65672301
chr1	49183177	49183223
chr1	17666524	17666576
chr1	187712101	187712151
chr1	210880386	210880432
chr1	233057074	233057135
chr1	5333078	5333121
chr1	52659451	52659497
chr1	118292148	118292190
chr1	184808671	184808724
chr1	189004251	189004311
chr1	192158896	192158938
chr1	15709491	15709531
chr1	1499753	1499795
chr1	26827449	26827483
chr1	181451461	181451497
chr1	44870850	44870900
chr1	224085643	224085708
chr1	42643419	42643480
chr1	150478939	150478993
chr1	151000215	151000281
chr1	7992704	7992826
chr1	23280348	23280380
chr1	52237144	52237184
chr1	117755847	117755897
chr1	3128352	3128408
chr1	152201044	152201092
chr1	160183393	160183437
chr1	8693475	8693537
chr1	167954414	167954496
chr1	90259285	90259331
chr1	156548041	156548095
chr1	118198081	118198143
chr1	117909414	117909446
chr1	150265500	150265555
chr1	181212441	181212499
chr1	193169880	193169922
chr1	2280007	2280351
chr1	22672902	22672956
chr1	27854723	27854761
chr1	11046165	11046205
chr1	104844855	104844915
chr1	52454754	52454808
chr1	191726662	191726718
chr1	16825657	16825689
chr1	186797804	186797856
chr1	197498452	197498543
chr1	232372626	232372676
chr1	53017333	53017387
chr1	160380457	160380511
chr1	112184238	112184288
chr1	164723887	164723942
chr1	162191289	162191369
chr1	199025407	199025463
chr1	1975397	1975435
chr1	81932343	81932387
chr1	170637572	170637610
chr1	182658363	182658443
chr1	209527479	209527543
chr1	118862880	118862933
chr1	228603615	228603681
chr1	54059087	54059157
chr1	208431032	208431103
chr1	145008473	145008511
chr1	245986600	245986648
chr1	228742758	228742803
chr1	11452027	11452087
chr1	168673146	168673194
chr1	168496911	168496999
chr1	29240808	29240842
chr1	240532324	240532360
chr1	17973046	17973100
chr1	245608757	245608823
chr1	197170561	197170611
chr1	226643830	226643868
chr1	40481537	40481599
chr1	58011730	58011790
chr1	5641150	5641228
chr1	170995327	170995371
chr1	14922773	14922837
chr1	14149745	14149821
chr1	1244038	1244072
chr1	16174125	16174159
chr1	37720904	37720936
chr1	43148562	43148592
chr1	183442028	183442060
chr1	212839277	212839319
chr1	11501136	11501191
chr1	44098706	44098769
chr1	112360637	112360701
chr1	9355242	9355316
chr1	39566565	39566609
chr1	213580538	213580596
chr1	26829044	26829086
chr1	33877986	33878024
chr1	180362212	180362250
chr1	72542332	72542426
chr1	75957377	75957437
chr1	2859604	2859642
chr1	218555160	218555216
chr1	156109923	156109997
chr1	17461378	17461414
chr1	151832691	151832738
chr1	231240435	231240488
chr1	8518608	8518668
chr1	18644927	18644997
chr1	55261824	55261902
chr1	86642071	86642125
chr1	31353845	31353903
chr1	39983759	39983810
chr1	10806300	10806344
chr1	21977892	21977946
chr1	8021738	8021780
chr1	120654893	120654951
chr1	145164789	145164839
chr1	170643338	170643398
chr1	222574023	222574081
chr1	73814845	73814895
chr1	235438300	235438355
chr1	239123860	239123901
chr1	12460994	12461058
chr1	44224717	44224779
chr1	62744851	62744915
chr1	62923815	62923873
chr1	64952014	64952114
chr1	84398231	84398273
chr1	106211339	106211409
chr1	179628677	179628741
chr1	230952495	230952560
chr1	236086144	236086194
chr1	248104002	248104069
chr1	156067709	156067762
chr1	25000084	25000135
chr1	88781350	88781392
chr1	240172128	240172174
chr1	222301771	222301833
chr1	242638456	242638512
chr1	9102458	9102499
chr1	61548615	61548659
chr1	160759402	160759476
chr1	245318100	245318134
chr1	172036084	172036143
chr1	100932942	100932990
chr1	203541586	203541638
chr1	876045	876077
chr1	205425836	205425954
chr1	91037448	91037513
chr1	36273722	36273754
chr1	1232116	1232162
chr1	65533543	65533605
chr1	229359910	229359947
chr1	245566832	245566899
chr1	1232180	1232224
chr1	3034498	3034726
chr1	32670558	32670594
chr1	61849358	61849411
chr1	6212403	6212471
chr1	3293621	3293661
chr1	201463939	201464003
chr1	156630157	156630245
chr1	227352360	227352432
chr1	6500407	6500439
chr1	9749282	9749312
chr1	17034439	17034477
chr1	65432099	65432129
chr1	77067981	77068047
chr1	120165934	120165966
chr1	150335482	150335545
chr1	36172261	36172295
chr1	48498576	48498634
chr1	116248748	116248846
chr1	181068717	181068761
chr1	184905808	184905857
chr1	187439681	187439752
chr1	32479424	32479454
chr1	33896541	33896571
chr1	46932709	46932739
chr1	54303790	54303820
chr1	54411985	54412017
chr1	60280191	60280223
chr1	110052375	110052431
chr1	153747828	153747864
chr1	43920139	43920171
chr1	177151134	177151170
chr1	7723335	7723397
chr1	8763536	8763591
chr1	17462854	17462892
chr1	7552748	7552820
chr1	24526301	24526353
chr1	44025556	44025595
chr1	67500807	67500848
chr1	68696245	68696299
chr1	103861112	103861176
chr1	104000844	104000908
chr1	104480180	104480241
chr1	105188415	105188468
chr1	109451284	109451320
chr1	223282458	223282508
chr1	230320997	230321069
chr1	3258108	3258150
chr1	82072420	82072480
chr1	90758118	90758176
chr1	158001106	158001162
chr1	14662217	14662257
chr1	1194356	1194771
chr1	112162369	112162401
chr1	223537723	223537765
chr1	80004537	80004573
chr1	22911512	22911561
chr1	151345843	151345881
chr1	9486594	9486636
chr1	109756981	109757015
chr1	42071017	42071083
chr1	92071227	92071297
chr1	227095526	227095568
chr1	243913688	243913756
chr1	241864545	241864609
chr1	40233723	40233775
chr1	209812951	209813029
chr1	15392317	15392424
chr1	154600069	154600115
chr1	243601810	243601875
chr1	226884378	226884420
chr1	58312462	58312516
chr1	245708314	245708358
chr1	246058589	246058627
chr1	205319906	205320010
chr1	156395961	156396069
chr1	117023543	117023604
chr1	19520242	19520280
chr1	25765942	25765983
chr1	27815742	27815802
chr1	74844994	74845040
chr1	204095774	204095812
chr1	235780018	235780059
chr1	5560703	5560913
chr1	58364506	58364569
chr1	115053878	115053916
chr1	159141931	159141963
chr1	210484476	210484546
chr1	44513658	44513735
chr1	50666890	50666930
chr1	72150168	72150214
chr1	161953377	161953419
chr1	236723491	236723563
chr1	196350011	196350049
chr1	177539585	177539633
chr1	24612039	24612075
chr1	7740483	7740535
chr1	32237765	32237799
chr1	163743783	163743832
chr1	159500719	159500781
chr1	212732298	212732338
chr1	41091983	41092037
chr1	180224444	180224558
chr1	245978099	245978207
chr1	1276764	1276857
chr1	193545553	193545622
chr1	3127031	3127081
chr1	229122973	229123076
chr1	214637919	214637965
chr1	18222302	18222386
chr1	36735983	36736039
chr1	975879	975911
chr1	39249693	39249733
chr1	236020955	236021022
chr1	246829732	246829770
chr1	53132233	53132275
chr1	77457501	77457557
chr1	8442485	8442539
chr1	172261734	172261780
chr1	102042051	102042099
chr1	110098563	110098633
chr1	208516708	208516776
chr1	165413905	165413945
chr1	36056588	36056628
chr1	907059	907105
chr1	56115315	56115407
chr1	183221018	183221095
chr1	6604564	6604608
chr1	17911321	17911377
chr1	120450899	120450940
chr1	10726829	10726879
chr1	35210961	35211013
chr1	165586546	165586602
chr1	40085671	40085707
chr1	22830079	22830125
chr1	85939153	85939199
chr1	116526037	116526090
chr1	161429040	161429094
chr1	80529076	80529144
chr1	160292756	160292808
chr1	20666650	20666715
chr1	56700719	56700782
chr1	67505168	67505217
chr1	82761577	82761648
chr1	89592421	89592469
chr1	114665095	114665164
chr1	159077079	159077135
chr1	180219450	180219501
chr1	187651943	187652017
chr1	215177816	215177869
chr1	238005312	238005370
chr1	2990967	2991016
chr1	50576794	50576840
chr1	1167565	1167597
chr1	181105557	181105615
chr1	27455466	27455502
chr1	16678964	16679033
chr1	7553068	7553136
chr1	242445150	242445186
chr1	242735879	242735923
chr1	54798572	54798632
chr1	111319159	111319201
chr1	180157978	180158032
chr1	154193251	154193293
chr1	116773137	116773187
chr1	94496715	94496749
chr1	241815389	241815431
chr1	9884100	9884150
chr1	17766255	17766285
chr1	21044081	21044111
chr1	27930690	27930722
chr1	68298739	68298769
chr1	202183587	202183621
chr1	214157249	214157279
chr1	217308847	217308879
chr1	101525637	101525693
chr1	10595823	10595873
chr1	33225959	33225993
chr1	37101086	37101157
chr1	185686125	185686178
chr1	186340975	186341013
chr1	202236013	202236049
chr1	234894664	234894702
chr1	246888090	246888124
chr1	6479709	6479741
chr1	36787392	36787424
chr1	16135333	16135373
chr1	177217563	177217650
chr1	228234526	228234641
chr1	2846705	2846817
chr1	94450263	94450329
chr1	3227394	3227584
chr1	172058195	172058233
chr1	230202529	230202575
chr1	37500123	37500155
chr1	37785107	37785158
chr1	76838032	76838072
chr1	236630703	236630767
chr1	152419718	152419756
chr1	41296209	41296270
chr1	68506517	68506586
chr1	87435062	87435104
chr1	95199604	95199648
chr1	190077461	190077503
chr1	88415845	88415887
chr1	146142010	146142053
chr1	147683842	147683885
chr1	186251692	186251731
chr1	189983271	189983325
chr1	29212139	29212187
chr1	110310494	110310548
chr1	223433775	223433813
chr1	27248194	27248224
chr1	234614883	234614975
chr1	244080570	244080600
chr1	2362562	2362610
chr1	209804269	209804313
chr1	247617420	247617524
chr1	115238541	115238579
chr1	10168196	10168240
chr1	34423522	34423581
chr1	103454785	103454843
chr1	156978177	156978227
chr1	211474233	211474276
chr1	20631036	20631089
chr1	30418816	30418854
chr1	248318766	248318822
chr1	87496190	87496236
chr1	230076234	230076291
chr1	34172357	34172522
chr1	84089960	84090013
chr1	234233269	234233315
chr1	236898878	236898915
chr1	175655168	175655208
chr1	204251344	204251382
chr1	213500907	213500959
chr1	1474356	1474440
chr1	241520717	241520753
chr1	2362678	2362718
chr1	11894084	11894178
chr1	87663906	87663961
chr1	107739551	107739595
chr1	36592112	36592284
chr1	25510683	25510721
chr1	2561872	2561964
chr1	27889615	27889661
chr1	112533112	112533155
chr1	1158545	1158584
chr1	31186203	31186287
chr1	70177910	70177964
chr1	5753355	5753423
chr1	32372318	32372390
chr1	110199161	110199225
chr1	153714946	153714997
chr1	234680737	234680803
chr1	1243949	1243979
chr1	184020807	184020837
chr1	1440300	1440341
chr1	2828429	2828496
chr1	7167288	7167379
chr1	22591820	22591905
chr1	32804186	32804231
chr1	43327507	43327553
chr1	43529334	43529380
chr1	67552610	67552655
chr1	81977068	81977114
chr1	82047538	82047598
chr1	107154929	107154990
chr1	151345897	151345941
chr1	201677551	201677603
chr1	245332622	245332678
chr1	247842780	247842837
chr1	184731270	184731324
chr1	42364243	42364281
chr1	17452925	17453020
chr1	94547137	94547201
chr1	10754941	10754975
chr1	20692569	20692597
chr1	21113419	21113449
chr1	51433842	51433870
chr1	53793805	53793835
chr1	81404618	81404646
chr1	86620905	86620935
chr1	159824520	159824550
chr1	205600614	205600642
chr1	234745944	234746013
chr1	165191137	165191205
chr1	3282431	3282597
chr1	25943197	25943231
chr1	65055148	65055194
chr1	65468554	65468584
chr1	1902287	1902753
chr1	29564764	29564798
chr1	246670581	246670626
chr1	3063292	3063802
chr1	65533004	65533036
chr1	46645747	46645799
chr1	1232236	1232280
chr1	3567697	3567727
chr1	46269231	46269261
chr1	82266610	82266640
chr1	146079543	146079571
chr1	147621379	147621407
chr1	197114899	197114929
chr1	214779446	214779476
chr1	23670765	23670791
chr1	40367594	40367638
chr1	66258652	66258693
chr1	67395805	67395853
chr1	84543630	84543660
chr1	110052340	110052368
chr1	208084387	208084415
chr1	226595837	226595865
chr1	159233543	159233598
chr1	90305749	90305803
chr1	38552073	38552109
chr1	219256670	219256707
chr1	55743226	55743284
chr1	190802669	190802713
chr1	197881744	197881782
chr1	11790414	11790478
chr1	36589827	36589867
chr1	2412430	2412558
chr1	2562425	2562507
chr1	238765826	238765892
chr1	29175993	29176085
chr1	67040466	67040514
chr1	94570492	94570596
chr1	169794214	169794254
chr1	24883863	24883967
chr1	31325207	31325251
chr1	22913869	22913909
chr1	80953792	80953844
chr1	153403516	153403662
chr1	41760826	41760866
chr1	165869915	165870006
chr1	183317394	183317426
chr1	210534657	210534691
chr1	215775034	215775070
chr1	95523115	95523151
chr1	118860346	118860386
chr1	7765465	7765499
chr1	29063391	29063423
chr1	166435839	166435885
chr1	175708588	175708671
chr1	65646468	65646518
chr1	65533135	65533167
chr1	192677428	192677469
chr1	209000925	209000963
chr1	163529620	163529672
chr1	5939822	5939968
chr1	22889809	22889845
chr1	56911129	56911185
chr1	165032940	165032976
chr1	109825948	109825986
chr1	872304	872340
chr1	149876400	149876440
chr1	40367534	40367572
chr1	43205014	43205084
chr1	109419905	109419941
chr1	172260375	172260439
chr1	33772841	33772873
chr1	195389174	195389242
chr1	1276542	1276657
chr1	5682814	5682848
chr1	236634662	236634695
chr1	82307339	82307385
chr1	41849167	41849201
chr1	89847130	89847182
chr1	172904956	172905002
chr1	152791493	152791543
chr1	61336240	61336286
chr1	94759805	94759849
chr1	247087016	247087068
chr1	17300776	17300814
chr1	246982080	246982112
chr1	2706317	2706347
chr1	25943729	25943761
chr1	39493082	39493112
chr1	58049085	58049115
chr1	156698307	156698339
chr1	180200565	180200599
chr1	60385078	60385132
chr1	1285129	1285173
chr1	23345942	23346003
chr1	204234188	204234236
chr1	6025987	6026019
chr1	8277493	8277551
chr1	234656242	234656330
chr1	4378567	4378607
chr1	12004455	12004513
chr1	16971206	16971267
chr1	48300226	48300276
chr1	48461153	48461211
chr1	60270755	60270821
chr1	64342308	64342368
chr1	77582239	77582306
chr1	92678005	92678070
chr1	143283394	143283463
chr1	158621691	158621730
chr1	160345276	160345322
chr1	198002837	198002884
chr1	220201786	220201828
chr1	245961669	245961809
chr1	179852146	179852182
chr1	40714919	40714992
chr1	182873653	182873727
chr1	65447758	65447826
chr1	178972352	178972388
chr1	14785734	14785788
chr1	84009974	84010019
chr1	117401554	117401590
chr1	228917564	228917603
chr1	244030725	244030771
chr1	5218826	5218886
chr1	7552634	7552700
chr1	37939102	37939146
chr1	56163785	56163828
chr1	56364927	56364983
chr1	59779233	59779279
chr1	69757792	69757860
chr1	77681378	77681416
chr1	81132449	81132495
chr1	103099811	103099859
chr1	107110565	107110613
chr1	175674713	175674758
chr1	184640385	184640444
chr1	187885828	187885886
chr1	190518992	190519034
chr1	206846503	206846557
chr1	232339827	232339871
chr1	238033639	238033680
chr1	240132612	240132658
chr1	241660618	241660670
chr1	241718434	241718476
chr1	3034736	3034816
chr1	29575649	29575733
chr1	57704471	57704569
chr1	150528044	150528370
chr1	6736712	6736764
chr1	23885976	23886006
chr1	16796849	16796917
chr1	201405006	201405081
chr1	4728374	4728432
chr1	47191206	47191257
chr1	225883047	225883089
chr1	245627628	245628013
chr1	245185994	245186050
chr1	183923840	183923880
chr1	42271547	42271589
chr1	192293717	192293760
chr1	241319359	241319405
chr1	11790226	11790340
chr1	16960867	16960925
chr1	24412305	24412350
chr1	27647813	27647855
chr1	59615462	59615509
chr1	165882857	165882934
chr1	32165056	32165122
chr1	34004051	34004108
chr1	106545209	106545265
chr1	178543352	178543405
chr1	202997760	202997822
chr1	149913986	149914032
chr1	25989040	25989074
chr1	28099647	28099705
chr1	46050371	46050401
chr1	171810492	171810522
chr1	2800616	2800720
chr1	6128322	6128360
chr1	84237419	84237465
chr1	156905456	156905500
chr1	229537065	229537099
chr1	43770786	43770816
chr1	205399868	205399898
chr1	222886637	222886669
chr1	229406796	229406830
chr1	7826626	7826682
chr1	41352426	41352474
chr1	44031492	44031544
chr1	44279524	44279608
chr1	112031646	112031692
chr1	169691260	169691307
chr1	223974252	223974313
chr1	244014253	244014283
chr1	2303586	2303620
chr1	31230456	31230490
chr1	180548578	180548620
chr1	44556579	44556647
chr1	48434201	48434247
chr1	240526860	240526898
chr1	84276658	84276698
chr1	228707604	228707670
chr1	247921781	247921837
chr1	164700294	164700351
chr1	230333488	230333543
chr1	6151154	6151188
chr1	51888372	51888416
chr1	83203521	83203578
chr1	17600449	17600481
chr1	234349983	234350015
chr1	21021480	21021656
chr1	49303327	49303385
chr1	80201372	80201426
chr1	41442058	41442100
chr1	204797718	204797795
chr1	22676320	22676380
chr1	57852389	57852440
chr1	153589211	153589263
chr1	204060839	204060887
chr1	208365645	208365692
chr1	208503179	208503225
chr1	213905679	213905722
chr1	242047941	242047994
chr1	243610787	243610831
chr1	19367891	19367949
chr1	34315809	34315847
chr1	37736912	37736953
chr1	44222208	44222248
chr1	50658170	50658238
chr1	94861360	94861398
chr1	100299668	100299720
chr1	177458959	177459021
chr1	1276909	1276955
chr1	116787601	116787669
chr1	33355108	33355146
chr1	33959748	33959782
chr1	56574326	56574380
chr1	94579977	94580009
chr1	149813629	149813661
chr1	149823277	149823310
chr1	183681623	183681671
chr1	27950482	27950518
chr1	14964738	14964772
chr1	111217667	111217699
chr1	162269536	162269587
chr1	204567049	204567085
chr1	234040652	234040684
chr1	23817835	23817887
chr1	39989643	39989697
chr1	40227870	40227908
chr1	54942068	54942114
chr1	75181863	75181911
chr1	77164470	77164531
chr1	90624924	90624974
chr1	150783913	150783967
chr1	164742463	164742511
chr1	165437375	165437422
chr1	205579886	205579926
chr1	223261198	223261244
chr1	237015544	237015592
chr1	239193104	239193154
chr1	41794091	41794141
chr1	88262258	88262296
chr1	102309463	102309495
chr1	3252767	3252803
chr1	31887439	31887485
chr1	65071781	65071833
chr1	202585585	202585667
chr1	25190670	25190804
chr1	92764298	92764326
chr1	233051041	233051113
chr1	90825060	90825118
chr1	3035328	3035403
chr1	3417110	3417164
chr1	23059015	23059063
chr1	12107279	12107369
chr1	146813414	146813472
chr1	153918021	153918083
chr1	22904373	22904746
chr1	41890274	41890341
chr1	234809103	234809137
chr1	27557712	27557750
chr1	215471898	215471934
chr1	32314245	32314293
chr1	48175475	48175505
chr1	21599773	21599878
chr1	70289213	70289259
chr1	117849573	117849611
chr1	171768406	171768460
chr1	184158156	184158216
chr1	3045872	3045966
chr1	156193434	156193488
chr1	167126780	167126832
chr1	200799419	200799470
chr1	215852045	215852097
chr1	20619117	20619167
chr1	20770661	20770749
chr1	25430492	25430539
chr1	100281997	100282049
chr1	118238008	118238050
chr1	44758297	44758335
chr1	76861257	76861309
chr1	96341431	96341469
chr1	24229264	24229304
chr1	231870236	231870282
chr1	11921007	11921068
chr1	16444585	16444631
chr1	18128901	18128949
chr1	23127185	23127230
chr1	42438698	42438746
chr1	43502698	43502900
chr1	44782774	44782841
chr1	65655317	65655363
chr1	81682447	81682498
chr1	83579156	83579223
chr1	92210554	92210594
chr1	114451402	114451444
chr1	153308503	153308553
chr1	159100583	159100647
chr1	159176815	159176865
chr1	170942231	170942287
chr1	202095950	202096010
chr1	204305675	204305735
chr1	244430986	244431040
chr1	248024506	248024552
chr1	65210557	65210593
chr1	2561981	2562423
chr1	9408988	9409059
chr1	34231765	34231805
chr1	190903080	190903138
chr1	219532151	219532199
chr1	35836655	35836719
chr1	37035119	37035169
chr1	71553983	71554027
chr1	96475386	96475426
chr1	104706132	104706176
chr1	109611812	109611858
chr1	160646955	160647025
chr1	161414257	161414303
chr1	161421639	161421683
chr1	161436430	161436474
chr1	192239355	192239391
chr1	197445484	197445539
chr1	232494711	232494769
chr1	234840419	234840485
chr1	236785028	236785082
chr1	901013	901049
chr1	14376503	14376766
chr1	1822542	1822632
chr1	22904796	22904872
chr1	147350611	147350645
chr1	225708115	225708151
chr1	15806159	15806213
chr1	226094602	226094670
chr1	243019700	243019830
chr1	34668072	34668124
chr1	94221312	94221360
chr1	226836965	226837313
chr1	84971913	84971943
chr1	40059446	40059490
chr1	54080450	54080526
chr1	68172469	68172499
chr1	154956258	154956288
chr1	221737186	221737216
chr1	176911099	176911141
chr1	32645483	32645517
chr1	150122210	150122248
chr1	10856900	10856932
chr1	145397685	145397715
chr1	213124788	213124822
chr1	14366521	14366587
chr1	34912426	34912494
chr1	65813393	65813453
chr1	72212390	72212478
chr1	110167544	110167600
chr1	237955641	237955726
chr1	29501521	29501553
chr1	199710893	199710965
chr1	15541957	15541995
chr1	1370835	1370881
chr1	54411876	54411906
chr1	62192024	62192054
chr1	68846760	68846790
chr1	10856681	10856711
chr1	991696	992152
chr1	32965191	32965229
chr1	200992777	200992809
chr1	28157221	28157265
chr1	82580261	82580324
chr1	239717744	239717799
chr1	49862003	49862069
chr1	228611547	228611589
chr1	11351721	11351759
chr1	161787284	161787342
chr1	166975314	166975352
chr1	14918278	14918328
chr1	161058156	161058192
chr1	86062082	86062142
chr1	151431378	151431424
chr1	36592300	36592336
chr1	43832951	43832981
chr1	95287026	95287058
chr1	98037859	98037893
chr1	38952679	38952725
chr1	78343225	78343263
chr1	92947484	92947521
chr1	180285438	180285498
chr1	112579069	112579131
chr1	216139258	216139350
chr1	25265675	25265711
chr1	45278914	45278944
chr1	237831830	237831864
chr1	217064745	217064843
chr1	15012345	15012379
chr1	56420783	56420823
chr1	44977566	44977623
chr1	45562098	45562159
chr1	56693530	56693604
chr1	234717980	234718062
chr1	860724	860758
chr1	94445477	94445542
chr1	1877287	1877547
chr1	5854478	5854530
chr1	8323360	8323410
chr1	14243565	14243614
chr1	15588500	15588536
chr1	18790950	18790986
chr1	32081657	32081743
chr1	33642621	33642751
chr1	68231770	68231834
chr1	75887746	75887782
chr1	98648941	98648981
chr1	153894061	153894101
chr1	156647759	156647821
chr1	179099853	179099920
chr1	189448342	189448383
chr1	210020341	210020387
chr1	214202548	214202592
chr1	106522615	106522649
chr1	184516699	184516737
chr1	169085264	169085340
chr1	205247620	205247666
chr1	998962	999074
chr1	10826244	10826294
chr1	26735758	26735808
chr1	30068104	30068170
chr1	40449581	40449633
chr1	44496817	44496883
chr1	51103343	51103408
chr1	88289049	88289112
chr1	90529758	90529801
chr1	109894577	109894653
chr1	152779546	152779596
chr1	174148667	174148723
chr1	186686317	186686355
chr1	189390027	189390071
chr1	189957613	189957674
chr1	194618630	194618669
chr1	196801886	196801941
chr1	200022676	200022736
chr1	207041488	207041538
chr1	227288440	227288492
chr1	233749394	233749459
chr1	46746742	46746788
chr1	161058901	161058935
chr1	182209641	182209675
chr1	11460608	11460648
chr1	52343164	52343202
chr1	111058316	111058360
chr1	163516960	163516998
chr1	211543151	211543209
chr1	214011003	214011053
chr1	17270736	17270764
chr1	155043477	155043505
chr1	14010261	14010299
chr1	236084418	236084468
chr1	242654672	242654708
chr1	110636947	110637037
chr1	214241353	214241436
chr1	2210237	2210271
chr1	37420954	37420984
chr1	167522932	167522962
chr1	209463898	209463936
chr1	201299470	201299524
chr1	46986164	46986196
chr1	5531385	5531439
chr1	31107525	31107574
chr1	31236828	31236882
chr1	37507610	37507658
chr1	43532147	43532245
chr1	50621672	50621726
chr1	61798700	61798770
chr1	65006653	65006710
chr1	70054660	70054705
chr1	84206517	84206569
chr1	101394641	101394687
chr1	112854440	112854492
chr1	115958509	115958561
chr1	156499825	156499877
chr1	156595547	156595587
chr1	157387509	157387553
chr1	170183906	170183942
chr1	186781612	186781659
chr1	204033277	204033327
chr1	204081598	204081658
chr1	15415472	15415510
chr1	32236713	32236745
chr1	96682315	96682347
chr1	181263671	181263719
chr1	231163179	231163233
chr1	211359252	211359306
chr1	230828464	230828535
chr1	31627961	31627995
chr1	113162277	113162311
chr1	22967686	22967724
chr1	41851580	41851622
chr1	149887434	149887486
chr1	221208219	221208298
chr1	43671125	43671187
chr1	151684052	151684090
chr1	237282699	237282753
chr1	2813465	2813842
chr1	1415211	1415305
chr1	15522866	15522927
chr1	79673270	79673327
chr1	1618608	1618640
chr1	45561938	45561984
chr1	87901155	87901207
chr1	76986973	76987031
chr1	96679938	96679972
chr1	167639211	167639249
chr1	234811404	234811486
chr1	3417000	3417062
chr1	7765508	7765540
chr1	94262066	94262098
chr1	105318728	105318760
chr1	105392315	105392347
chr1	157963003	157963033
chr1	176231076	176231108
chr1	187566932	187566966
chr1	205296323	205296353
chr1	239792656	239792688
chr1	203024037	203024085
chr1	48093374	48093406
chr1	94576905	94576935
chr1	25190008	25190072
chr1	30229910	30229956
chr1	112975864	112975919
chr1	155999568	155999672
chr1	195180244	195180282
chr1	38555588	38555625
chr1	9513588	9513790
chr1	3628373	3628455
chr1	5212036	5212094
chr1	10923347	10923401
chr1	35817974	35818026
chr1	47908054	47908102
chr1	76960315	76960367
chr1	102431865	102431912
chr1	103646904	103646958
chr1	115621751	115621799
chr1	150360958	150361002
chr1	157191617	157191671
chr1	162600964	162601025
chr1	166776957	166777007
chr1	168011119	168011173
chr1	172350178	172350234
chr1	172612922	172612980
chr1	198968267	198968314
chr1	200287764	200287814
chr1	200320893	200320955
chr1	217093716	217093771
chr1	239971105	239971169
chr1	1458803	1458835
chr1	44011112	44011149
chr1	7207016	7207069
chr1	164940993	164941057
chr1	224370123	224370169
chr1	4408567	4408621
chr1	15651796	15651844
chr1	21688359	21688401
chr1	110998542	110998596
chr1	216795941	216795983
chr1	244031121	244031161
chr1	80912919	80912979
chr1	144554810	144554854
chr1	200194769	200194809
chr1	202686486	202686532
chr1	34197694	34197744
chr1	34993260	34993306
chr1	176176674	176176715
chr1	9513448	9513578
chr1	190382278	190382360
chr1	233023139	233023177
chr1	227923094	227923126
chr1	3327629	3327698
chr1	92317928	92318005
chr1	204970160	204970238
chr1	242665944	242666014
chr1	3196805	3196880
chr1	3254574	3254662
chr1	236171299	236171355
chr1	9241502	9241532
chr1	112532794	112532878
chr1	146548813	146548843
chr1	151584563	151584593
chr1	205601017	205601047
chr1	209849407	209849437
chr1	229568168	229568198
chr1	3063058	3063260
chr1	166192362	166192413
chr1	200919421	200919459
chr1	859319	859365
chr1	1475606	1475658
chr1	7765559	7765589
chr1	9884165	9884216
chr1	19970915	19970945
chr1	24014804	24014834
chr1	28969639	28969686
chr1	45956450	45956480
chr1	65613448	65613478
chr1	145667211	145667241
chr1	160902578	160902608
chr1	164604788	164604816
chr1	214725143	214725195
chr1	228353778	228353806
chr1	230561598	230561624
chr1	228782514	228782568
chr1	7103396	7103458
chr1	104058392	104058430
chr1	151687981	151688015
chr1	166482624	166482674
chr1	16164007	16164039
chr1	101319695	101319739
chr1	208156598	208156678
chr1	904690	904772
chr1	18172402	18172443
chr1	208835315	208835359
chr1	2186156	2186191
chr1	7138033	7138079
chr1	117960295	117960331
chr1	215282901	215282942
chr1	65865119	65865149
chr1	110044425	110044463
chr1	20300332	20300376
chr1	231831306	231831392
chr1	22904252	22904362
chr1	71496920	71496994
chr1	40294127	40294183
chr1	73032913	73032975
chr1	112269297	112269360
chr1	224637654	224637739
chr1	237834792	237834848
chr1	1232298	1232338
chr1	202151962	202152002
chr1	23126658	23126688
chr1	217513202	217513262
chr1	168673818	168673862
chr1	96613026	96613066
chr1	244998578	244998633
chr1	121350668	121350708
chr1	55080600	55080646
chr1	5871232	5871274
chr1	112352264	112352340
chr1	219602288	219602326
chr1	30298132	30298322
chr1	159988329	159988373
chr1	170661875	170661931
chr1	205469286	205469332
chr1	87380246	87380284
chr1	208140030	208140074
chr1	2827911	2827939
chr1	6295654	6295682
chr1	199998311	199998394
chr1	201278798	201278828
chr1	38760791	38760880
chr1	7624661	7624721
chr1	201542432	201542478
chr1	244796901	244796955
chr1	39957758	39957790
chr1	44979443	44979503
chr1	26984462	26984496
chr1	40254024	40254054
chr1	33745760	33745802
chr1	156861832	156861862
chr1	151170865	151170893
chr1	153853614	153853648
chr1	28995355	28995389
chr1	64663545	64663621
chr1	152633608	152633648
chr1	209269145	209269200
chr1	118246890	118246932
chr1	237440551	237440585
chr1	185190150	185190218
chr1	120501329	120501408
chr1	7553157	7553191
chr1	7553412	7553466
chr1	72400496	72400533
chr1	87740667	87740709
chr1	22594040	22594136
chr1	58145312	58145344
chr1	72275406	72275460
chr1	222361846	222361890
chr1	24969618	24969652
chr1	110648337	110648391
chr1	198083737	198083773
chr1	205551512	205551556
chr1	27889733	27889775
chr1	51774428	51774516
chr1	94292339	94292397
chr1	41157059	41157089
chr1	110352063	110352099
chr1	60475289	60475335
chr1	97008	97070
chr1	243343	243405
chr1	411823	411871
chr1	578577	578639
chr1	146924960	146925002
chr1	210713780	210713870
chr1	224100717	224100779
chr1	243179080	243179142
chr1	94560627	94560671
chr1	15761829	15762054
chr1	1497314	1497346
chr1	37426755	37426801
chr1	151792124	151792156
chr1	247787523	247787573
chr1	192964926	192964980
chr1	13930635	13930682
chr1	165436684	165436728
chr1	37067193	37067239
chr1	114778749	114778801
chr1	31687363	31687447
chr1	3238318	3238401
chr1	7552914	7553008
chr1	37589474	37589514
chr1	110990023	110990053
chr1	1415420	1415512
chr1	10924310	10924383
chr1	25346221	25346523
chr1	113044410	113044440
chr1	153403664	153403854
chr1	2362755	2362791
chr1	8373319	8373351
chr1	16747787	16747847
chr1	204287139	204287181
chr1	65532739	65532769
chr1	67392774	67392804
chr1	156629934	156629964
chr1	180239620	180239650
chr1	169892103	169892153
chr1	3045601	3045737
chr1	36979579	36979613
chr1	210749763	210749795
chr1	18437576	18437610
chr1	965590	965620
chr1	11472779	11472829
chr1	4019904	4019944
chr1	74973105	74973145
chr1	2209122	2209183
chr1	3135037	3135079
chr1	5720384	5720440
chr1	1902759	1902899
chr1	7466605	7466727
chr1	447671	447707
chr1	4931531	4931565
chr1	98468503	98468537
chr1	202658408	202658450
chr1	225137003	225137051
chr1	176980774	176980900
chr1	184585781	184585884
chr1	198678027	198678061
chr1	110627249	110627281
chr1	168195129	168195163
chr1	244446243	244446301
chr1	22590523	22590575
chr1	156541238	156541274
chr1	37499762	37499794
chr1	92764761	92764789
chr1	105608358	105608386
chr1	146714346	146714372
chr1	200842510	200842551
chr1	234576218	234576252
chr1	106793451	106793494
chr1	149094893	149094947
chr1	156474446	156474480
chr1	1877560	1877610
chr1	86936746	86936839
chr1	5532603	5532645
chr1	54603325	54603391
chr1	103674088	103674128
chr1	202625241	202625313
chr1	54106483	54106521
chr1	106818319	106818379
chr1	151362877	151362909
chr1	225269865	225269919
chr1	5940050	5940112
chr1	243191408	243191475
chr1	44025891	44025955
chr1	56076114	56076172
chr1	6093232	6093378
chr1	224904812	224904855
chr1	11850963	11851003
chr1	190414655	190414728
chr1	92691931	92691991
chr1	227389347	227389397
chr1	233729885	233729947
chr1	14257933	14258008
chr1	98932335	98932385
chr1	1565007	1565035
chr1	34628918	34628946
chr1	75590043	75590113
chr1	146714915	146714943
chr1	167691551	167691579
chr1	186344372	186344400
chr1	226297673	226297703
chr1	962593	962661
chr1	2813029	2813448
chr1	34355346	34355411
chr1	94240963	94240993
chr1	226926160	226926217
chr1	249142448	249142482
chr1	168780748	168780806
chr1	116732406	116732448
chr1	2735449	2735487
chr1	2832400	2832452
chr1	78744225	78744257
chr1	107839856	107839890
chr1	44402153	44402185
chr1	149288718	149288746
chr1	149674264	149674292
chr1	228799506	228799534
chr1	246571637	246571679
chr1	7552598	7552632
chr1	83446572	83446610
chr1	198657197	198657253
chr1	208847289	208847319
chr1	1535065	1535106
chr1	3348290	3348320
chr1	3408754	3408788
chr1	21058108	21058134
chr1	114085360	114085400
chr1	190904452	190904494
chr1	226297750	226297802
chr1	7703821	7703851
chr1	4322856	4322912
chr1	111037418	111037482
chr1	156391267	156391297
chr1	210708999	210709046
chr1	65010258	65010302
chr1	203045024	203045054
chr1	24533547	24533611
chr1	228603429	228603463
chr1	203073119	203073149
chr1	247712225	247712291
chr1	42387568	42387613
chr1	47972712	47972744
chr1	55523586	55523644
chr1	231685752	231685784
chr1	14960340	14960370
chr1	50799298	50799328
chr1	184633642	184633670
chr1	244893987	244894017
chr1	50621736	50621776
chr1	442019	442047
chr1	540855	540883
chr1	2475262	2475290
chr1	3343543	3343677
chr1	46269181	46269225
chr1	175686965	175687003
chr1	184195381	184195409
chr1	229478064	229478092
chr1	3236870	3236927
chr1	6408359	6408425
chr1	7235093	7235141
chr1	15719901	15719953
chr1	18076898	18076946
chr1	20865564	20865624
chr1	22937348	22937387
chr1	23004794	23005041
chr1	24438395	24438447
chr1	24521394	24521437
chr1	27937595	27937647
chr1	30569153	30569225
chr1	32541432	32541492
chr1	35407502	35407555
chr1	36027111	36027145
chr1	37775989	37776029
chr1	39582045	39582105
chr1	42184438	42184496
chr1	42311067	42311135
chr1	45562199	45562249
chr1	50582060	50582113
chr1	54756589	54756623
chr1	57188869	57188913
chr1	57546400	57546450
chr1	58584875	58584933
chr1	59100346	59100404
chr1	59302998	59303041
chr1	65863592	65863628
chr1	66920057	66920091
chr1	67728732	67728778
chr1	71455561	71455601
chr1	72364698	72364742
chr1	73221289	73221341
chr1	73633163	73633211
chr1	74763184	74763242
chr1	76653409	76653455
chr1	77838434	77838485
chr1	77942680	77942728
chr1	78615204	78615248
chr1	80579108	80579158
chr1	82472207	82472270
chr1	85094266	85094311
chr1	86652994	86653028
chr1	91635092	91635130
chr1	92013406	92013463
chr1	96612686	96612729
chr1	99066660	99066720
chr1	99143524	99143582
chr1	99349093	99349133
chr1	100381321	100381359
chr1	100924634	100924684
chr1	102978286	102978338
chr1	103548770	103548851
chr1	109523850	109523890
chr1	110043666	110043708
chr1	112251370	112251417
chr1	114949959	114949995
chr1	117628861	117628906
chr1	118170458	118170499
chr1	119261804	119261840
chr1	120593842	120593902
chr1	121297433	121297492
chr1	145227523	145227569
chr1	152917070	152917159
chr1	152976724	152976770
chr1	153387606	153387683
chr1	154580188	154580230
chr1	165024664	165024706
chr1	170659009	170659053
chr1	171861292	171861328
chr1	173027810	173027854
chr1	173844246	173844311
chr1	176770218	176770262
chr1	178133608	178133661
chr1	180651945	180651992
chr1	185945011	185945053
chr1	186727243	186727279
chr1	186951794	186951838
chr1	187487798	187487840
chr1	189355346	189355386
chr1	190260015	190260058
chr1	190266901	190266967
chr1	192480952	192481007
chr1	196697836	196697892
chr1	199382883	199382931
chr1	200310807	200310918
chr1	200339912	200339954
chr1	200516546	200516606
chr1	204150166	204150208
chr1	204816058	204816110
chr1	206766835	206766895
chr1	206906614	206906674
chr1	207898561	207898597
chr1	208325997	208326065
chr1	211260936	211261008
chr1	212426087	212426131
chr1	212791264	212791311
chr1	214608575	214608618
chr1	215017573	215017609
chr1	215856550	215856610
chr1	217411107	217411159
chr1	218714555	218714603
chr1	221274788	221274842
chr1	222198056	222198112
chr1	222769260	222769308
chr1	223263689	223263727
chr1	226941332	226941369
chr1	231120081	231120150
chr1	232615877	232615940
chr1	236288695	236288755
chr1	237740792	237740851
chr1	239613025	239613075
chr1	239739867	239739923
chr1	240027811	240027867
chr1	242631968	242632030
chr1	243804550	243804611
chr1	247421777	247421814
chr1	247780987	247781032
chr1	247905561	247905597
chr1	247905751	247905787
chr1	43472300	43472334
chr1	905207	905260
chr1	7192100	7192146
chr1	26717582	26717632
chr1	30158826	30158874
chr1	41114832	41114896
chr1	42131773	42131843
chr1	42612801	42612863
chr1	43490208	43490264
chr1	48056179	48056222
chr1	48692812	48693029
chr1	61818420	61818470
chr1	74076454	74076502
chr1	88124691	88124745
chr1	93503405	93503463
chr1	103264825	103264869
chr1	119516382	119516426
chr1	150959849	150959893
chr1	158295422	158295468
chr1	159151835	159151893
chr1	165148761	165148821
chr1	169042893	169042955
chr1	170696223	170696269
chr1	172210371	172210418
chr1	181109881	181109935
chr1	186002177	186002229
chr1	186571492	186571539
chr1	190026889	190026941
chr1	190469645	190469681
chr1	193086959	193087001
chr1	195660991	195661037
chr1	198514544	198514608
chr1	206981825	206981889
chr1	207018867	207018916
chr1	207893056	207893096
chr1	216675475	216675517
chr1	220948276	220948324
chr1	221413803	221413865
chr1	226699476	226699543
chr1	234786369	234786417
chr1	237060591	237060649
chr1	239880748	239880788
chr1	3502926	3502968
chr1	37695491	37695540
chr1	188053910	188053950
chr1	152823428	152823484
chr1	106275177	106275217
chr1	48093444	48093488
chr1	214058288	214058348
chr1	4034840	4034874
chr1	8761338	8761394
chr1	24829297	24829325
chr1	27600299	27600343
chr1	30953800	30953860
chr1	34540318	34540358
chr1	40008503	40008544
chr1	42118868	42118912
chr1	43121070	43121098
chr1	44024981	44025026
chr1	44278530	44278567
chr1	50886980	50887008
chr1	54249889	54249935
chr1	58836028	58836096
chr1	68775336	68775377
chr1	71582482	71582534
chr1	77061357	77061395
chr1	83163021	83163071
chr1	86167616	86167658
chr1	89830167	89830220
chr1	90968959	90968997
chr1	95416317	95416367
chr1	95946023	95946081
chr1	100652364	100652416
chr1	105504952	105504993
chr1	115893944	115894009
chr1	119759569	119759616
chr1	144965824	144965879
chr1	149744361	149744415
chr1	151913857	151913917
chr1	163053041	163053087
chr1	163452757	163452807
chr1	170203492	170203546
chr1	176830799	176830853
chr1	177341821	177341889
chr1	181057881	181057909
chr1	186828030	186828075
chr1	187662140	187662188
chr1	192704440	192704499
chr1	196717175	196717258
chr1	197060349	197060391
chr1	197645551	197645587
chr1	200785765	200786105
chr1	218587552	218587608
chr1	228135327	228135355
chr1	231509405	231509463
chr1	242678483	242678524
chr1	38018124	38018181
chr1	227507039	227507073
chr1	236924720	236924770
chr1	100121471	100121535
chr1	112267170	112267224
chr1	112545243	112545311
chr1	249141624	249141673
chr1	3325325	3325403
chr1	7556510	7556544
chr1	228126255	228126293
chr1	217155034	217155107
chr1	1232698	1232730
chr1	1232924	1232956
chr1	2468409	2468589
chr1	30689677	30689798
chr1	199317461	199317513
chr1	64497513	64497556
chr1	94199213	94199249
chr1	230108035	230108081
chr1	2088342	2088379
chr1	2091661	2091713
chr1	4206819	4206869
chr1	16438394	16438432
chr1	18389810	18389866
chr1	31036846	31036908
chr1	33857743	33857809
chr1	36136570	36136622
chr1	38515912	38515962
chr1	43589238	43589278
chr1	49090553	49090603
chr1	49426743	49426810
chr1	49542751	49542787
chr1	59441636	59441684
chr1	60780550	60780610
chr1	70226627	70226691
chr1	70583735	70583785
chr1	71438786	71438840
chr1	72755258	72755308
chr1	75589301	75589340
chr1	79969729	79969791
chr1	80721193	80721243
chr1	83726949	83726995
chr1	91200929	91200971
chr1	92139618	92139661
chr1	94632354	94632394
chr1	95997213	95997252
chr1	97093726	97093771
chr1	99766840	99766882
chr1	105545810	105545864
chr1	113338138	113338208
chr1	119987612	119987658
chr1	120342014	120342072
chr1	142714093	142714129
chr1	155101982	155102034
chr1	159790640	159790700
chr1	163434386	163434440
chr1	164413444	164413500
chr1	170854612	170854661
chr1	171672516	171672560
chr1	172486419	172486469
chr1	178204718	178204782
chr1	179233736	179233776
chr1	179234116	179234168
chr1	180663894	180663942
chr1	181253115	181253154
chr1	184622638	184622686
chr1	192056578	192056624
chr1	192643491	192643537
chr1	200346433	200346493
chr1	202790244	202790300
chr1	203275913	203275951
chr1	205678448	205678500
chr1	208430220	208430266
chr1	209606482	209606538
chr1	210522062	210522108
chr1	211425116	211425158
chr1	211715707	211715745
chr1	212091380	212091434
chr1	214220790	214220848
chr1	222057072	222057130
chr1	224468970	224469017
chr1	225862888	225862931
chr1	232623657	232623711
chr1	232911259	232911321
chr1	234946742	234946816
chr1	237438363	237438421
chr1	241606440	241606480
chr1	248227079	248227131
chr1	248844252	248844308
chr1	228078917	228078975
chr1	244804164	244804229
chr1	151784013	151784043
chr1	67596201	67596247
chr1	180954679	180954711
chr1	37159483	37159521
chr1	57888125	57888199
chr1	63833279	63833311
chr1	167189811	167189839
chr1	219347112	219347184
chr1	227127685	227127717
chr1	231376913	231376939
chr1	212631121	212631159
chr1	177310697	177310731
chr1	3403652	3403690
chr1	229923856	229924103
chr1	5899943	5900025
chr1	18290351	18290385
chr1	49132181	49132225
chr1	226061860	226061967
chr1	118149229	118149261
chr1	90667180	90667234
chr1	205012323	205012357
chr1	159170255	159170347
chr1	53736590	53736624
chr1	42809732	42809778
chr1	161926059	161926105
chr1	54723237	54723281
chr1	108756914	108756964
chr1	180819005	180819039
chr1	230500284	230500326
chr1	12677735	12677765
chr1	24345248	24345290
chr1	25870269	25870299
chr1	25943326	25943356
chr1	35351197	35351227
chr1	53792149	53792179
chr1	193090843	193090873
chr1	221914432	221914475
chr1	237206052	237206088
chr1	4487851	4488001
chr1	6896626	6896696
chr1	25613627	25613671
chr1	36168826	36168886
chr1	6730443	6730497
chr1	58449627	58449675
chr1	3237775	3237813
chr1	45476602	45476630
chr1	226765233	226765267
chr1	11593775	11593813
chr1	144309067	144309099
chr1	144489298	144489328
chr1	1232518	1232552
chr1	1232564	1232598
chr1	1232652	1232686
chr1	1232790	1232824
chr1	1232878	1232912
chr1	1233016	1233050
chr1	1233102	1233136
chr1	245927215	245927255
chr1	886069	886103
chr1	239080785	239080821
chr1	68236636	68236668
chr1	73030535	73030571
chr1	1265123	1265155
chr1	66911742	66911802
chr1	6208148	6208196
chr1	156445445	156445485
chr1	12544996	12545048
chr1	15198137	15198185
chr1	16370841	16370881
chr1	16492197	16492237
chr1	34661370	34661418
chr1	35629921	35629962
chr1	36990694	36990742
chr1	38534427	38534504
chr1	41402597	41402651
chr1	48957139	48957183
chr1	49344936	49344984
chr1	53062604	53062652
chr1	53426375	53426419
chr1	54687360	54687398
chr1	59269719	59269755
chr1	71988405	71988447
chr1	73381637	73381684
chr1	76010169	76010213
chr1	76422715	76422753
chr1	76884717	76884761
chr1	78935162	78935222
chr1	79711308	79711352
chr1	87684214	87684256
chr1	90511563	90511625
chr1	98534787	98534843
chr1	98849081	98849121
chr1	98876058	98876116
chr1	99874060	99874126
chr1	101093284	101093343
chr1	106288347	106288393
chr1	109050506	109050560
chr1	110072135	110072183
chr1	119621504	119621548
chr1	148187633	148187669
chr1	152855122	152855160
chr1	153716492	153716560
chr1	154630302	154630345
chr1	156825696	156825732
chr1	157906295	157906333
chr1	160591625	160591680
chr1	160930254	160930302
chr1	162334835	162334899
chr1	162974314	162974374
chr1	163583194	163583248
chr1	163665694	163665740
chr1	171780709	171780767
chr1	171851562	171851612
chr1	171891255	171891322
chr1	172581834	172581872
chr1	173476634	173476672
[truncated: 998,000+ more rows]
