# Supplementary material for: Z-DNA and Z-RNA in human disease
Source: Commun Biol. 2019 Jan 7;2:7. doi: 10.1038/s42003-018-0237-x (PMC6323056; doi:10.1038/s42003-018-0237-x)
Supplement: Supplementary file 3 — Supplementary Data 2 [file 42003_2018_237_MOESM3_ESM.txt]

chr1	206247120	206247132
chr7	30479006	30479020
chr15	100106276	100106288
chr6	101849257	101849281
chr17	74389860	74389880
chr9	82338483	82338503
chr4	26350705	26350727
chrY	16655725	16655749
chr2	228961348	228961372
chr18	18913052	18913074
chr17	5276990	5277014
chr11	17498329	17498343
chr20	32660737	32660761
chr12	51554342	51554362
chr7	23380824	23380842
chr22	24532694	24532718
chr3	126302893	126302917
chr2	204210748	204210770
chr3	158438024	158438048
chr20	35485260	35485284
chr21	32652334	32652358
chr21	34660671	34660695
chr2	63772426	63772448
chr7	8011957	8011981
chr3	191048087	191048111
chr3	186562850	186562874
chr19	41108053	41108077
chr17	59912345	59912369
chr17	62788249	62788267
chr2	233753270	233753294
chr11	112132174	112132198
chr10	88843581	88843605
chr11	115299507	115299531
chr9	100273347	100273367
chr3	176771857	176771881
chr10	104952028	104952044
chr3	35809573	35809597
chr13	101742450	101742474
chr10	53881938	53881954
chr1	25765958	25765982
chr1	57322978	57323002
chr14	73015042	73015066
chr19	47007247	47007271
chr20	47284688	47284712
chr3	192338028	192338052
chr22	23636079	23636091
chr22	25960863	25960875
chr20	36001664	36001688
chr1	42438712	42438736
chr7	157613233	157613257
chr7	107938224	107938246
chr15	42857587	42857611
chr7	150812494	150812506
chr1	100706924	100706948
chr3	186784379	186784403
chr9	79520804	79520824
chr12	41379666	41379690
chr18	9102663	9102675
chr3	59856582	59856606
chr19	2512204	2512216
chr7	137686551	137686571
chr3	154125484	154125508
chr17	19936238	19936262
chr17	37434678	37434698
chr8	95418233	95418257
chr8	10990264	10990288
chr14	100188995	100189019
chr1	226765249	226765265
chr3	139393989	139394013
chr18	13590339	13590363
chr12	42617135	42617159
chr2	102428917	102428931
chr11	6947741	6947753
chr1	184905822	184905846
chr14	103333189	103333213
chr18	32657196	32657220
chr10	108689524	108689548
chr12	108012223	108012243
chr17	70838230	70838254
chr16	7208658	7208674
chr17	72884274	72884298
chr16	68378838	68378862
chr1	156193454	156193478
chr1	237206594	237206612
chr7	127548400	127548424
chr1	7826638	7826662
chr1	226094618	226094642
chr3	69435574	69435586
chr16	11825546	11825570
chr11	108560443	108560465
chr7	16660214	16660238
chr12	99434045	99434069
chr3	136282353	136282377
chr8	141645644	141645656
chr15	42118573	42118593
chr2	198175344	198175360
chr20	4987614	4987638
chr9	128456127	128456151
chr16	83821691	83821713
chr4	187204360	187204380
chr5	176560675	176560687
chr15	75760973	75760989
chrX	29246286	29246310
chr15	75760973	75760989
chr14	31506375	31506397
chr10	68506632	68506656
chr3	121500479	121500503
chr9	27478810	27478834
chr2	55098813	55098837
chr8	143620670	143620688
chr5	130970959	130970975
chr11	134252310	134252334
chr3	256632	256656
chr11	110051856	110051874
chr18	53011082	53011106
chr20	43239144	43239168
chr19	2512204	2512216
chr2	54841528	54841550
chr5	169350460	169350484
chr16	53238035	53238059
chr10	96335530	96335554
chr22	41022871	41022895
chr22	32020699	32020723
chr20	39808669	39808689
chr4	8081488	8081512
chr6	73564492	73564516
chr10	14288607	14288625
chr4	76530542	76530566
chr1	14964750	14964768
chr9	139118209	139118229
chr16	2564218	2564230
chr17	19936238	19936262
chr1	53280378	53280402
chr11	132953028	132953052
chr2	172721108	172721132
chr12	112792505	112792529
chr22	19811322	19811346
chr16	22877633	22877657
chr9	77487535	77487559
chr7	151956520	151956544
chr7	47315909	47315933
chr7	130047096	130047120
chrX	48815232	48815244
chr15	26085069	26085093
chr14	69095112	69095126
chr12	83439495	83439519
chr3	195264288	195264312
chr2	232126130	232126152
chr1	14964750	14964768
chr5	55290364	55290378
chr3	195614748	195614772
chr1	241319371	241319395
chr1	184905822	184905846
chr11	111609608	111609632
chr12	112897714	112897738
chr10	33526410	33526434
chr3	35809573	35809597
chr3	52839404	52839428
chr21	17979228	17979252
chr8	143620670	143620688
chr2	30143655	30143667
chr11	78021007	78021029
chr19	3666754	3666772
chr7	856992	857004
chr3	130869272	130869292
chr4	2081234	2081258
chr17	48150991	48151015
chr17	42530888	42530912
chr5	122949108	122949132
chr17	47439624	47439644
chr3	81641293	81641317
chr9	36961822	36961844
chrX	48815232	48815244
chr4	143009660	143009684
chr2	191837544	191837568
chr5	22077174	22077198
chr8	59323840	59323852
chr4	74464288	74464310
chr6	69805698	69805722
chr3	105587606	105587624
chr10	3135682	3135696
chr13	101742450	101742474
chr6	124167976	124168000
chr2	86781929	86781953
chr12	54955551	54955575
chr10	43728745	43728769
chr8	131085054	131085078
chr2	163386975	163386999
chr19	3444850	3444874
chr13	42182096	42182120
chr7	157613233	157613257
chr9	124487435	124487455
chr20	3995385	3995409
chr1	14964750	14964768
chr7	128397414	128397438
chr15	99395526	99395538
chr10	90652096	90652120
chr10	114543151	114543175
chr7	70992739	70992763
chr2	201897884	201897908
chr9	5628962	5628976
chrX	43722684	43722706
chr21	33304231	33304255
chr2	10349716	10349740
chr1	33896555	33896567
chr12	51046143	51046167
chr10	122593190	122593214
chr15	100106276	100106288
chr9	87284413	87284437
chr10	90652096	90652120
chr2	210944856	210944880
chr10	128195502	128195526
chr4	114192609	114192633
chr3	127293908	127293926
chr6	73564492	73564516
chr9	114863139	114863163
chr7	145919653	145919677
chr8	22418381	22418403
chrX	84322655	84322679
chr19	44769521	44769545
chr2	172005430	172005454
chr15	69188186	69188210
chr19	54000373	54000397
chr4	946835	946847
chr2	60984358	60984382
chr6	69805698	69805722
chr1	76201870	76201894
chr1	113162291	113162307
chr2	11269879	11269893
chr9	19650715	19650737
chr2	162074098	162074122
chr13	108045030	108045054
chr2	209052811	209052835
chr7	70992739	70992763
chrX	114859622	114859646
chr9	33044477	33044489
chr7	2966467	2966489
chr11	108560443	108560465
chr9	119663378	119663402
chr17	42530888	42530912
chr3	142038761	142038785
chr12	50829836	50829860
chr13	67396261	67396285
chr10	81197979	81198001
chr2	8891063	8891079
chr11	115299507	115299531
chrX	22177224	22177244
chr2	175938190	175938214
chr22	34125976	34126000
chr4	74064940	74064964
chr12	50451502	50451518
chr3	2559916	2559940
chr7	28449688	28449702
chr17	65128336	65128360
chr15	34629945	34629959
chr2	141893084	141893104
chr1	156180849	156180873
chr22	23636079	23636091
chr18	24278584	24278608
chr3	62415297	62415321
chr7	95797443	95797461
chr3	106955282	106955304
chr15	49497384	49497398
chr14	89211513	89211537
chrX	131339820	131339844
chr11	57106994	57107018
chr1	226094618	226094642
chr3	37847783	37847807
chr22	24699813	24699837
chr1	154193265	154193289
chr2	203292935	203292959
chr19	4185610	4185628
chr14	103917214	103917238
chr12	128408980	128409004
chr20	45916589	45916613
chr13	111355110	111355126
chrY	16655725	16655749
chr16	28320063	28320087
chr10	216379	216403
chr14	104095764	104095776
chr20	31225749	31225765
chr2	133402940	133402956
chr16	572024	572048
chr2	226443749	226443773
chr19	12578092	12578106
chr2	69809536	69809560
chr1	226765249	226765265
chr10	1070953	1070977
chr14	85998203	85998221
chr4	158084983	158085007
chrX	24514427	24514451
chr7	38860532	38860556
chr16	58515357	58515381
chrX	149106831	149106849
chr22	47035248	47035272
chr1	223433787	223433809
chr11	494870	494886
chr3	47145225	47145249
chr14	69095112	69095126
chr4	207193	207207
chr3	112209453	112209477
chr21	46868434	46868456
chr16	23521080	23521104
chr11	74888222	74888246
chr18	29483068	29483092
chr19	47685755	47685779
chr6	10902707	10902729
chr8	107510027	107510051
chr5	102512172	102512194
chr17	58891655	58891679
chr4	2362157	2362173
chr10	73975757	73975775
chr19	50962561	50962575
chr3	71790340	71790364
chr18	3070761	3070785
chr9	100273347	100273367
chr19	2336793	2336813
chr16	53682519	53682543
chrX	100350299	100350323
chr7	81749492	81749512
chr10	45341691	45341715
chr20	10226900	10226924
chr14	101294617	101294631
chr12	32336341	32336353
chr4	120148413	120148437
chr1	150478953	150478977
chr11	118768172	118768192
chr19	18530170	18530190
chr10	105438073	105438089
chr8	30282402	30282424
chr19	58642493	58642517
chr17	1587708	1587722
chrY	16655725	16655749
chr22	44252816	44252834
chr18	13590339	13590363
chr5	32026646	32026670
chr8	42822700	42822718
chr2	178279627	178279651
chrX	6013133	6013157
chr12	12941843	12941859
chrX	22395802	22395826
chr12	124018180	124018204
chr17	79943129	79943147
chr7	77371501	77371525
chrX	7066331	7066343
chr4	79811557	79811581
chr12	40312735	40312759
chr10	26847071	26847095
chr22	18979788	18979804
chr5	175605510	175605522
chr14	101294617	101294631
chr2	1907716	1907740
chr22	28746628	28746648
chr1	12048143	12048167
chr11	16330599	16330623
chr12	125605340	125605356
chr7	127548400	127548424
chr6	110454168	110454192
chr16	7208658	7208674
chr10	76698810	76698834
chr16	46949277	46949297
chr14	103917214	103917238
chr20	55973335	55973359
chr16	72929017	72929035
chr17	43339829	43339843
chr3	196102057	196102081
chr15	25651850	25651874
chr22	25960863	25960875
chr12	53980588	53980612
chr4	103609439	103609463
chr17	65447288	65447300
chr12	70788386	70788404
chr11	850658	850672
chr22	42229430	42229442
chr13	34524211	34524235
chr7	23028906	23028930
chr17	28094638	28094662
chr10	97118464	97118486
chr16	12754356	12754380
chr19	35837692	35837716
chr11	132953028	132953052
chr15	29357217	29357241
chr9	119663378	119663402
chr17	73751024	73751046
chr9	131250085	131250109
chr8	107510027	107510051
chr1	145667225	145667237
chr9	37918359	37918379
chr2	24441456	24441480
chr2	1907716	1907740
chr1	167216277	167216301
chr14	20836918	20836942
chr8	104935492	104935514
chr12	27748162	27748184
chr3	53695711	53695729
chr5	142783259	142783283
chr20	48280960	48280984
chr1	156193454	156193478
chr19	16178928	16178952
chr7	76923782	76923806
chr1	16926005	16926029
chr3	185906234	185906258
chr2	102090478	102090492
chr8	107510027	107510051
chr16	23521080	23521104
chr12	30887785	30887809
chr11	67009751	67009775
chr7	45960599	45960611
chr6	70816215	70816239
chr7	27780586	27780608
chr3	171336640	171336664
chr10	116217858	116217882
chr11	78021007	78021029
chr13	24688511	24688535
chrX	46948999	46949023
chrX	39955899	39955913
chr2	116535056	116535080
chrX	130958819	130958839
chr17	4234274	4234298
chr2	135030589	135030613
chr3	53079846	53079858
chr18	43608141	43608153
chr17	20632410	20632434
chr16	86564626	86564640
chr8	128861958	128861980
chr19	21361598	21361622
chr9	126158263	126158287
chr4	17513393	17513407
chrX	43722684	43722706
chr1	7826638	7826662
chr1	174148677	174148701
chr18	59536977	59537001
chr4	77154728	77154752
chr3	126064311	126064331
chr1	207084234	207084252
chr8	41908991	41909003
chr5	7555966	7555990
chr8	53593530	53593554
chr6	143072729	143072753
chr8	15577712	15577736
chr6	35038606	35038630
chr17	78637624	78637642
chr11	72853015	72853029
chr1	42438712	42438736
chr10	98400867	98400891
chr1	149288732	149288744
chrX	45046704	45046724
chr3	160145720	160145740
chrX	29246286	29246310
chr5	173320002	173320026
chr8	104935492	104935514
chr6	69805698	69805722
chr8	52788543	52788565
chr5	2750197	2750213
chr2	179144376	179144400
chrX	106142648	106142670
chr5	78741788	78741810
chr12	92852793	92852817
chr4	87604297	87604321
chr2	133402940	133402956
chr6	73052331	73052355
chr7	127884301	127884325
chr17	72884274	72884298
chr22	50656645	50656657
chr14	70821548	70821572
chr18	53011082	53011106
chr10	122593190	122593214
chr15	100106276	100106288
chr21	45527666	45527680
chr15	43321314	43321338
chr8	128861958	128861980
chr5	176053338	176053362
chr2	183034638	183034662
chr6	39850478	39850502
chr4	38913370	38913386
chr5	60774534	60774558
chr1	78148736	78148756
chr7	156983936	156983952
chr17	11964055	11964079
chr10	52283652	52283676
chr2	44432495	44432519
chr12	50271489	50271505
chr6	34340765	34340779
chrX	45046704	45046724
chrX	11259681	11259705
chr7	145919653	145919677
chrX	130958819	130958839
chr1	174148677	174148701
chr22	40638210	40638234
chr1	33896555	33896567
chr3	52470557	52470579
chr19	7531898	7531912
chr22	36548038	36548062
chr2	178231482	178231506
chr10	6268433	6268455
chr15	85666570	85666594
chr7	127548400	127548424
chr10	126210411	126210431
chr4	4460778	4460802
chr6	146053356	146053380
chr12	3308884	3308908
chr2	211318965	211318989
chrY	16655725	16655749
chr14	95708194	95708212
chr3	137833997	137834011
chrX	70728595	70728619
chr8	25326563	25326575
chr4	10104915	10104939
chr10	14288607	14288625
chr3	71330463	71330479
chr2	166538315	166538339
chr11	3949826	3949850
chr11	67009751	67009775
chr7	133246556	133246570
chr3	67693344	67693368
chr16	76529987	76530011
chrY	16655725	16655749
chr7	623117	623139
chr10	61078834	61078858
chr12	42617135	42617159
chr5	149569589	149569607
chr19	21361598	21361622
chr22	40638210	40638234
chr4	16027331	16027355
chr8	68171055	68171079
chr8	82583117	82583137
chr20	35007024	35007048
chr7	145919653	145919677
chr6	69805698	69805722
chr15	25317615	25317639
chr3	57636150	57636174
chr4	156589176	156589192
chr8	22418381	22418403
chr21	43273893	43273915
chr16	25878892	25878914
chr8	143620670	143620688
chr10	28855183	28855205
chr15	85666570	85666594
chr12	52313149	52313173
chr13	44157144	44157168
chr2	234230634	234230658
chr1	1220181	1220199
chr5	134914875	134914897
chr3	182697159	182697173
chr6	124167976	124168000
chr8	54786953	54786977
chr2	225782231	225782249
chr9	19650715	19650737
chr18	2748342	2748366
chr13	46626665	46626677
chr6	123338242	123338266
chr6	34340765	34340779
chr10	33526410	33526434
chr14	100486805	100486829
chr14	53510112	53510136
chr1	55169300	55169320
chr2	25531855	25531879
chr11	47524055	47524073
chr19	10000400	10000414
chr5	168283807	168283829
chr7	77806732	77806756
chr2	133402940	133402956
chr14	93470964	93470988
chr5	167567546	167567568
chr17	60022581	60022599
chr5	80482382	80482404
chr20	43239144	43239168
chr3	182936919	182936941
chr19	41060107	41060121
chr7	65616662	65616686
chr11	67085513	67085525
chr17	55474161	55474185
chrX	102005964	102005982
chr2	192191527	192191551
chr3	35809573	35809597
chr16	17506217	17506235
chr21	44404177	44404201
chr5	170052241	170052263
chr16	58515357	58515381
chr6	20642054	20642078
chr12	60052984	60053008
chr8	107510027	107510051
chr20	14915784	14915808
chr15	63004932	63004956
chr7	23380824	23380842
chr1	229568182	229568194
chr12	85306580	85306604
chr16	24267621	24267645
chr4	110753653	110753677
chr22	37204118	37204140
chr17	80898090	80898114
chr10	79607421	79607443
chr22	18979788	18979804
chr10	134693597	134693619
chr13	42182096	42182120
chr18	29483068	29483092
chr8	21917951	21917973
chr14	79503609	79503631
chr9	33044477	33044489
chr14	73539626	73539644
chr2	116535056	116535080
chr19	47962776	47962800
chr17	73781093	73781105
chr10	7632454	7632472
chr10	124739927	124739939
chr9	71405509	71405527
chr6	110454168	110454192
chr1	249141649	249141669
chr1	78446025	78446049
chr7	4985735	4985759
chr7	127884301	127884325
chr13	46626665	46626677
chr14	72192746	72192768
chr15	43321314	43321338
chrX	76792327	76792351
chr3	19534324	19534348
chr8	98710531	98710547
chr7	145919653	145919677
chr5	98205307	98205331
chrX	131339820	131339844
chr5	139184549	139184573
chr18	21059158	21059182
chr3	72963691	72963711
chr15	80456873	80456897
chr7	92971423	92971437
chr20	48280960	48280984
chr22	47463650	47463672
chr18	29483068	29483092
chr17	7111042	7111066
chr8	74659235	74659247
chr17	56603936	56603960
chr12	85306580	85306604
chr17	74389860	74389880
chr22	34125976	34126000
chr21	43273893	43273915
chr3	85801615	85801639
chr21	43273893	43273915
chr7	30175559	30175571
chr2	128941485	128941509
chr10	104102139	104102163
chrX	130958819	130958839
chr18	39659912	39659936
chr8	27366276	27366300
chr7	128610469	128610491
chr9	139118209	139118229
chr1	54798608	54798628
chr2	144437213	144437237
chr17	78243904	78243926
chr16	85095819	85095843
chr22	33345535	33345559
chr17	46342109	46342133
chr1	15911544	15911556
chr7	28449688	28449702
chr16	76529987	76530011
chr14	69095112	69095126
chr19	4392518	4392542
chr17	61714488	61714512
chr7	56043734	56043758
chr3	20172403	20172427
chr6	139239233	139239255
chr14	32282646	32282670
chr14	48082699	48082723
chr11	11919671	11919695
chr10	75589460	75589484
chr5	131675160	131675184
chr12	112792505	112792529
chr20	42743231	42743255
chr14	37717220	37717238
chr19	45546455	45546479
chr9	140041859	140041881
chr15	63797181	63797195
chr2	233661041	233661063
chrX	122393359	122393383
chrX	109310377	109310401
chr19	58390278	58390298
chr17	4737680	4737704
chr4	2070045	2070069
chr9	129099024	129099048
chr4	2657151	2657175
chr5	76779308	76779332
chr1	173322599	173322619
chr14	74880940	74880964
chr19	17006697	17006719
chr10	64993506	64993530
chr3	112209453	112209477
chr16	28320063	28320087
chr10	93761744	93761768
chr16	7208658	7208674
chr11	84490234	84490258
chr17	32371136	32371160
chr11	132953028	132953052
chr15	64572356	64572374
chr7	90766930	90766954
chr22	44542314	44542336
chr14	32282646	32282670
chr9	114863139	114863163
chr1	14964750	14964768
chr22	25484849	25484873
chr2	47858764	47858786
chr19	3267066	3267088
chr18	30326339	30326353
chr15	93607795	93607811
chr8	26487462	26487482
chr13	45922193	45922209
chr12	133108134	133108158
chr1	214637933	214637957
chr2	134023688	134023702
chr1	1565021	1565033
chr5	102313359	102313383
chr2	172721108	172721132
chr14	79503609	79503631
chr5	67584652	67584672
chr12	117249479	117249497
chr16	46725845	46725869
chr3	169967204	169967218
chr15	59731320	59731344
chr9	117182446	117182468
chr3	173303587	173303599
chr10	118856511	118856533
chr19	48756067	48756091
chr9	4564110	4564128
chr7	73023886	73023910
chr4	176607079	176607103
chr15	43445858	43445882
chr20	14915784	14915808
chr9	130142481	130142505
chr15	85666570	85666594
chr14	42077425	42077437
chr14	20836918	20836942
chr6	146053356	146053380
chr4	39634398	39634422
chr9	137304844	137304868
chr11	1590710	1590726
chr6	90060073	90060093
chr6	143072729	143072753
chr10	22825867	22825885
chr4	106881918	106881942
chr3	64689130	64689154
chr1	52539167	52539191
chr6	43739211	43739223
chr18	32847500	32847512
chr6	138725554	138725566
chr8	126155335	126155359
chrX	62933583	62933607
chr14	51258518	51258542
chr8	139234089	139234113
chr11	117708759	117708783
chr2	73277516	73277540
chr6	88307400	88307424
chr16	23869058	23869076
chr3	121500479	121500503
chr4	6512316	6512340
chr2	25604069	25604093
chr3	40527145	40527169
chr5	69745411	69745435
chr8	62278323	62278347
chr19	35629265	35629289
chr20	42136317	42136333
chr20	17437263	17437287
chr1	151584577	151584589
chr22	42229430	42229442
chr18	19320736	19320750
chr11	105566231	105566251
chr3	105587606	105587624
chr2	113956984	113957002
chr6	73564492	73564516
chr7	157613233	157613257
chr14	37717220	37717238
chr3	173303587	173303599
chr20	3883621	3883645
chr22	36690169	36690181
chr7	27780586	27780608
chr2	63772426	63772448
chr6	24553546	24553570
chr17	29668710	29668734
chr20	24464265	24464283
chr5	59186073	59186097
chr3	45703778	45703802
chr12	56326482	56326506
chr13	21363892	21363914
chr19	46366417	46366429
chr12	56326482	56326506
chr8	141952728	141952752
chr12	7297952	7297976
chr15	70343190	70343214
chr3	133558837	133558861
chr5	59186073	59186097
chr8	19803842	19803864
chr22	24699813	24699837
chr1	53793821	53793833
chr8	91245653	91245677
chr4	106067347	106067369
chr3	42799554	42799578
chr16	25878892	25878914
chr5	176257566	176257590
chr16	70779419	70779443
chr1	37970403	37970427
chr9	126158263	126158287
chrX	130958819	130958839
chr3	194833557	194833577
chr8	104935492	104935514
chr1	21113433	21113445
chr7	40102925	40102945
chr2	145273329	145273353
chr22	23636079	23636091
chr12	50271489	50271505
chr1	21113433	21113445
chr2	9983855	9983869
chr2	44879767	44879789
chr6	73052331	73052355
chr19	19391464	19391484
chr4	74064940	74064964
chr12	54781832	54781856
chr6	10902707	10902729
chr1	9749296	9749308
chr2	9627960	9627982
chr18	59195681	59195705
chr3	125076159	125076181
chrY	16655725	16655749
chr5	38966548	38966572
chr16	84934620	84934644
chr1	23496466	23496490
chr15	101505000	101505024
chr2	50188449	50188473
chrX	7066331	7066343
chr12	122097032	122097056
chr22	17850198	17850210
chr11	17498329	17498343
chr1	51103370	51103394
chr18	13590339	13590363
chr17	72884274	72884298
chr12	54955551	54955575
chr10	93368962	93368986
chr16	7208658	7208674
chr16	21513908	21513930
chr12	27748162	27748184
chr5	55290364	55290378
chrY	16655725	16655749
chr2	55432548	55432572
chr7	145919653	145919677
chr10	73822802	73822814
chr8	59323840	59323852
chr10	102822041	102822053
chr11	7262454	7262478
chr15	91764920	91764944
chr8	26487462	26487482
chr16	84432753	84432777
chr8	54786953	54786977
chr3	64689130	64689154
chr12	108526302	108526318
chr17	75104182	75104200
chr11	84490234	84490258
chr3	52470557	52470579
chr15	85666570	85666594
chr12	110434176	110434188
chr10	69733830	69733854
chrX	10095642	10095666
chr14	102953770	102953794
chr20	45916589	45916613
chr2	97357023	97357035
chr22	18282677	18282697
chr15	80861276	80861300
chr3	99583745	99583769
chr10	1113794	1113814
chr3	121407173	121407185
chr3	8478175	8478199
chr19	41108053	41108077
chr22	47463650	47463672
chr1	155737427	155737451
chr1	32855388	32855412
chr7	99123109	99123133
chr7	129584591	129584615
chr17	33939896	33939920
chr15	72824991	72825009
chr16	50100229	50100241
chr3	125076159	125076181
chr10	98680530	98680554
chr10	61867522	61867544
chr3	13020999	13021017
chr1	41658169	41658193
chr5	31512031	31512055
chr1	155526192	155526216
chr1	22084680	22084704
chr1	154687090	154687114
chr16	2113850	2113866
chr5	180239551	180239569
chr9	37816658	37816682
chr22	42782403	42782427
chr4	103609439	103609463
chr10	129761961	129761985
chr5	179498793	179498805
chr13	76102138	76102162
chrX	11259681	11259705
chr19	39046112	39046136
chr1	198258263	198258287
chr11	64488153	64488177
chr12	117957584	117957608
chr3	76521245	76521269
chr17	60022581	60022599
chr18	59834521	59834545
chr14	79503609	79503631
chr22	37822644	37822668
chr16	72929017	72929035
chrX	54948319	54948333
chr8	143620670	143620688
chr9	92098654	92098672
chr1	228603641	228603663
chrX	130958819	130958839
chr10	32615992	32616016
chr1	160292770	160292794
chr18	9196189	9196213
chr2	32582168	32582184
chr7	130790714	130790726
chr5	172374881	172374905
chr8	126155335	126155359
chr2	213155398	213155422
chr16	14271776	14271800
chrX	130958819	130958839
chr9	100273347	100273367
chr17	53354621	53354645
chr2	160648935	160648959
chr12	112546600	112546612
chr11	33103473	33103497
chr1	21132808	21132832
chr5	55290364	55290378
chr11	60710413	60710437
chr2	202623470	202623494
chr12	104882512	104882536
chr9	80612969	80612993
chr10	11362379	11362403
chr22	33345535	33345559
chr20	17437263	17437287
chr5	81415826	81415850
chr22	20892108	20892126
chr9	140689852	140689876
chr8	17263346	17263370
chrX	130958819	130958839
chr19	10529923	10529941
chr14	75506472	75506496
chr5	131825979	131825991
chr2	169426038	169426062
chr1	84398247	84398271
chr1	226765249	226765265
chr15	40952094	40952118
chr13	21056895	21056919
chr12	70788386	70788404
chr18	13590339	13590363
chr6	34013910	34013932
chrX	130958819	130958839
chr6	101849257	101849281
chr19	46366417	46366429
chr10	33526410	33526434
chr10	33526410	33526434
chr19	48613762	48613778
chr20	48447884	48447904
chr7	14653185	14653209
chr22	39816888	39816912
chr12	69270655	69270679
chr10	90652096	90652120
chr17	28094638	28094662
chrX	102119871	102119895
chr2	25248802	25248826
chr18	13590339	13590363
chr1	34231777	34231799
chr16	72929017	72929035
chr14	69347165	69347181
chr14	103917214	103917238
chr14	76341166	76341188
chr3	194354234	194354246
chr10	93761744	93761768
chr8	134003775	134003797
chr16	84024278	84024294
chr15	99395526	99395538
chr5	11485486	11485510
chr5	14265003	14265015
chr9	111881843	111881855
chr9	102712226	102712250
chr6	167061699	167061723
chr14	32565300	32565324
chr4	151739701	151739725
chr14	102953770	102953794
chr2	160743725	160743749
chr1	37420966	37420982
chr12	121601150	121601174
chr20	35485260	35485284
chr14	69347165	69347181
chr17	28094638	28094662
chr19	48657080	48657104
chr17	9193776	9193798
chr15	27270234	27270256
chr17	79943129	79943147
chr17	1081171	1081191
chr1	214637933	214637957
chr12	29385753	29385777
chr3	130869272	130869292
chr2	172721108	172721132
chr11	33103473	33103497
chr3	24230234	24230258
chr2	159495845	159495869
chrX	15445818	15445842
chr22	39541672	39541688
chr9	136024863	136024875
chr10	12630874	12630898
chr17	37434678	37434698
chr4	6128522	6128536
chr1	201436769	201436793
chr3	35809573	35809597
chr3	13020999	13021017
chr14	51547156	51547180
chr15	78526031	78526055
chr20	30580894	30580918
chr1	232623685	232623709
chr15	59592490	59592514
chr7	107938224	107938246
chr1	150478953	150478977
chrX	96170769	96170793
chr1	158990638	158990662
chr17	1081171	1081191
chr9	6758069	6758081
chr12	44916011	44916035
chr7	47315909	47315933
chr14	53510112	53510136
chr12	76886737	76886759
chr1	156396033	156396057
chr3	57636150	57636174
chr2	11269879	11269893
chr15	66061538	66061562
chr8	139234089	139234113
chr7	101182582	101182606
chr1	198258263	198258287
chr5	94017732	94017756
chr6	41076869	41076893
chr11	105566231	105566251
chr2	10349716	10349740
chr16	48419424	48419442
chr14	99946791	99946803
chr3	58089010	58089034
chr7	157613233	157613257
chr6	107911048	107911072
chr12	109994456	109994480
chr2	136383754	136383778
chr12	51582274	51582294
chr16	53829370	53829394
chr16	12313794	12313818
chr22	42782403	42782427
chr7	2473560	2473572
chr7	70992739	70992763
chr9	124487435	124487455
chr1	16926005	16926029
chr13	111772853	111772873
chr14	104095764	104095776
chr9	36045485	36045503
chr12	50451502	50451518
chr6	143748235	143748259
chr19	12578092	12578106
chr10	98400867	98400891
chr10	103450586	103450604
chr21	41401928	41401950
chr15	48543160	48543174
chr14	103448235	103448259
chrX	131339820	131339844
chr15	25169030	25169054
chr9	140946683	140946707
chr14	105338674	105338698
chr19	47962776	47962800
chr6	170643643	170643667
chr10	90652096	90652120
chr22	21116588	21116606
chr8	143620670	143620688
chr15	68698242	68698264
chr11	18504570	18504592
chr4	88126566	88126590
chr17	26522012	26522036
chr3	105587606	105587624
chr20	36763808	36763832
chr16	87736840	87736852
chr9	116344641	116344655
chr1	44782811	44782835
chr11	115299507	115299531
chr2	50188449	50188473
chr10	128195502	128195526
chr16	68378838	68378862
chr1	162269565	162269581
chr10	122593190	122593214
chr12	51893410	51893434
chr4	184827118	184827130
chr6	16430945	16430969
chr1	52237156	52237180
chr1	249141649	249141669
chr2	110016671	110016695
chr3	123289766	123289790
chr16	11825546	11825570
chr6	152618947	152618971
chr5	146144396	146144420
chr2	26469823	26469847
chr22	34125976	34126000
chr13	102901915	102901939
chr6	112163193	112163217
chr15	40101582	40101606
chr20	45667226	45667248
chr6	25815220	25815244
chr15	48452685	48452709
chr9	87284413	87284437
chr18	19283793	19283805
chr20	47765790	47765814
chr20	35007024	35007048
chr12	124670944	124670966
chr14	31159885	31159899
chr7	137284134	137284158
chr11	84490234	84490258
chr3	64689130	64689154
chr9	113295879	113295903
chr7	40102925	40102945
chr7	42969813	42969837
chr9	10412607	10412631
chr1	167216277	167216301
chr16	15611586	15611602
chr1	62280215	62280235
chr4	62123584	62123606
chr6	26402770	26402784
chr8	27366276	27366300
chr10	103693994	103694014
chr7	150812494	150812506
chr17	67290002	67290026
chr3	49817744	49817768
chr10	84050915	84050939
chr5	153571484	153571498
chr13	67396261	67396285
chr17	72848514	72848528
chr8	68171055	68171079
chr22	38169961	38169979
chr7	77806732	77806756
chr19	46215278	46215292
chr7	100075975	100075999
chr1	237206594	237206612
chr5	126113934	126113954
chr4	140056393	140056417
chr19	8500714	8500738
chr6	6354975	6354999
chr10	21462578	21462594
chr14	37717220	37717238
chr22	34125976	34126000
chr1	33896555	33896567
chr6	167435749	167435773
chr11	116884633	116884657
chr10	99626454	99626472
chr3	36497548	36497572
chr10	127696202	127696222
chr11	68849668	68849692
chr5	102512172	102512194
chr8	143620670	143620688
chr3	39937421	39937445
chr14	73539626	73539644
chr5	147891184	147891208
chr17	60022581	60022599
chr17	64494867	64494891
chr8	12809469	12809481
chr4	41527248	41527272
chr3	37847783	37847807
chr11	47524055	47524073
chr16	23869058	23869076
chr2	108908851	108908875
chr9	36666852	36666876
chr1	237206594	237206612
chr18	2852159	2852179
chr15	90029832	90029856
chr1	182808754	182808766
chr8	8186283	8186307
chr11	33009072	33009096
chr17	45758423	45758447
chr12	42617135	42617159
chr13	33803735	33803755
chr4	8241308	8241332
chr2	218621280	218621296
chr11	16330599	16330623
chr7	2966467	2966489
chr14	61527708	61527722
chr9	33949714	33949738
chr18	55988861	55988883
chr12	113679588	113679612
chr1	180072707	180072725
chr9	119663378	119663402
chr1	29501533	29501551
chr6	151667032	151667056
chr14	20836918	20836942
chr3	62415297	62415321
chr8	27366276	27366300
chr14	20836918	20836942
chr12	110906657	110906669
chr9	87284413	87284437
chr1	37970403	37970427
chr1	6295668	6295680
chr8	12260109	12260129
chr3	142347172	142347192
chr20	3842392	3842416
chrY	7142010	7142022
chr1	156396033	156396057
chr5	37042990	37043014
chr17	37049225	37049249
chr9	6622161	6622185
chr6	70816215	70816239
chr8	64108351	64108375
chrY	16655725	16655749
chr6	135818800	135818812
chr9	90295559	90295583
chr3	143348402	143348426
chr11	68849668	68849692
chr3	178887845	178887869
chr22	18979788	18979804
chr22	41839277	41839295
chr4	17513393	17513407
chr15	79669614	79669638
chr7	128895426	128895450
chr7	65616662	65616686
chr22	38749713	38749737
chr3	173303587	173303599
chr10	3135682	3135696
chr6	143748235	143748259
chr3	93829662	93829686
chr11	115299507	115299531
chr13	20356745	20356759
chr7	133246556	133246570
chr1	169324607	169324631
chr17	17027719	17027743
chr1	49303355	49303379
chr17	26522012	26522036
chr6	10495579	10495603
chr1	169085318	169085338
chr7	5334876	5334892
chr19	41305245	41305261
chr11	75764354	75764378
chr7	40102925	40102945
chrX	119572550	119572574
chr6	143748235	143748259
chr19	10000400	10000414
chr16	12313794	12313818
chr11	117583344	117583356
chr10	103693994	103694014
chr3	171097807	171097831
chr17	29820928	29820952
chr1	204060851	204060875
chr16	24267621	24267645
chr9	112878685	112878709
chr5	59186073	59186097
chr3	129407532	129407552
chr6	152618947	152618971
chr3	115672245	115672269
chr1	77457515	77457539
chr7	157613233	157613257
chr19	17234236	17234260
chrX	84322655	84322679
chr16	58515357	58515381
chr11	3757066	3757090
chrX	10095642	10095666
chr14	53510112	53510136
chr3	195614748	195614772
chr6	83647701	83647725
chr8	144458864	144458888
chrX	2825846	2825866
chr3	125076159	125076181
chr13	97885134	97885158
chr7	40102925	40102945
chr6	155115916	155115940
chr18	29483068	29483092
chr16	87889056	87889078
chr12	133430472	133430488
chr4	1005287	1005299
chr11	67009751	67009775
chrX	130958819	130958839
chr7	20229375	20229399
chr2	29085732	29085756
chr2	10349716	10349740
chr20	45916589	45916613
chr8	10990264	10990288
chr3	33687423	33687447
chr2	86781929	86781953
chr1	65071807	65071831
chr9	136024863	136024875
chr3	12655904	12655928
chr17	78444480	78444498
chr14	60455074	60455098
chr4	74064940	74064964
chr14	64970584	64970608
chr9	134287856	134287880
chr2	30143655	30143667
chr3	17747922	17747946
chr8	52788543	52788565
chr5	150506106	150506130
chr12	46613729	46613753
chr22	25283075	25283099
chr5	125731457	125731481
chr2	68459357	68459381
chr8	95418233	95418257
chr14	20836918	20836942
chr15	55518709	55518733
chr7	45960599	45960611
chr16	89627297	89627309
chr16	18995469	18995481
chr11	110517889	110517913
chr11	94191056	94191080
chr9	123239556	123239578
chr14	60455074	60455098
chr2	202623470	202623494
chr1	206635247	206635271
chrX	15568790	15568814
chr22	44542314	44542336
chr12	117797448	117797460
chr13	102901915	102901939
chr14	51547156	51547180
chr9	113295879	113295903
chr20	21165729	21165753
chr19	941892	941910
chr19	56154855	56154871
chrX	153059884	153059896
chr10	13043510	13043524
chr11	910475	910487
chr17	40472967	40472991
chr3	184084935	184084959
chr2	232126130	232126152
chr7	30028253	30028277
chr5	115501326	115501350
chrX	154331213	154331237
chr8	141645644	141645656
chr2	184016840	184016864
chr8	143620670	143620688
chr3	33687423	33687447
chr3	186784379	186784403
chr14	73015042	73015066
chr6	76348273	76348297
chr13	45517488	45517512
chr14	100044193	100044217
chr6	10902707	10902729
chr15	33398488	33398512
chr1	201436769	201436793
chr13	99081169	99081191
chr8	141645644	141645656
chr11	17498329	17498343
chr1	44444854	44444876
chr7	11193569	11193593
chr16	48332539	48332563
chr19	31817387	31817411
chr3	32186316	32186340
chr19	49319381	49319399
chr5	141034751	141034775
chr14	90358042	90358066
chr4	37366315	37366339
chr1	33307839	33307863
chr4	7790153	7790165
chr16	89880245	89880267
chr13	113686267	113686289
chr11	1590710	1590726
chr22	34125976	34126000
chrX	31144657	31144681
chr13	93978696	93978720
chr1	55169300	55169320
chr9	99371176	99371200
chr6	10830379	10830403
chr22	45193628	45193648
chr22	20031332	20031356
chr6	150082396	150082420
chr3	68180464	68180488
chr18	2748342	2748366
chr20	972823	972841
chr20	62505583	62505607
chr1	205173585	205173609
chr14	37717220	37717238
chr21	42638875	42638899
chr18	22930774	22930788
chr11	66431175	66431199
chr19	37037139	37037163
chr2	36777203	36777227
chr5	64037748	64037766
chr7	105437564	105437580
chr8	134003775	134003797
chr5	159720601	159720615
chr22	41839277	41839295
chr10	53881938	53881954
chr9	6236020	6236044
chr8	119269044	119269068
chr6	73052331	73052355
chr3	197702361	197702385
chr4	185707573	185707597
chr11	8184567	8184591
chr14	39602181	39602205
chr11	93211908	93211932
chr3	128994812	128994836
chr12	52452743	52452763
chr13	93140373	93140397
chr14	100044193	100044217
chr1	113249054	113249078
chr6	34340765	34340779
chr14	102230355	102230379
chr2	44130213	44130227
chr2	218621280	218621296
chr16	84432753	84432777
chr3	76521245	76521269
chr20	26038406	26038430
chr11	31753117	31753141
chr5	70802615	70802639
chr2	131721227	131721243
chr10	118466661	118466685
chr3	179041131	179041149
chr14	102230355	102230379
chr3	9910662	9910686
chr9	5628962	5628976
chr11	111516797	111516813
chr18	29483068	29483092
chr22	20071845	20071869
chr21	44082920	44082944
chr4	79811557	79811581
chr7	44885625	44885649
chr17	70838230	70838254
chrX	7066331	7066343
chr17	34097735	34097759
chr8	87527249	87527261
chr7	149571011	149571023
chr18	13590339	13590363
chr1	26139057	26139081
chr16	74494821	74494839
chr16	58515357	58515381
chr17	7111042	7111066
chr3	114203651	114203675
chr14	76341166	76341188
chr9	112731363	112731387
chr20	1279450	1279474
chr1	16652511	16652535
chr11	73077169	73077193
chr10	104177833	104177857
chr7	73787280	73787292
chr1	243323067	243323091
chr16	7208658	7208674
chr2	61764889	61764913
chr7	127884301	127884325
chr19	20227824	20227848
chr1	67596221	67596245
chr12	81234179	81234201
chr12	6798400	6798416
chr3	61598546	61598570
chr1	87584719	87584743
chr19	2512204	2512216
chr18	4131197	4131219
chr5	129426824	129426848
chr11	107962425	107962449
chr16	86564626	86564640
chr7	20438835	20438853
chr4	169715567	169715591
chr8	134003775	134003797
chr7	77204641	77204665
chr10	122593190	122593214
chr1	52237156	52237180
chr19	58390278	58390298
chr9	36152420	36152438
chr18	32820997	32821009
chr9	134378284	134378298
chr2	105694775	105694799
chr8	12260109	12260129
chr2	159495845	159495869
chr13	100039624	100039648
chr17	36667033	36667051
chr10	78931140	78931164
chr7	32931621	32931635
chr9	111881843	111881855
chr15	91764920	91764944
chr11	9497459	9497483
chr15	49497384	49497398
chr8	85560340	85560364
chr7	71563746	71563770
chr16	10508486	10508510
chr6	26402770	26402784
chr12	87093303	87093317
chrX	142722553	142722567
chr9	95867459	95867483
chr6	35687955	35687969
chr1	249141649	249141669
chr2	241564382	241564406
chr1	4728389	4728413
chr22	19959033	19959053
chr14	74662264	74662288
chr7	120224805	120224829
chr3	178887845	178887869
chr13	111772853	111772873
chr18	4131197	4131219
chr1	16926005	16926029
chr4	21261531	21261555
chrX	130958819	130958839
chr20	18408252	18408276
chr16	23869058	23869076
chr2	53939908	53939924
chr11	46481291	46481315
chr10	25722499	25722523
chr4	53792560	53792584
chr5	170814776	170814788
chr4	139120337	139120351
chr17	57720495	57720519
chr19	50764001	50764025
chr11	108560443	108560465
chr3	85801615	85801639
chr5	80709101	80709123
chr22	25960863	25960875
chr8	101184864	101184888
chr4	8081488	8081512
chr22	19407577	19407601
chr7	30938809	30938833
chrX	68058013	68058037
chr16	22085430	22085450
chr3	76521245	76521269
chr8	85560340	85560364
chr2	128513165	128513189
chr1	113162291	113162307
chr7	38860532	38860556
chr19	35837692	35837716
chr7	92336999	92337023
chr8	54786953	54786977
chr20	18688392	18688416
chr11	8792942	8792966
chr4	48614506	48614530
chr2	80601795	80601819
chr21	43339122	43339138
chr6	42048922	42048946
chr12	53886236	53886254
chr4	77985729	77985749
chr10	97118464	97118486
chr16	56810933	56810957
chr5	154393249	154393269
chr3	64579639	64579663
chr20	35007024	35007048
chr6	74203079	74203103
chr7	127884301	127884325
chr9	124487435	124487455
chr4	74064940	74064964
chr16	12313794	12313818
chr14	91609186	91609210
chr1	75957405	75957429
chr17	2414903	2414917
chr19	48613762	48613778
chr7	557633	557651
chr13	108045030	108045054
chr15	88435334	88435358
chr3	156495857	156495881
chr2	222435857	222435877
chr5	1477738	1477762
chr10	98400867	98400891
chr18	20848753	20848777
chr8	67770036	67770060
chr9	129099024	129099048
chr2	232126130	232126152
chr5	75971905	75971929
chr3	1266350	1266374
chr21	32652334	32652358
chr8	68171055	68171079
chr6	39850478	39850502
chr2	85251720	85251744
chr9	139560246	139560258
chr9	80016247	80016271
chr16	12313794	12313818
chr10	123867885	123867897
chr1	14964750	14964768
chr10	128195502	128195526
chr2	54022584	54022604
chr20	50733611	50733635
chrX	110972699	110972721
chr17	79943129	79943147
chr10	82172353	82172377
chr12	51893410	51893434
chr5	155288039	155288059
chr13	97885134	97885158
chr19	13557226	13557248
chr4	109088509	109088533
chr8	102982152	102982174
chr21	17200074	17200098
chr4	8241308	8241332
chr5	10590703	10590725
chr5	153796042	153796066
chr9	88556060	88556080
chr11	103020488	103020512
chr13	20617888	20617910
chr2	25265333	25265345
chr16	12313794	12313818
chr11	17498329	17498343
chr12	25352555	25352579
chrX	152739030	152739054
chr11	3757066	3757090
chr10	14288607	14288625
chr1	221914448	221914460
chr19	48657080	48657104
chr10	103693994	103694014
chr5	81579842	81579866
chr10	13150905	13150927
chr16	12313794	12313818
chr6	137523741	137523765
chrX	134021742	134021760
chr1	156396033	156396057
chr10	52283652	52283676
chr15	75556782	75556806
chr17	42530888	42530912
chr3	59856582	59856606
chr2	48131700	48131720
chr3	141268316	141268340
chr4	38913370	38913386
chr6	73564492	73564516
chr6	36483298	36483322
chr9	100273347	100273367
chr1	109497439	109497463
chr2	28113534	28113552
chr16	23420393	23420417
chr20	35732819	35732843
chrX	41720502	41720526
chr12	94658627	94658647
chr22	42229430	42229442
chr19	35837692	35837716
chr13	45922193	45922209
chr19	16968330	16968354
chr11	105566231	105566251
chr8	19293390	19293414
chr16	28050889	28050913
chr1	92764775	92764787
chrX	84322655	84322679
chr10	79607421	79607443
chr8	134003775	134003797
chr22	18979788	18979804
chr17	64494867	64494891
chr11	134369776	134369800
chr7	105437564	105437580
chr7	157613233	157613257
chr12	8361526	8361550
chr9	116966335	116966357
chr10	24696216	24696240
chr5	80482382	80482404
chr12	54955551	54955575
chr3	58089010	58089034
chr6	41022584	41022604
chr1	10436894	10436918
chr21	17979228	17979252
chr9	86440736	86440760
chr7	133246556	133246570
chr10	68506632	68506656
chr2	44879767	44879789
chr16	83821691	83821713
chr1	7826638	7826662
chr3	61598546	61598570
chr2	1907716	1907740
chr1	198258263	198258287
chr7	105753035	105753057
chr1	114085380	114085398
chr7	127548400	127548424
chr22	42782403	42782427
chr6	73564492	73564516
chr19	37727858	37727882
chrX	110972699	110972721
chr7	26682090	26682114
chr13	50698713	50698725
chr16	16218236	16218260
chr10	18793571	18793593
chr3	167968119	167968133
chr1	114085380	114085398
chr5	66459843	66459855
chr21	43273893	43273915
chr3	58089010	58089034
chr21	38362156	38362168
chr10	104371951	104371975
chr17	15551132	15551156
chr19	40763495	40763519
chr15	80352396	80352408
chr2	80601795	80601819
chr15	34324213	34324237
chr12	53886236	53886254
chr7	69411581	69411605
chr4	103265872	103265888
chr11	108463726	108463746
chr5	131675160	131675184
chr15	25169030	25169054
chr15	88435334	88435358
chr8	21645357	21645381
chrY	16655725	16655749
chr1	54798608	54798628
chr17	9908447	9908469
chr9	32504038	32504062
chr7	156616833	156616849
chr5	148810892	148810916
chr7	43828635	43828659
chr3	64689130	64689154
chr7	45960599	45960611
chr9	127888176	127888200
chr16	90038998	90039012
chr20	26038406	26038430
chr9	86152076	86152090
chr11	46808360	46808376
chr10	33526410	33526434
chr15	35838354	35838368
chr22	23636079	23636091
chr1	8442497	8442519
chr19	40719665	40719677
chr7	77806732	77806756
chr14	105780901	105780913
chr18	32467608	32467632
chr11	17498329	17498343
chr9	33044477	33044489
chr17	28094638	28094662
chr19	14702712	14702736
chr3	197640196	197640220
chr5	142342776	142342800
chr1	31672895	31672919
chr2	69809536	69809560
chr13	42748086	42748110
chr22	44542314	44542336
chr11	66384326	66384338
chr1	15945756	15945768
chr14	69095112	69095126
chrX	76792327	76792351
chr3	195084353	195084377
chr22	44085223	44085247
chr16	86564626	86564640
chr1	107739567	107739591
chr7	116663851	116663875
chr19	58390278	58390298
chr12	117628287	117628301
chr9	5628962	5628976
chr15	41788026	41788038
chr9	113295879	113295903
chr18	10726632	10726644
chr12	54955551	54955575
chr8	143750607	143750631
chr21	41401928	41401950
chr7	94257451	94257475
chr16	89160332	89160344
chr1	110693356	110693372
chr19	3666754	3666772
chr8	48602850	48602868
chr3	57878512	57878536
chr1	57322978	57323002
chr9	32504038	32504062
chr2	228775213	228775237
chr2	113956984	113957002
chr11	17498329	17498343
chr3	160145720	160145740
chr7	88768322	88768346
chr17	26522012	26522036
chr7	133246556	133246570
chrX	84322655	84322679
chr5	11485486	11485510
chr16	68573110	68573122
chr22	38055273	38055285
chr15	66061538	66061562
chr15	26085069	26085093
chrX	84322655	84322679
chr10	382880	382902
chr17	79784098	79784122
chr6	123040863	123040887
chr14	35784155	35784179
chr2	27172867	27172891
chr11	78021007	78021029
chr10	102041470	102041494
chrX	131339820	131339844
chr10	102041470	102041494
chr12	83439495	83439519
chr12	132276494	132276512
chrX	106142648	106142670
chr19	14629431	14629443
chr19	12578092	12578106
chr2	97357023	97357035
chr7	45613978	45613990
chr13	50089593	50089617
chr3	170457203	170457227
chr7	149475588	149475610
chr11	84490234	84490258
chr9	131873592	131873604
chr3	4692314	4692338
chr16	8866964	8866988
chr12	26211458	26211480
chr12	108526302	108526318
chr12	122231041	122231055
chr6	99368697	99368721
chr22	34125976	34126000
chr1	67596221	67596245
chr7	94257451	94257475
chr6	158905847	158905865
chr2	97526012	97526034
chr10	22825867	22825885
chr7	128610469	128610491
chr19	1592347	1592359
chrX	130958819	130958839
chr1	75957405	75957429
chr9	5628962	5628976
chr11	1590710	1590726
chr2	55432548	55432572
chr9	114863139	114863163
chr1	16652511	16652535
chr6	97285160	97285172
chr10	84050915	84050939
chr15	42210423	42210447
chr21	32652334	32652358
chr5	19696351	19696375
chr17	28094638	28094662
chr8	85560340	85560364
chr12	52452743	52452763
chr11	133991703	133991727
chr7	117423234	117423256
chr14	58922389	58922413
chr14	20836918	20836942
chr1	154687090	154687114
chr6	2082401	2082425
chr22	45538417	45538439
chr14	95708194	95708212
chr19	49516103	49516127
chr7	27570548	27570572
chr1	173322599	173322619
chr6	64346393	64346405
chr10	69733830	69733854
chr11	84490234	84490258
chr15	91764920	91764944
chr2	25531855	25531879
chr19	51068785	51068809
chr22	26847952	26847976
chr14	77573972	77573996
chr1	203788219	203788243
chr3	51517627	51517651
chr17	26880659	26880683
chr3	121140942	121140966
chr2	85251720	85251744
chr2	17799151	17799175
chr1	207084234	207084252
chr6	349200	349218
chr11	115299507	115299531
chr8	53593530	53593554
chr1	10436894	10436918
chr2	10349716	10349740
chr8	37594217	37594229
chr17	444415	444431
chr3	114203651	114203675
chrX	31144657	31144681
chrX	107779496	107779520
chr20	62505583	62505607
chr9	33044477	33044489
chr9	131864568	131864588
chrX	114087401	114087419
chr1	48894540	48894564
chr2	113403958	113403970
chr6	101849257	101849281
chr10	80874245	80874269
chr1	226765249	226765265
chr7	128530988	128531002
chr2	11269879	11269893
chr19	45546455	45546479
chr15	48749034	48749058
chr22	19959033	19959053
chr1	248104043	248104067
chr15	59592490	59592514
chr17	59912345	59912369
chr5	59186073	59186097
chr7	133246556	133246570
chr12	398080	398104
chr12	49332262	49332278
chr2	113956984	113957002
chr3	182936919	182936941
chr8	73952007	73952031
chr12	56371060	56371084
chr6	137060067	137060091
chr6	17875219	17875243
chr8	61431253	61431277
chr7	94257451	94257475
chr2	10443414	10443432
chr11	65308471	65308485
chr22	38657968	38657980
chr8	68171055	68171079
chr11	86519917	86519941
chr17	33684156	33684180
chr1	214637933	214637957
chr2	77539753	77539775
chr22	42012530	42012554
chr11	576732	576748
chr17	77361206	77361230
chr1	212555114	212555138
chr2	55098813	55098837
chr22	46466867	46466881
chr2	128513165	128513189
chr17	32371136	32371160
chrX	11259681	11259705
chr4	79800786	79800810
chr22	34125976	34126000
chr11	105566231	105566251
chr1	14964750	14964768
chr2	242166873	242166885
chr1	214637933	214637957
chr14	20836918	20836942
chr3	147130376	147130394
chr3	169967204	169967218
chr2	236499322	236499346
chr19	22598760	22598784
chr3	192527588	192527608
chr5	94017732	94017756
chr10	89724294	89724318
chr19	4105155	4105179
chr3	58089010	58089034
chr8	61779979	61779999
chr14	85998203	85998221
chr8	107510027	107510051
chr8	42615357	42615373
chr9	72276939	72276963
chr7	43400650	43400674
chr4	176607079	176607103
chr2	220160699	220160723
chr18	20848753	20848777
chr12	51402087	51402111
chr4	21261531	21261555
chr18	13590339	13590363
chr14	73015042	73015066
chr16	88958670	88958684
chr10	97118464	97118486
chrX	53991585	53991609
chr6	21718726	21718750
chr2	233661041	233661063
chr10	14288607	14288625
chr6	73564492	73564516
chr21	43339122	43339138
chr1	154193265	154193289
chr12	57140413	57140437
chr20	48280960	48280984
chr1	146977658	146977682
chr19	58202409	58202433
chr5	49702590	49702614
chr16	30429479	30429497
chr3	13020999	13021017
chr11	94191056	94191080
chr10	33526410	33526434
chr3	121500479	121500503
chr3	62415297	62415321
chr5	133632499	133632523
chr8	85560340	85560364
chr2	232126130	232126152
chr6	116281342	116281356
chr6	69805698	69805722
chrX	48815232	48815244
chr18	23837802	23837826
chr10	90652096	90652120
chr7	99244422	99244446
chr19	11368621	11368641
chr4	159621713	159621737
chr17	76694210	76694234
chr7	38860532	38860556
chr2	9531138	9531162
chr2	172566634	172566658
chr4	92230520	92230542
chr9	139810804	139810820
chr22	39816888	39816912
chr12	15701464	15701488
chr15	88435334	88435358
chr2	144437213	144437237
chr2	169426038	169426062
chr18	10726632	10726644
chr1	220219815	220219829
chr1	14149763	14149787
chr17	1081171	1081191
chr20	17437263	17437287
chr9	130142481	130142505
chr9	132652140	132652164
chr10	12630874	12630898
chr2	98182329	98182353
chr8	104935492	104935514
chr17	2565674	2565698
chr11	117015287	117015299
chr1	156445461	156445483
chrX	11259681	11259705
chr11	11641865	11641885
chr20	17662857	17662871
chr10	6268433	6268455
chr22	42782403	42782427
chr2	236499322	236499346
chr5	8423431	8423455
chr3	160145720	160145740
chr19	35837692	35837716
chr1	146977658	146977682
chr7	100075975	100075999
chr16	3929224	3929248
chr2	25248802	25248826
chr8	114445164	114445184
chr6	46439621	46439645
chr7	1140762	1140780
chr6	25005030	25005052
chr1	24229278	24229302
chr17	33397076	33397090
chr1	8442497	8442519
chrY	16655725	16655749
chr17	45758423	45758447
chr3	13020999	13021017
chr17	73751024	73751046
chr22	23636079	23636091
chr22	39127016	39127040
chr10	116217858	116217882
chr4	38913370	38913386
chr22	26847952	26847976
chr3	71330463	71330479
chr12	11089834	11089858
chr22	20124201	20124221
chr20	35007024	35007048
chr15	78526031	78526055
chr11	65563412	65563430
chr2	70462675	70462699
chr19	13557226	13557248
chr17	67181059	67181083
chr4	3294768	3294780
[truncated: 998,000+ more rows]
