# Supplementary material for: Z-DNA and Z-RNA in human disease
Source: Commun Biol. 2019 Jan 7;2:7. doi: 10.1038/s42003-018-0237-x (PMC6323056; doi:10.1038/s42003-018-0237-x)
Supplement: Supplementary file 4 — Supplementary Data 3 [file 42003_2018_237_MOESM4_ESM.xlsx]

## Sheet: Key
Genes with disease associated mutation that have long Z-forming segments (Z-score>10,000)
Category	Term	Count	%	PValue	Genes	List Total	Pop Hits	Pop Total	Fold Enrichment	Bonferroni	Benjamini	FDR
UP_KEYWORDS	Disease mutation	210	17.0732	5.3055e-07	RFT1, RP2, VPS53, RNF216, RNF213, ATCAY, VPS13C, CCBE1, PDHA1, VPS13B, CFD, RAB27A, OPA3, LYRM7, PIK3CD, MTPAP, DCDC2, OPTN, ESCO2, DEPDC5, CD36, PEX26, YME1L1, EIF2AK4, FUS, GCNT2, GNAI3, ASL, PDSS2, SLC11A2, HNMT, SMAD9, UPB1, FTO, SMAD4, ATM, NUBPL, KCNJ5, CLCN5, ARSB, ACVRL1, ARSE, PHKB, MLH3, AP1S3, MCCC2, TNFRSF11A, FXN, SLC24A4, DHTKD1, SLC25A4, PGAP1, TP53, GTF2H5, STX1B, GNAL, EFHC1, G6P…	1225	2550	20581	1.3836	0.00025251	3.60768e-05	0.000758726
Input List
Genes with a segment in the 3UTR with a Z-score>10000, 1759 matched by DAVID
Sources
Analysis
https://david.ncifcrf.gov/summary.jsp
Disease Genes
https://www.uniprot.org/uniprot/?query=reviewed:yes%20keyword:%22Disease%20mutation%20[KW-0225]%22
Disease Pathways
http://amp.pharm.mssm.edu/Enrichr/

## Sheet: Gene List
A2ML1
AAGAB
AAK1
AARSD1
ABCA9
ABCB5
ABCC1
ABCC3
ABCC5
ABCC9
ABHD2
ABHD5
ABI2
ABL2
ABR
AC000120.8
AC007308.1
AC007390.5
AC008569.1
AC008676.1
AC011944.1
AC021860.1
AC022692.1
AC023590.1
AC069214.1
AC083883.1
AC090825.1
AC092067.1
AC092535.1
AC103810.1
AC108463.1
AC111170.2
AC111170.3
AC112512.1
AC130352.1
AC132186.2
AC135178.1
AC135352.1
ACACB
ACBD5
ACER3
ACOT13
ACOXL
ACSF3
ACSS3
ACTA1
ACTB
ACTL6A
ACTR2
ACVR2B
ACVRL1
ACYP2
ADAM19
ADAM22
ADAM33
ADAMTS17
ADAMTS2
ADAMTS4
ADARB1
ADAT1
ADCY1
ADCY2
ADCY3
ADCYAP1
ADCYAP1R1
ADH4
ADIPOQ
ADORA2B
ADRBK2
AF131215.1
AF131215.2
AFF3
AGMAT
AGPAT3
AGPAT6
AGPS
AHI1
AHR
AICDA
AIFM2
AIM1
AIPL1
AJ003147.1
AK1
AK3
AKAP12
AKR1D1
AKT2
AL008727.1
AL023807.2
AL136531.1
AL137145.2
AL139300.1
AL157877.1
AL158212.1
AL161756.1
AL356957.8
AL357123.1
AL450992.1
AL512631.1
AL590763.1
AL591516.1
ALDH1L1
ALDH3A2
ALDH7A1
ALDH8A1
ALG9
ALOX15
ALPK1
ALS2
ALS2CR4
ALS2CR8
AMACR
AMIGO3
ANAPC10
ANAPC16
ANKFY1
ANKH
ANKHD1
ANKLE1
ANKMY2
ANKRD13B
ANKRD36
ANKRD36B
ANKRD45
ANKS1B
ANO7
ANTXR2
AP000300.3
AP000353.2
AP001619.1
AP002478.1
AP006285.1
AP1S3
AP2B1
AP3B2
AP4E1
AP4S1
APAF1
APBB2
APOC4
APOL2
APOLD1
APOOL
APPL1
AQP6
ARAP2
ARF3
ARHGAP11A
ARHGAP18
ARHGAP26
ARHGEF26
ARHGEF6
ARNTL2
ARRDC5
ARSB
ARSD
ARSE
ASAM
ASAP1
ASB13
ASL
ASPA
ASXL1
ATCAY
ATG10
ATG7
ATM
ATOH8
ATP11B
ATP1A2
ATP1B1
ATP1B2
ATP2A2
ATP5F1
ATP6V0A2
ATP6V0D2
ATP6V1A
ATP6V1C1
ATP7A
ATP8A1
ATP8B1
AVEN
AXL
B3GALT6
B3GAT2
B3GNT3
BAZ1B
BCAP29
BCAS1
BCAS4
BCAT1
BCKDHB
BDH1
BDP1
BEND2
BEST1
BHMT2
BIVM
BLOC1S2
BMI1
BMP7
BMP8A
BMPR1B
BMPR2
BPHL
BRCA1
BRD3
BRIP1
BSN
BTBD1
BTBD8
BTF3L4
BTN3A1
BTN3A2
BTRC
BVES
C10orf118
C10orf46
C10orf58
C10orf72
C10orf76
C10orf78
C10orf95
C11orf17
C11orf70
C12orf5
C14orf153
C15orf17
C15orf38-AP3S2
C17orf39
C17orf68
C18orf19
C18orf25
C18orf45
C19orf61
C1orf127
C1orf130
C1orf150
C1orf183
C1orf190
C1orf21
C1orf27
C1orf56
C1orf69
C1orf95
C20orf112
C20orf12
C20orf132
C20orf203
C21orf49
C21orf58
C21orf62
C22orf25
C2CD2
C2orf15
C2orf34
C2orf63
C2orf64
C2orf72
C2orf86
C3orf23
C3orf26
C3orf33
C3orf59
C3orf63
C3orf64
C3orf70
C4orf29
C4orf34
C5orf22
C5orf24
C5orf36
C5orf41
C5orf45
C5orf56
C6orf130
C6orf132
C6orf150
C6orf170
C6orf174
C6orf57
C6orf97
C7
C7orf10
C7orf42
C7orf55
C7orf63
C8orf34
C8orf44
C8orf46
C8orf55
C8orf79
C8orf84
C9orf5
C9orf80
C9orf86
C9orf91
C9orf96
CA13
CABP4
CACNG8
CADM2
CALB1
CALCOCO2
CALN1
CALU
CAMK1D
CAMKK1
CAPRIN2
CARD8
CASC3
CASC4
CASC5
CASKIN1
CASP10
CASP14
CASP6
CASP8
CASP8AP2
CASS4
CAV2
CBFA2T2
CBL
CCBE1
CCBP2
CCDC113
CCDC120
CCDC122
CCDC125
CCDC14
CCDC142
CCDC144A
CCDC152
CCDC30
CCDC50
CCDC55
CCDC64
CCM2
CCPG1
CD24
CD36
CD58
CD74
CD82
CD84
CD99L2
CDC123
CDC27
CDC42SE1
CDC5L
CDC73
CDH1
CDH22
CDHR3
CDK19
CDKAL1
CDKN2AIPNL
CDON
CDS2
CEACAM1
CEACAM22P
CELF5
CENPK
CEP135
CEP57L1
CEP68
CEP97
CERK
CFD
CHD3
CHEK1
CHID1
CHM
CHN2
CHRAC1
CHRNA5
CHRNB1
CHRNB4
CHST12
CHST6
CIC
CISD2
CISD3
CLCC1
CLCN5
CLCN6
CLDN11
CLDN18
CLDN19
CLEC17A
CLEC7A
CLIC4
CLMN
CLN8
CLUAP1
CNBP
CNNM2
CNO
CNOT4
CNOT8
CNRIP1
CNTLN
CNTNAP2
COG5
COG7
COL16A1
COPA
COQ10B
CORO1C
CORO2A
COX10
COX16
COX17
COX18
CPM
CPPED1
CPT1A
CRCP
CREBZF
CRISPLD2
CRKL
CRLS1
CRTC1
CRYZL1
CSAD
CSMD2
CSNK1G1
CTBP2
CTD-2031P19.3
CTD-3025N20.2
CTH
CTNS
CTSC
CTU2
CUBN
CUL2
CXCL13
CXCL14
CXorf21
CXorf36
CXorf38
CXorf56
CYB561
CYB5B
CYB5D1
CYB5R3
CYP27C1
CYP2B6
CYP4V2
CYP51A1
CYTH1
DAB2IP
DAGLB
DAK
DAPK2
DAPP1
DBT
DCAF10
DCC
DCDC2
DCLRE1B
DCP2
DCTN5
DCTN6
DCX
DDHD1
DDX46
DDX52
DDX58
DEGS1
DENND1A
DENND2C
DENND4C
DENND5B
DEPDC1
DEPDC4
DEPDC5
DES
DGKA
DGKE
DHDDS
DHTKD1
DIS3L
DIS3L2
DISC1
DIXDC1
DMC1
DNA2
DNAH10OS
DNAH12
DNAH3
DNAJC16
DNAJC21
DNAJC24
DNAJC28
DNAJC3
DNAL1
DNM1L
DOCK5
DOPEY2
DPH5
DPY19L3
DPY19L4
DPYSL5
DRAM1
DSCR3
DSEL
DSN1
DST
DSTYK
DTWD2
DUSP10
DUSP16
DUSP18
DZIP1
EAF1
EBPL
ECE1
ECHDC1
ECT2L
EEF2K
EFCAB2
EFCAB5
EFHC1
EFR3B
EGLN1
EGR3
EHD2
EHD4
EIF2AK4
EIF2S1
EIF3M
EIF4B
EIF4E
EIF4E3
EIF4G3
EIF5A2
ELFN2
ELK4
ELOVL7
ELP3
EMCN
EML1
EML5
EMP2
EMR2
ENAH
ENPP6
ENTPD1
ENTPD4
ENTPD7
EPB41L3
EPB41L4A
EPHA10
EPS15
ERAP1
ERAP2
ERC1
ERCC1
ERO1L
ESCO2
ETS2
EVI5
EXD2
EXD3
EXOC3L2
EXOC5
EXOG
EXOSC10
EXOSC6
EYA3
F11R
FADS6
FAHD1
FAM102B
FAM105A
FAM107B
FAM114A1
FAM116A
FAM118A
FAM120C
FAM126A
FAM126B
FAM129A
FAM134C
FAM13C
FAM153A
FAM153B
FAM182A
FAM18B2
FAM190B
FAM195B
FAM23A
FAM27E2
FAM40B
FAM60A
FAM63B
FAM65B
FAM69A
FAM73A
FAM73B
FAM83G
FAM84A
FAN1
FARP2
FBXL18
FBXL2
FBXL20
FBXL22
FBXL3
FBXL4
FBXO40
FBXO45
FBXO9
FBXW2
FBXW8
FCRL5
FECH
FEZ1
FGD2
FGD4
FGD6
FGFR1
FGFR1OP
FGL2
FHAD1
FHDC1
FHL1
FKBP4
FKBP5
FKBP9
FLJ44606
FLVCR1
FLYWCH1
FNBP1L
FNIP1
FOXK1
FOXK2
FOXP2
FOXP4
FRMD3
FRMD8
FTO
FUS
FXN
FXYD5
FZD2
FZD3
FZD6
G2E3
G6PC
GABRA1
GADL1
GAL3ST4
GALM
GALNT1
GALNTL2
GANC
GART
GAS7
GATAD2B
GATC
GBAS
GBP6
GCLC
GCNT2
GCOM1
GDAP2
GDE1
GDNF
GFAP
GFPT1
GGA2
GIMAP1
GIN1
GJC1
GLB1L
GLDN
GLE1
GLG1
GLIS1
GLTSCR1
GMEB1
GMEB2
GNA12
GNAI3
GNAL
GNB5
GNE
GNG4
GNPNAT1
GNPTAB
GNPTG
GOLGA3
GOLGA6C
GOLM1
GON4L
GPC6
GPLD1
GPM6A
GPM6B
GPR110
GPR12
GPR120
GPR155
GPR26
GPR37L1
GPR65
GPRC5B
GPX8
GRB2
GRIPAP1
GRK5
GRSF1
GSDMA
GSK3B
GSR
GSTCD
GSTM3
GTF2F1
GTF2H2
GTF2H2B
GTF2H2C
GTF2H3
GTF2H5
GTF2IRD2
GTPBP10
GUCA1B
GUCY1A3
GUF1
GYG2P1
H2AFV
HACE1
HAUS2
HAUS3
HAUS7
HAVCR2
HBP1
HCN4
HDAC8
HDHD2
HDLBP
HEATR1
HEATR3
HEATR5A
HEATR7A
HELZ
HERC3
HERPUD2
HES2
HIC2
HIF3A
HINT1
HIP1
HIVEP1
HLA-DRB5
HM13
HMBOX1
HMP19
HNMT
HOGA1
HOOK3
HOPX
HPS1
HPSE
HRH4
HS1BP3
HS3ST3A1
HSD17B12
HSD17B13
HSDL1
HSDL2
HTR2C
HTR3B
HUNK
ICA1L
ICK
ICMT
IDS
IFLTD1
IFNAR1
IFNAR2
IFRD1
IFT81
IGF1R
IGF2BP1
IGFBP3
IGFBP7
IGSF9B
IKZF3
IL10RB
IL12RB1
IL12RB2
IL13RA1
IL17RA
IL17RD
IL1R1
IL23R
IL4R
IL6R
ILDR1
ILDR2
IMMT
IMPA1
IMPAD1
IMPDH1
INADL
INE1
ING5
INO80
INPP1
INPP4A
INPP5B
INPP5F
INVS
IPO9
IPP
IQCK
IQSEC2
IRAK2
IRAK3
IREB2
IRF1
IRF4
IRX2
ISPD
ISY1
ITFG2
ITGA10
ITGA2
ITGAL
ITGAX
ITIH5
IYD
JAK3
JAM2
JAM3
JAZF1
JMJD8
JOSD1
JRK
KANK2
KANK4
KATNAL1
KCNE3
KCNIP3
KCNJ3
KCNJ5
KCNK5
KCTD20
KIAA0146
KIAA0232
KIAA0562
KIAA0586
KIAA0754
KIAA0889
KIAA1045
KIAA1161
KIAA1244
KIAA1324
KIAA1377
KIAA1530
KIAA1549
KIAA1609
KIAA1632
KIAA1671
KIAA1704
KIAA1712
KIAA1715
KIAA1737
KIAA1751
KIAA1755
KIAA1841
KIAA2018
KIF13A
KIF1B
KIF3A
KIF3B
KIN
KLB
KLF8
KLHDC5
KLHL3
KLHL5
KLHL6
KLHL8
KLK10
KLRG1
KPNA4
KREMEN1
KRI1
KRIT1
KRT77
KSR1
KSR2
L3MBTL2
LAIR1
LAMP2
LAMP3
LANCL1
LAPTM4B
LARS
LATS1
LAYN
LCOR
LDB1
LDB3
LDHA
LEP
LEPREL1
LGSN
LHFPL4
LILRA5
LILRA6
LILRB1
LILRB3
LIMK2
LIMS1
LIN28A
LIN52
LIN54
LIX1L
LLGL1
LMNB1
LMTK2
LMX1B
LNX2
LOC147670
LOC285033
LOC646851
LONP2
LONRF1
LONRF2
LPIN2
LPP
LRCH1
LRG1
LRIG1
LRP11
LRP2BP
LRP4
LRP8
LRPAP1
LRRC2
LRRC57
LRRFIP1
LRTOMT
LSG1
LUZP2
LY75
LY75-CD302
LY9
LYNX1
LYPD1
LYPLA1
LYRM2
LYRM7
MAB21L2
MACC1
MAFF
MAGEA10
MAGI1
MAN1A1
MANSC1
MAP1LC3B
MAP3K13
MAP4
MAP4K4
MAPK1
MAPKBP1
MARVELD2
MARVELD3
MAST3
MAST4
MATR3
MAU2
MAVS
MB21D1
MBD2
MBNL1
MBP
MCART6
MCC
MCCC2
MCF2L2
MCFD2
MCM8
MCM9
MCOLN2
MCPH1
MCTS1
MDFIC
MDM4
ME2
MEGF8
MEGF9
MESDC2
MET
METT10D
METTL8
MEX3A
MFAP5
MFI2
MFN2
MFSD9
MGAT4A
MGEA5
MGLL
MGRN1
MICAL3
MIER1
MKL2
MKLN1
MLEC
MLH3
MLXIP
MMAB
MON2
MORC4
MORN3
MPPE1
MPPED2
MREG
MRO
MRPL19
MRPL30
MRPL45P2
MRPS10
MRPS25
MRPS27
MSH3
MSR1
MSRB3
MTAP
MTDH
MTHFD2
MTHFR
MTIF3
MTMR12
MTMR7
MTMR9
MTPAP
MTR
MTRF1
MTSS1
MUTED
MXRA7
MYADM
MYCBPAP
MYCT1
MYLK3
MYO10
MYO1C
MYO1F
MYO3B
MYO5A
MYO6
MYOM3
MYOZ3
MYPN
N4BP2
NAA16
NAGPA
NAIP
NALCN
NAPEPLD
NARG2
NBEAL1
NBPF10
NBPF14
NBPF15
NBPF20
NBPF3
NBPF9
NCLN
NCS1
NDRG3
NDRG4
NDST3
NDUFA10
NDUFA11
NDUFS1
NDUFS2
NDUFV3
NECAB1
NEDD4L
NEDD9
NELL2
NEMF
NEXN
NF2
NFAM1
NFAT5
NFKBIZ
NGEF
NHEJ1
NHLRC2
NIPAL3
NLGN2
NLK
NLN
NLRP12
NOC3L
NOL9
NOS1
NOS3
NOTCH2
NOX4
NPIPP1
NPLOC4
NPTX1
NPTXR
NSL1
NT5C2
NT5DC1
NT5DC3
NUAK2
NUBPL
NUCKS1
NUDT9
NUFIP2
NUMBL
NXN
OAS3
OCLN
ODF2L
OLFML1
OLFML2A
OPA3
OPTN
OR51E2
ORC1
ORC4
ORC6
OSBPL2
OTUD7B
OXSR1
P2RX7
P2RY6
PACRGL
PACS2
PACSIN2
PADI2
PAFAH1B2
PAICS
PAIP2B
PAK2
PAM
PAPD4
PAPL
PAPLN
PAPOLG
PAQR3
PAQR5
PAQR8
PARD6G
PARVA
PAX8
PBLD
PCBD2
PCDHA9
PCDHB16
PCM1
PDCD7
PDDC1
PDE11A
PDE4A
PDE4C
PDE6B
PDE7A
PDE7B
PDE8A
PDHA1
PDK1
PDK3
PDLIM5
PDP2
PDSS2
PDXK
PDZD4
PDZD7
PEAK1
PECR
PEX10
PEX13
PEX26
PEX5L
PFKFB2
PGAM5
PGAP1
PGPEP1
PHACTR2
PHACTR4
PHC3
PHF20
PHIP
PHKB
PHLPP2
PHYHIPL
PIGX
PIK3C2B
PIK3CD
PIK3R1
PIKFYVE
PIN4
PIP4K2A
PKD1
PKNOX1
PLCB4
PLCD3
PLCG1
PLEKHA1
PLEKHA2
PLEKHA5
PLEKHB1
PLEKHB2
PLEKHF2
PLEKHG1
PLEKHH2
PLEKHJ1
PLEKHM3
PLIN3
PLIN5
PM20D2
PMP22
PMS1
PNMAL1
PNO1
PNPLA5
PNPLA8
PNPO
PNPT1
POFUT1
POLI
POLK
POLR1A
POLR1B
POLR1E
POLR2D
POLR2J3
POU2AF1
POU2F1
POU2F3
POU6F1
PPA1
PPARD
PPARGC1B
PPFIA4
PPFIBP1
PPHLN1
PPM1B
PPM1D
PPM1K
PPP1R12B
PPP1R13L
PPP1R3E
PPP1R9A
PPP2R1B
PPP2R4
PPP3CA
PPP3R1
PPP6R3
PPPDE2
PQLC2
PRELID2
PRICKLE2
PRIM2
PRKAA1
PRKAA2
PRKAR2A
PRKCA
PRKCI
PRKD3
PRKX
PRLR
PRR11
PRRC2B
PRRG1
PRRT3
PRTG
PSEN1
PSG5
PSKH1
PSMB2
PSMG2
PSPH
PSTPIP2
PTGES3
PTGFR
PTGIS
PTGR2
PTK6
PTPN14
PTPN3
PTPRD
PTPRJ
PTPRT
PTRF
PUM2
PUS10
PVR
PVRL1
PYCRL
QPCTL
QPRT
RAB11FIP1
RAB11FIP4
RAB14
RAB21
RAB27A
RAB33B
RAB37
RAB39
RAB3B
RAB3IP
RABEP1
RABGAP1
RABGAP1L
RAD23B
RAD51L1
RAD51L3
RALGAPA2
RAP1GAP2
RAPH1
RASA1
RASA4
RASAL1
RASGRF2
RASSF2
RBBP5
RBFOX1
RBL1
RBL2
RBM14
RBM17
RBM19
RBM25
RBM33
RBM4
RBM41
RBM43
RBPMS
RCBTB1
REEP3
REEP5
REL
RELL1
REPS2
RFC1
RFFL
RFT1
RFX4
RGR
RGS5
RHBDL2
RHOA
RHOBTB1
RHOBTB3
RHOF
RHOJ
RHPN1
RHPN2
RIC8B
RILPL1
RIMS2
RIMS3
RIOK3
RMND1
RNF103-VPS24
RNF11
RNF115
RNF125
RNF14
RNF141
RNF144A
RNF144B
RNF180
RNF212
RNF213
RNF216
RNF38
RNF4
RNFT2
RNLS
RNMT
ROCK2
RORA
RP11-366L20.2
RP11-429E11.3
RP11-930P14.1
RP2
RP4-695O20__B.10
RPH3AL
RPL13
RPP30
RPS24
RPS6KA6
RRAGD
RSL1D1
RSU1
RTCD1
RTF1
RUFY2
RUFY3
RUNDC2A
RUNDC2C
RUNX2
RWDD2B
S100PBP
S1PR3
SAMD8
SAMHD1
SAP30BP
SASH1
SCAI
SCAMP4
SCAMP5
SCARB2
SCD5
SCIN
SCN11A
SCN4A
SCN9A
SCRN1
SDC3
SDCCAG1
SDK2
SDS
SEC14L5
SEC22A
SEC22B
SEC24D
SELT
SEMA4B
SEPN1
SEPP1
SEPSECS
2018-09-11
2018-09-14
2018-09-06
2018-09-08
SERAC1
SERBP1
SERF1A
SERINC5
SERP1
SERPINB9
SERPINE1
SFMBT1
SFMBT2
SFTPB
SFXN1
SFXN5
SGCB
SGCD
SGK1
SGK196
SGK3
SGSM1
SGTB
SH3BP2
SH3PXD2A
SHC3
SHCBP1
SHISA9
SHROOM1
SHROOM4
SIGLEC11
SIK2
SIK3
SIN3A
SIPA1L3
SIX4
SKAP2
SKI
SLC11A2
SLC12A6
SLC12A8
SLC13A1
SLC15A2
SLC16A12
SLC16A4
SLC17A5
SLC1A2
SLC24A1
SLC24A2
SLC24A4
SLC25A15
SLC25A23
SLC25A26
SLC25A4
SLC25A40
SLC25A43
SLC2A11
SLC2A5
SLC30A4
SLC30A7
SLC31A1
SLC35A1
SLC35B1
SLC35D1
SLC35E1
SLC35E2B
SLC35E3
SLC35E4
SLC35F2
SLC36A1
SLC37A1
SLC38A1
SLC47A1
SLC4A8
SLC5A3
SLC5A5
SLC7A14
SLC7A2
SLC9A7
SLCO3A1
SLITRK4
SLMAP
SMAD2
SMAD3
SMAD4
SMAD9
SMAP1
SMC5
SMU1
SNAP23
SNAP25
SNAP29
SNAPC1
SNRPD3
SNTB2
SNX20
SNX27
SNX31
SOAT1
SORT1
SOX4
SOX7
SPAG9
SPAST
SPATA21
SPATA5
SPATA6
SPATS2
SPATS2L
SPECC1
SPG11
SPHKAP
SPN
SPPL3
SPRED1
SPRED2
SPTLC1
SPTLC2
SRD5A3
SREK1
SRGAP1
SRSF1
SRSF2IP
SS18L1
SSBP2
SSH1
SSTR2
ST7
ST7OT4
ST8SIA1
STAC2
STAG3L1
STAG3L2
STAG3L3
STAM2
STAT3
STAT5B
STEAP2
STEAP4
STIL
STK10
STK4
STON1
STRBP
STS
STX12
STX16
STX1B
STX3
STX6
STYK1
STYX
SUGP2
SURF4
SUSD5
SV2B
SVOP
SYNCRIP
SYNGR1
SYNPO
SYNPO2
SYNRG
SYT11
SYT13
SYT15
SYT2
SYTL4
TACC1
TAF1B
TAF8
TAF9B
TAL1
TAOK1
TAPT1
TAS2R14
TBC1D20
TBC1D24
TBL1XR1
TBL2
TBRG1
TBX19
TCF25
TCTA
TDRD1
TEAD1
TEP1
TERF1
TERF2
TES
TFAM
TFDP2
TGFBR2
TGIF2
TGM2
THAP6
THEM4
THNSL1
THUMPD3
TIMELESS
TLE3
TLK2
TM7SF3
TMC5
TMC7
TMEM111
TMEM120B
TMEM130
TMEM135
TMEM144
TMEM14B
TMEM156
TMEM164
TMEM169
TMEM182
TMEM199
TMEM217
TMEM38A
TMEM41B
TMEM44
TMEM45B
TMEM50B
TMEM56
TMEM57
TMEM67
TMEM87A
TMEM90A
TMEM97
TMOD2
TMOD3
TMPO
TMPRSS3
TMTC1
TNFAIP1
TNFAIP8L3
TNFRSF10A
TNFRSF10D
TNFRSF11A
TNFRSF1B
TNFRSF9
TNFSF9
TNIP3
TNKS
TNNI1
TNRC6B
TNS4
TOP3A
TOR1AIP1
TOR1B
TOX4
TP53
TP53I11
TP73
TPM1
TPM4
TPMT
TRAF3IP1
TRAF3IP2
TRAF5
TRAF6
TRAPPC10
TRDMT1
TRIM13
TRIM14
TRIM16
TRIM16L
TRIM5
TRIM58
TRIM59
TRIM65
TRIM66
TRIM72
TRIOBP
TRIP11
TRIP13
TRIT1
TRMT2B
TRPM3
TRPM6
TRPM7
TRPV1
TRUB2
TSEN2
TSGA14
TSHZ2
TSNAX
TSPAN14
TSPAN9
TSR1
TTC21B
TTC39C
TTF2
TTL
TTLL11
TTLL7
TUBD1
TUBGCP4
TUBGCP5
TUFT1
TXLNG
TXN2
TXNDC11
TXNL4B
TXNRD1
U62631.1
UACA
UBASH3B
UBE2G2
UBE2I
UBE2N
UBE2QL1
UBE2W
UBE3B
UBOX5
UBR2
UBXN2A
UBXN2B
UBXN7
UGGT1
UGGT2
UHRF2
ULK2
UMPS
UNC13A
UNKL
UPB1
UPK3BL
UQCR11
URB1
URM1
USP13
USP31
USP33
USP34
USP45
USP47
USP48
USP49
UST
UTP20
UVRAG
VAMP4
VANGL1
VAPA
VDR
VEZF1
VGLL3
VGLL4
VHL
VLDLR
VPS13B
VPS13C
VPS33A
VPS36
VPS37A
VPS41
VPS53
VPS54
VSIG1
WAC
WDR31
WDR41
WDR5
WDR73
WFDC8
WHSC1
WIPF3
WNT3
WNT7B
WTAP
WWTR1
XAF1
XIAP
XKR5
XPNPEP3
XPR1
XRN1
XRRA1
XYLB
YAF2
YES1
YKT6
YME1L1
YWHAG
YY2
ZBTB34
ZBTB40
ZBTB42
ZBTB46
ZBTB8A
ZBTB8OS
ZC3H12C
ZC3H12D
ZC3HAV1
ZCCHC11
ZCCHC2
ZDBF2
ZDHHC11
ZDHHC15
ZDHHC20
ZDHHC9
ZEB2
ZFP42
ZFP64
ZFP90
ZFR2
ZFX
ZHX3
ZKSCAN3
ZKSCAN5
ZMYM5
ZMYND11
ZNF100
ZNF114
ZNF148
ZNF169
ZNF207
ZNF250
ZNF253
ZNF257
ZNF273
ZNF275
ZNF276
ZNF277
ZNF280C
ZNF280D
ZNF285
ZNF292
ZNF321
ZNF329
ZNF331
ZNF333
ZNF33A
ZNF345
ZNF346
ZNF347
ZNF37A
ZNF382
ZNF394
ZNF397
ZNF418
ZNF431
ZNF44
ZNF440
ZNF445
ZNF451
ZNF454
ZNF470
ZNF480
ZNF490
ZNF492
ZNF500
ZNF519
ZNF527
ZNF528
ZNF529
ZNF530
ZNF546
ZNF557
ZNF562
ZNF568
ZNF577
ZNF578
ZNF587
ZNF619
ZNF620
ZNF621
ZNF639
ZNF652
ZNF665
ZNF667
ZNF670
ZNF673
ZNF674
ZNF677
ZNF678
ZNF681
ZNF696
ZNF697
ZNF7
ZNF704
ZNF708
ZNF709
ZNF71
ZNF721
ZNF74
ZNF763
ZNF765
ZNF770
ZNF776
ZNF780B
ZNF786
ZNF791
ZNF793
ZNF813
ZNF814
ZNF829
ZNF83
ZNF841
ZNF845
ZNF865
ZNF90
ZNHIT6
ZSWIM1
ZSWIM5
ZW10
ZYG11B

## Sheet: DAVID Annotation
Category	Term	Count	%	PValue	Genes	List Total	Pop Hits	Pop Total	Fold Enrichment	Bonferroni	Benjamini	FDR
UP_KEYWORDS	Alternative splicing	1220	69.5157	1.42598e-59	ALDH8A1, LDHA, VPS54, SYNCRIP, VPS53, RORA, WTAP, CUL2, TMEM144, PGAM5, BTBD1, SERPINE1, ZNF397, ZNF394, PDHA1, TMEM14B, RAB27A, STAG3L2, STAG3L3, MYLK3, PIK3CD, MTPAP, ZNF791, EXD3, OLFML2A, VPS41, EXD2, ZNF793, TMEM130, TOX4, BTBD8, ZNF500, EBPL, MAPK1, TMEM135, SSTR2, PTRF, ZNF786, MCTS1, ZNF382, EIF2AK4, RAD23B, DNAH12, ARHGEF26, CRTC1, HSD17B13, SERF1A, HSD17B12, DUSP10, GSTCD, ASL, PDSS2, C…	1749	10587	20581	1.35601	7.4151e-57	7.4151e-57	2.06479e-56
UP_KEYWORDS	Phosphoprotein	926	52.7635	2.35489e-30	ALDH8A1, LDHA, VPS54, VPS53, SYNCRIP, RORA, WTAP, CUL2, PGAM5, ZNF397, PDHA1, ZNF394, RAB27A, MYLK3, PIK3CD, SIPA1L3, BSN, TOX4, MAPK1, SSTR2, PTRF, MCTS1, EIF2AK4, UNC13A, RAD23B, ARHGEF26, HSD17B13, CRTC1, GSTCD, JRK, C1ORF56, SPATS2, UBASH3B, DUSP16, CDC123, ISY1, PHYHIPL, KIF3A, TAOK1, UPB1, ASXL1, ATP11B, ACACB, GAS7, SFMBT1, ATM, FNIP1, GART, MCPH1, SRSF1, GFAP, NUAK2, LY9, STAC2, MGRN1, EV…	1749	8246	20581	1.32143	1.22454e-27	6.12272e-28	3.40984e-27
UP_SEQ_FEATURE	splice variant	885	50.4274	3.55982e-28	ALDH8A1, LDHA, VPS54, VPS53, SYNCRIP, RORA, WTAP, TMEM144, PGAM5, ZNF397, RAB27A, STAG3L2, STAG3L3, STAG3L1, MTPAP, OLFML2A, EXD3, VPS41, ZNF793, TMEM130, BTBD8, EBPL, TMEM135, SSTR2, PTRF, MCTS1, EIF2AK4, ZNF382, DNAH12, ARHGEF26, SLC35E2B, HSD17B13, SERF1A, CRTC1, DUSP10, PDSS2, C1ORF56, ISY1, ARNTL2, PHYHIPL, LAPTM4B, SPPL3, ZNF528, ZNF529, TAOK1, ASXL1, ACACB, COL16A1, GAS7, SFMBT1, ATM, FNIP…	1734	7760	20063	1.31956	1.3926e-24	1.3926e-24	6.5995e-25
UP_KEYWORDS	Metal-binding	465	26.4957	1.28615e-22	FLYWCH1, PLEKHM3, PDP2, ZNF639, ZNF250, RORA, ZNF253, CDH22, ZNF776, ZNF397, ZNF394, ZNF44, ZNF100, ROCK2, MTPAP, ZNF791, BSN, EXD3, ZHX3, VPS41, ZNF793, ZNF500, ZNF37A, NAPEPLD, ZNF786, YME1L1, ZNHIT6, ADAMTS2, ZNF382, UNC13A, ADAMTS4, ZNF519, GNAI3, CYP51A1, CYP2B6, ZNF619, ZNF74, ZNF71, TNKS, VEZF1, ZNF527, ZNF528, MGAT4A, NPLOC4, ZNF529, ZNF620, UPB1, ASXL1, TGFBR2, ZNF621, ATP11B, ACACB, DAG…	1749	3640	20581	1.50324	6.688e-20	2.22933e-20	1.86233e-19
UP_KEYWORDS	Cytoplasm	579	32.9915	1.67955e-22	ALDH8A1, LDHA, SYNCRIP, ANKLE1, PGPEP1, WDR73, BTBD1, ZNF397, TLK2, ROCK2, MYLK3, PIK3CD, MTPAP, BSN, DCDC2, PCM1, SPAG9, MAPK1, SSTR2, PTRF, MCTS1, UNC13A, EIF2AK4, RAD23B, DNAH12, GNAI3, RHPN2, CRTC1, DUSP10, GSTCD, DUSP18, RILPL1, SPATS2, UBASH3B, CDC123, DUSP16, TNKS, IQSEC2, NPLOC4, KIF3B, PTGR2, KIF3A, TAOK1, UPB1, GAS7, FNIP1, APOL2, ARF3, RGS5, MCPH1, MAP4, SRSF1, GFAP, PDE11A, ZNF346, LA…	1749	4816	20581	1.41471	8.73366e-20	2.18342e-20	2.43196e-19
UP_KEYWORDS	Zinc-finger	246	14.0171	4.7682e-15	FLYWCH1, PLEKHM3, DZIP1, ZNF639, ZNF250, RNF216, RORA, ZNF253, RNF213, RNF212, G2E3, GTF2H2C, ZNF776, ZFP90, ZNF397, ZNF394, POLK, ZNF100, ZNF44, YY2, ROCK2, ZNF791, BSN, ZHX3, VPS41, UBR2, ZNF793, OPTN, ESCO2, ZNF37A, ZNF500, UHRF2, BAZ1B, ZNF786, ZNHIT6, ZNF382, UNC13A, FUS, ZNF519, ASAP1, ZNF619, RFFL, RIMS2, ZNF74, ZNF71, VEZF1, TDRD1, ZNF527, ZNF528, ZNF529, IKZF3, NPLOC4, ZBTB46, KLF8, ZNF6…	1749	1781	20581	1.62535	2.48246e-12	4.96492e-13	6.91669e-12
UP_KEYWORDS	Zinc	305	17.3789	5.45652e-15	FLYWCH1, PLEKHM3, QPCTL, PDLIM5, DZIP1, ZNF639, ZNF250, RNF216, RORA, ZNF253, RNF213, RNF212, G2E3, GTF2H2C, ZNF776, ZFP90, ZNF397, ERAP1, ERAP2, ZNF394, POLK, ZNF100, ZNF44, YY2, ROCK2, ZNF791, BSN, ZHX3, VPS41, UBR2, ZNF793, OPTN, ESCO2, ZNF500, ZNF37A, UHRF2, NAPEPLD, BAZ1B, ZNF786, YME1L1, ZNHIT6, ADAMTS2, ZNF382, UNC13A, ADAMTS4, FUS, ZNF519, ASAP1, ZNF619, RFFL, RIMS2, ZNF74, ZNF71, TNKS, V…	1749	2348	20581	1.52855	2.82885e-12	4.71512e-13	7.88258e-12
GOTERM_CC_DIRECT	GO:0005829~cytosol	404	23.0199	2.23236e-11	ALDH8A1, ALS2, LDHA, RPL13, VPS54, VPS53, CUL2, PGPEP1, WDR73, ITFG2, ROCK2, MYLK3, PIK3CD, VPS41, PCM1, SPAG9, MAPK1, PTRF, EIF2S1, RHPN1, RHPN2, ASL, RILPL1, DUSP16, TNKS, RPS24, NPLOC4, KIF3B, KIF3A, PLEKHJ1, TAOK1, UPB1, TGFBR2, ACACB, TNNI1, GART, GFAP, MSR1, TRPV1, GNPNAT1, UBE2G2, CRCP, PDE11A, PHF20, LATS1, AP1S3, MTHFD2, MGRN1, EVI5, MAP1LC3B, EEF2K, ARHGAP11A, DHTKD1, STX6, EXOSC6, AIFM…	1653	3315	18224	1.3436	1.62516e-08	1.62516e-08	3.38421e-08
GOTERM_MF_DIRECT	GO:0046872~metal ion binding	277	15.7835	3.56789e-11	ADCY3, FLYWCH1, ADCY1, PLEKHM3, PDP2, DZIP1, ZNF639, ZNF250, RNF216, ZNF253, ZNF776, ZFP90, PRIM2, NT5C2, ZNF397, ZNF394, POLK, ZNF100, ZNF44, POLI, YY2, ROCK2, ZNF791, EXD3, BSN, ZHX3, ZNF793, OPTN, ESCO2, ZNF500, ZNF37A, ZNF786, YME1L1, ZNHIT6, ZNF382, UNC13A, ZNF519, GNAI3, OAS3, ASAP1, ITGA10, ZNF619, RIMS2, ZNF74, ZNF71, VEZF1, TDRD1, ZNF527, ZNF528, MGAT4A, IKZF3, ZNF529, ZBTB46, KLF8, SMAD…	1561	2069	16881	1.44782	4.99861e-08	4.99861e-08	5.87921e-08
UP_SEQ_FEATURE	zinc finger region:C2H2-type 10	66	3.76068	9.09699e-10	ZNF83, ZNF451, ZNF530, ZNF250, ZNF674, ZNF347, ZNF253, ZNF345, ZKSCAN5, ZNF678, ZNF829, ZNF677, ZFP90, ZNF681, ZNF578, ZNF492, ZNF721, ZNF490, ZNF445, ZNF546, ZNF33A, ZNF44, ZNF100, ZNF285, ZNF440, ZFX, ZNF791, ZNF813, ZNF7, ZNF333, ZNF37A, ZNF786, ZNF431, ZNF480, ZNF587, ZNF382, ZNF845, ZNF275, ZNF519, ZFP64, ZNF273, ZNF841, ZNF557, ZNF619, ZNF780B, ZNF331, ZNF169, ZNF709, ZNF708, ZNF697, ZNF329…	1734	341	20063	2.23942	3.55874e-06	1.77937e-06	1.68648e-06
UP_SEQ_FEATURE	zinc finger region:C2H2-type 9	70	3.9886	4.14965e-09	ZNF83, ZNF292, ZNF530, ZNF451, ZNF250, ZNF674, ZNF347, ZNF253, ZNF345, ZNF829, ZKSCAN5, ZNF678, ZNF677, ZNF776, ZFP90, ZNF681, ZNF578, ZNF397, ZNF492, ZNF721, ZNF490, ZNF445, ZNF546, ZNF33A, ZNF44, ZNF100, ZNF285, ZNF440, ZFX, ZNF791, ZNF813, ZNF7, ZNF333, ZNF37A, ZNF786, ZNF431, ZNF480, ZNF587, ZNF382, ZNF845, ZNF275, ZNF519, ZNF273, ZFP64, ZNF841, ZNF557, ZNF619, ZNF780B, ZNF331, ZNF169, ZNF709…	1734	385	20063	2.1037	1.62333e-05	5.41113e-06	7.69299e-06
UP_SEQ_FEATURE	zinc finger region:C2H2-type 2	97	5.52707	8.1059e-09	ZNF451, ZNF639, ZNF250, ZNF253, ZFP90, ZNF397, ZNF445, ZNF394, ZNF577, ZNF44, ZNF100, ZNF440, YY2, ZNF813, ZHX3, ZNF791, ZNF7, ZNF793, ZNF500, ZNF786, ZNF431, ZNF587, ZNF382, ZNF845, ZNF519, TSHZ2, ZNF619, ZNF331, ZNF696, ZNF697, ZNF329, ZNF74, ZNF71, VEZF1, ZNF527, ZNF528, IKZF3, KLF8, ZBTB46, ZNF620, ZNF621, ZBTB40, ZBTB42, ZNF418, JAZF1, HIVEP1, ZNF114, ZNF292, ZNF83, ZBTB34, ZFP42, ZNF530, ZE…	1734	615	20063	1.82492	3.17098e-05	7.92753e-06	1.50274e-05
UP_SEQ_FEATURE	zinc finger region:C2H2-type 8	74	4.21652	1.20349e-08	ZNF83, ZNF292, ZNF530, ZNF451, ZNF639, ZNF250, ZNF674, ZNF347, ZNF253, ZNF345, ZNF829, ZKSCAN5, ZNF678, ZNF677, ZNF776, ZFP90, ZNF681, ZNF578, ZNF397, ZNF492, ZNF721, ZNF490, ZNF445, ZNF577, ZNF546, ZNF33A, ZNF44, ZNF100, ZNF285, ZNF440, ZFX, ZNF791, ZNF813, ZNF7, ZNF333, ZNF37A, ZNF786, ZNF431, ZNF480, ZNF587, ZNF382, ZNF845, ZNF275, ZNF519, ZFP64, ZNF841, ZNF557, ZNF619, ZNF780B, ZNF652, ZNF331…	1734	427	20063	2.00517	4.70794e-05	9.41606e-06	2.23113e-05
UP_KEYWORDS	ATP-binding	179	10.1994	1.23098e-08	ADCY3, ADCY1, ADCY2, INO80, DSTYK, ACSS3, TTL, PRKX, KIF13A, PSKH1, AAK1, ORC4, TLK2, ORC1, MYO6, PDXK, MAGI1, CSNK1G1, ROCK2, MYLK3, PIK3CD, MYO3B, MTPAP, STK4, MAP4K4, MAPK1, RFC1, BAZ1B, RIOK3, YME1L1, EIF2AK4, GATC, FGFR1, ABCA9, DNAH12, GCLC, GNE, STK10, PFKFB2, PEAK1, BMPR2, OAS3, CHEK1, EPHA10, UBE2QL1, IRAK3, DDX46, PTK6, LMTK2, ENTPD1, RHOBTB3, KIF3B, KIF3A, MYO1C, TAOK1, AK1, MET, TGFBR…	1749	1391	20581	1.51427	6.40108e-06	9.14442e-07	1.78244e-05
UP_SEQ_FEATURE	zinc finger region:C2H2-type 4	93	5.29915	1.48863e-08	ZNF83, ZNF292, ZFP42, ZNF530, ZNF451, ZNF639, ZNF250, ZNF674, ZNF347, ZKSCAN3, ZNF253, ZNF345, ZNF829, ZNF678, ZKSCAN5, ZNF677, ZNF776, ZNF148, ZFP90, ZNF578, ZNF397, ZNF492, ZNF721, ZNF445, ZNF490, ZNF394, ZNF577, ZNF546, ZNF33A, ZNF44, ZNF100, ZNF280C, ZNF280D, ZNF285, ZNF440, YY2, ZFX, ZNF791, ZNF813, ZNF7, ZNF793, ZNF333, ZNF500, ZNF37A, ZNF786, ZNF431, ZNF480, ZNF587, ZNF382, ZNF276, ZNF845,…	1734	588	20063	1.83001	5.82336e-05	9.70584e-06	2.75976e-05
UP_KEYWORDS	Disease mutation	294	16.7521	1.49303e-08	LDHA, RFT1, B3GALT6, SYT2, RP2, STAT5B, VPS53, RNF216, RNF213, ATCAY, VPS13C, AGPS, CCBE1, VPS13B, GLE1, PDHA1, CFD, RAB27A, OPA3, VANGL1, LYRM7, PIK3CD, MTPAP, DCDC2, OPTN, ESCO2, DEPDC5, CD36, PEX26, FBXL4, YME1L1, PMP22, EIF2AK4, FUS, GNAI3, GCNT2, ASL, PDSS2, SLC11A2, HNMT, ZDHHC9, IQSEC2, SMAD9, UPB1, FTO, TGFBR2, SMAD4, SMAD3, SKI, ATM, ZBTB42, NUBPL, KCNJ5, NOTCH2, ATP2A2, CHRNB1, MAB21L2,…	1749	2550	20581	1.3567	7.76374e-06	9.7047e-07	2.16188e-05
UP_KEYWORDS	Magnesium	87	4.95726	2.5279e-08	ADCY3, ADCY1, IMPAD1, ADCY2, IMPA1, ACVRL1, PDP2, NUAK2, FOXK2, GNA12, TSNAX, NT5DC3, PSPH, LATS1, TTL, NT5DC1, FAHD1, MTHFD2, HPSE, NT5C2, RHOA, ATP8B1, SIK2, SIK3, POLK, ZCCHC11, POLI, ROCK2, MYLK3, POLR1A, MTPAP, EXD3, DIS3L, STK4, MAST3, EYA3, GNAL, MAST4, MAPK1, PPM1D, ACVR2B, PAPD4, PPM1K, RIOK3, MB21D1, TOP3A, DIS3L2, MAP3K13, PRKD3, INPP1, ITGAL, GNAI3, CLDN19, OAS3, BMPR2, ITGA10, PPM1B,…	1749	552	20581	1.85463	1.3145e-05	1.46056e-06	3.66035e-05
UP_SEQ_FEATURE	zinc finger region:C2H2-type 7	77	4.38746	3.59984e-08	ZNF83, ZNF292, ZNF530, ZNF639, ZNF250, ZNF674, ZNF347, ZNF253, ZKSCAN3, ZNF345, ZNF829, ZKSCAN5, ZNF678, ZNF677, ZNF776, ZFP90, ZNF681, ZNF578, ZNF397, ZNF492, ZNF721, ZNF394, ZNF490, ZNF445, ZNF577, ZNF546, ZNF33A, ZNF44, ZNF100, ZNF285, ZNF440, ZFX, ZNF791, ZNF813, ZNF7, ZNF333, ZNF37A, ZNF431, ZNF480, ZNF587, ZNF382, ZNF845, ZNF275, ZNF519, ZNF273, ZFP64, ZNF841, ZNF557, ZNF619, ZNF780B, ZNF65…	1734	463	20063	1.92423	0.000140816	2.01178e-05	6.67369e-05
UP_SEQ_FEATURE	zinc finger region:C2H2-type 5	87	4.95726	4.54209e-08	ZNF83, ZNF292, ZNF530, ZNF451, ZNF639, ZNF250, ZEB2, ZNF674, ZNF347, ZKSCAN3, ZNF253, ZNF345, ZNF829, ZNF678, ZKSCAN5, ZNF677, ZNF776, ZFP90, ZNF578, ZNF397, ZNF492, ZNF445, ZNF490, ZNF394, ZNF577, ZNF546, ZNF33A, ZNF44, ZNF100, ZNF280C, ZNF280D, ZNF285, ZFX, ZNF791, ZNF813, ZNF7, ZNF793, ZNF333, ZNF500, ZNF37A, ZNF786, ZNF431, ZNF587, ZNF382, ZNF276, ZNF845, ZNF275, ZNF519, TSHZ2, ZNF273, ZFP64,…	1734	550	20063	1.83022	0.000177671	2.22106e-05	8.42052e-05
UP_SEQ_FEATURE	zinc finger region:C2H2-type 6	81	4.61538	5.38876e-08	ZNF83, ZNF292, ZNF530, ZNF451, ZNF639, ZNF250, ZNF674, ZEB2, ZNF347, ZKSCAN3, ZNF253, ZNF345, ZNF829, ZKSCAN5, ZNF678, ZNF677, ZNF776, ZFP90, ZNF578, ZNF397, ZNF492, ZNF721, ZNF445, ZNF394, ZNF490, ZNF577, ZNF546, ZNF33A, ZNF44, ZNF100, ZNF285, ZNF440, ZFX, ZNF791, ZNF813, ZNF7, ZNF333, ZNF37A, ZNF786, ZNF431, ZNF480, ZNF587, ZNF382, ZNF845, ZNF275, ZNF519, ZNF273, ZFP64, ZNF841, ZNF557, ZNF619, …	1734	501	20063	1.87066	0.000210786	2.34228e-05	9.99014e-05
UP_SEQ_FEATURE	zinc finger region:C2H2-type 11	56	3.19088	7.90616e-08	ZNF83, ZNF451, ZNF530, ZNF250, ZNF674, ZNF347, ZNF253, ZNF345, ZNF678, ZNF776, ZFP90, ZNF681, ZNF578, ZNF492, ZNF490, ZNF445, ZNF721, ZNF546, ZNF33A, ZNF44, ZNF100, ZNF285, ZNF440, ZFX, ZNF791, ZNF813, ZNF7, ZNF37A, ZNF786, ZNF480, ZNF431, ZNF587, ZNF845, ZNF275, ZFP64, ZNF273, ZNF841, ZNF780B, ZNF331, ZNF709, ZNF697, ZNF708, ZNF329, ZNF74, ZNF71, ZNF470, ZNF527, ZNF528, ZNF529, ZNF454, ZNF568, Z…	1734	301	20063	2.15262	0.000309241	3.09284e-05	0.000146571
UP_KEYWORDS	Coiled coil	336	19.1453	9.07259e-08	VAPA, DZIP1, VPS54, NELL2, NAA16, VPS53, RNF216, LUZP2, WTAP, RNF213, CCDC142, ACBD5, RNF212, HOOK3, KIF13A, SIN3A, TLK2, GLE1, FHAD1, OPA3, DAB2IP, GBP6, MAGI1, ROCK2, APOLD1, BSN, OLFML2A, ZHX3, SIPA1L3, UBR2, OPTN, PCM1, PPARGC1B, BTBD8, CHRAC1, SPAG9, LRCH1, PTRF, BAZ1B, EIF2S1, TBRG1, BTN3A2, EIF2AK4, UNC13A, DNAH12, LMNB1, CYP2B6, NOC3L, PRRC2B, RIMS2, FAM65B, RILPL1, STX12, GOLGA6C, STX16,…	1749	3036	20581	1.30231	4.71763e-05	4.71773e-06	0.000131369
UP_SEQ_FEATURE	domain:KRAB	61	3.47578	1.03785e-07	ZNF530, ZNF250, ZNF674, ZNF347, ZNF253, ZKSCAN3, ZKSCAN5, ZNF829, ZNF677, ZNF776, ZFP90, ZNF492, ZNF394, ZNF490, ZNF445, ZNF577, ZNF546, ZNF33A, ZNF44, ZNF100, ZNF285, ZNF90, ZNF440, ZNF791, ZNF813, ZNF7, ZNF793, ZNF37A, ZNF500, ZNF786, ZNF431, ZNF480, ZNF587, ZNF382, ZNF845, ZNF275, ZNF519, ZNF273, ZNF557, ZNF780B, ZNF331, ZNF169, ZNF709, ZNF708, ZNF74, ZNF470, ZNF562, ZNF527, ZNF528, ZNF529, ZN…	1734	343	20063	2.0577	0.000405925	3.69091e-05	0.000192406
INTERPRO	IPR015880:Zinc finger, C2H2-like	113	6.43875	1.19457e-07	DZIP1, ZNF451, ZNF639, ZNF250, ZNF253, ZNF829, ZNF776, ZFP90, ZNF397, ZNF578, ZNF445, ZNF394, ZNF577, ZNF44, ZNF100, ZNF440, YY2, ZNF814, ZNF791, ZNF813, ZHX3, ZNF7, ZNF793, ZNF500, ZNF37A, ZNF786, ZNF431, ZNF587, ZNF382, ZNF845, ZNF519, TSHZ2, ZNF841, ZNF619, ZNF331, ZNF696, ZNF697, ZNF329, ZNF74, ZNF71, VEZF1, ZNF527, ZNF528, IKZF3, ZNF529, KLF8, ZBTB46, ZNF620, ZNF621, ZBTB40, ZBTB42, ZNF418, …	1671	762	18559	1.64703	0.000270892	0.000270892	0.0002084
INTERPRO	IPR007087:Zinc finger, C2H2	117	6.66667	1.38645e-07	DZIP1, ZNF451, ZNF639, ZNF250, ZNF253, ZNF829, GTF2H2C, ZNF776, ZFP90, ZNF397, ZNF578, ZNF445, ZNF394, ZNF577, ZNF44, ZNF100, ZNF440, YY2, ZNF814, ZNF791, ZNF813, ZNF7, ZNF793, ZNF500, ZNF37A, ZNF786, ZNF431, ZNF587, ZNF382, ZNF845, ZNF519, TSHZ2, ZNF841, ZNF619, ZNF331, ZNF696, ZNF697, ZNF329, ZNF74, ZNF71, VEZF1, ZNF527, ZNF528, IKZF3, ZNF529, KLF8, ZBTB46, ZNF620, ZNF621, ZBTB40, ZBTB42, ZNF41…	1671	799	18559	1.62636	0.000314398	0.000157211	0.000241875
UP_KEYWORDS	Membrane	736	41.9373	2.25475e-07	LDHA, RFT1, SLC9A7, RP2, VPS53, ANKLE1, ACBD5, CDH22, TMEM144, PGAM5, KCNK5, GNG4, TMEM14B, RAB27A, PTPRJ, MAGI1, ROCK2, CDHR3, SIPA1L3, VPS41, EXD2, PTPRT, TMEM130, EBPL, SPAG9, SSTR2, TMEM135, NAPEPLD, PTRF, SURF4, YME1L1, PMP22, UNC13A, ADAMTS4, EMCN, IL1R1, GNAI3, CYP2B6, CYP51A1, SLC35E2B, SERF1A, HSD17B12, MANSC1, KCNJ3, TMEM50B, DUSP18, ZDHHC9, HLA-DRB5, TNKS, LAPTM4B, SPPL3, MGAT4A, ACER3…	1749	7494	20581	1.15569	0.00011724	1.06588e-05	0.000326483
UP_SEQ_FEATURE	zinc finger region:C2H2-type 12	49	2.79202	2.34417e-07	ZNF83, ZNF530, ZNF250, ZNF347, ZNF345, ZKSCAN5, ZNF678, ZFP90, ZNF681, ZNF578, ZNF445, ZNF490, ZNF721, ZNF546, ZNF33A, ZNF44, ZNF100, ZNF440, ZFX, ZNF813, ZNF791, ZNF7, ZNF37A, ZNF786, ZNF480, ZNF431, ZNF587, ZNF845, ZNF273, ZFP64, ZNF841, ZNF780B, ZNF331, ZNF169, ZNF709, ZNF708, ZNF329, ZNF74, ZNF71, ZNF470, ZNF527, ZNF528, ZNF568, ZNF454, ZNF667, ZBTB40, ZNF665, ZNF418, ZNF257	1734	256	20063	2.21464	0.000916619	7.64171e-05	0.000434582
INTERPRO	IPR001909:Krueppel-associated box	69	3.93162	2.62111e-07	ZNF83, ZNF530, ZNF250, ZNF674, ZNF347, ZNF253, ZKSCAN3, ZNF829, ZKSCAN5, ZNF678, ZNF677, ZNF776, ZFP90, ZNF681, ZNF578, ZNF492, ZNF721, ZNF394, ZNF490, ZNF445, ZNF577, ZNF546, ZNF33A, ZNF44, ZNF100, ZNF285, ZNF90, ZNF440, ZNF814, ZNF791, ZNF813, ZNF7, ZNF793, ZNF333, ZNF37A, ZNF500, ZNF786, ZNF431, ZNF480, ZNF587, ZNF382, ZNF845, ZNF519, ZNF273, ZNF841, ZNF557, ZNF619, TRIM16, ZNF780B, ZNF331, ZN…	1671	402	18559	1.90634	0.000594291	0.000198136	0.000457268
UP_SEQ_FEATURE	zinc finger region:C2H2-type 3	94	5.35613	3.15107e-07	ZNF83, ZNF292, ZBTB34, ZFP42, ZNF530, ZNF451, ZNF639, ZNF250, ZEB2, ZNF674, ZNF347, ZKSCAN3, ZNF253, ZNF345, ZNF829, ZNF678, ZKSCAN5, ZNF677, ZNF776, ZNF148, ZFP90, ZNF578, ZNF397, ZNF492, ZNF445, ZNF490, ZNF394, ZNF577, ZNF546, ZNF33A, EGR3, ZNF44, ZNF100, ZNF280C, ZNF285, ZNF440, YY2, ZFX, ZNF791, ZNF813, ZNF7, ZNF793, ZNF333, ZNF500, ZNF37A, ZNF431, ZNF480, ZNF587, ZNF382, ZNF276, ZNF845, ZNF2…	1734	636	20063	1.71008	0.00123194	9.48185e-05	0.000584171
UP_KEYWORDS	Nucleotide-binding	210	11.9658	7.82023e-07	ADCY3, ADCY1, ADCY2, RP2, PRKX, KIF13A, PSKH1, NT5C2, TLK2, RAB21, RAB27A, GBP6, MAGI1, ROCK2, MYLK3, PIK3CD, MTPAP, MAPK1, RFC1, BAZ1B, RAB14, YME1L1, EIF2AK4, GATC, DNAH12, GNAI3, PFKFB2, OAS3, CHEK1, KIF3B, KIF3A, TAOK1, TGFBR2, ATP11B, ACACB, OXSR1, ATM, GART, NUBPL, ATP2A2, ARF3, GRK5, CLCN6, CLCN5, ACVRL1, NUAK2, TRPV1, GTPBP10, UBE2G2, HELZ, TTLL7, LATS1, CAMKK1, MCCC2, ACTR2, LONP2, EEF2K…	1749	1788	20581	1.38206	0.000406569	3.38871e-05	0.00113235
GOTERM_MF_DIRECT	GO:0005524~ATP binding	193	10.9972	8.6267e-07	ADCY3, ATP1B1, ADCY1, ADCY2, INO80, DSTYK, ACSS3, TTL, PRKX, KIF13A, PSKH1, AAK1, ORC4, TLK2, ORC1, PMS1, MYO6, PDXK, MAGI1, CSNK1G1, ROCK2, MYLK3, PIK3CD, MYO3B, MTPAP, STK4, MAP4K4, MAPK1, PNPLA8, RFC1, BAZ1B, RIOK3, YME1L1, EIF2AK4, GATC, FGFR1, ABCA9, DNAH12, GCLC, GNE, STK10, PFKFB2, PEAK1, BMPR2, OAS3, CHEK1, EPHA10, UBE2QL1, IRAK3, DDX46, PTK6, LMTK2, ENTPD1, RUNX2, RHOBTB3, KIF3B, KIF3A, …	1561	1495	16881	1.39608	0.00120787	0.000604118	0.00142151
INTERPRO	IPR011993:Pleckstrin homology-like domain	70	3.9886	1.20515e-06	ALS2, ENAH, PLEKHM3, SKAP2, FRMD3, PLEKHB2, PLEKHB1, PLCB4, SPRED2, SNTB2, SPRED1, SHC3, AKT2, ANKS1B, DAB2IP, ROCK2, ARHGEF6, ARHGAP26, NUMBL, FARP2, TNS4, MTMR12, EPB41L3, KIF1B, RASGRF2, PLEKHH2, PRKD3, FGD2, TRIOBP, RABGAP1, PHLPP2, ARHGEF26, CYTH1, EPB41L4A, ASAP1, RABGAP1L, MCF2L2, RASAL1, PLEKHG1, DAPP1, PLCD3, MTMR9, MTMR7, VPS36, RASA4, FGD6, RASA1, NBEAL1, FGD4, IQSEC2, ECT2L, NGEF, CCM…	1671	427	18559	1.82074	0.00272956	0.000683089	0.00210244
UP_KEYWORDS	Golgi apparatus	109	6.21083	1.78557e-06	ADCY3, GNPTG, SLC9A7, IMPAD1, B3GALT6, AP4E1, QPCTL, VPS54, KIAA1324, VPS53, SLC35A1, IL17RD, HOOK3, KIF13A, PSKH1, UBXN2B, RAB21, SCAMP5, MYO6, VPS41, OPTN, TMEM130, PNPLA8, SGSM1, CD36, RAB14, SURF4, VAMP4, ERC1, EMP2, GLG1, CAV2, GAL3ST4, GCNT2, GRB2, ST8SIA1, HMP19, NEDD9, PAQR3, CD74, LLGL1, CALU, STX12, FBXW8, ZDHHC9, STX16, HLA-DRB5, B3GNT3, TNKS, ENTPD4, RHOBTB3, SLC30A7, SPPL3, ACER3, MG…	1749	812	20581	1.5796	0.000928067	7.14203e-05	0.00258544
UP_SEQ_FEATURE	zinc finger region:C2H2-type 1	82	4.67236	1.82325e-06	ZNF292, ZBTB34, ZFP42, ZNF530, ZNF451, ZNF639, ZNF250, ZEB2, ZNF674, ZKSCAN3, ZNF253, ZNF345, ZNF829, ZKSCAN5, ZNF678, ZNF677, ZNF207, ZNF148, ZFP90, ZNF397, ZNF492, ZNF445, ZNF394, ZNF490, ZNF546, ZNF33A, EGR3, ZNF280C, ZNF280D, ZNF285, ZNF90, YY2, ZFX, ZNF791, ZHX3, ZNF7, DNAJC21, ZNF793, ZNF333, ZNF500, ZNF277, ZNF587, ZNF276, ZNF275, TSHZ2, ZFP64, ZNF557, GLIS1, ZNF619, ZNF780B, ZNF652, ZNF33…	1734	554	20063	1.71258	0.00710719	0.00050934	0.00338005
INTERPRO	IPR013087:Zinc finger C2H2-type/integrase DNA-binding domain	102	5.81197	2.61121e-06	ZNF639, ZNF250, ZNF253, ZNF829, ZNF776, ZFP90, ZNF578, ZNF397, ZNF445, ZNF394, ZNF577, ZNF44, ZNF100, ZNF440, YY2, ZNF814, ZNF791, ZNF813, ZNF7, ZNF793, ZNF500, ZNF37A, ZNF786, ZNF431, ZNF587, ZNF382, ZNF845, ZNF519, ZNF841, ZNF619, ZNF331, ZNF696, ZNF697, ZNF329, ZNF74, ZNF71, VEZF1, ZNF527, ZNF528, IKZF3, ZNF529, KLF8, ZBTB46, ZNF620, ZNF621, ZBTB40, ZBTB42, ZNF418, JAZF1, HIVEP1, ZNF114, ZNF83…	1671	712	18559	1.5911	0.00590472	0.00118374	0.00455531
SMART	SM00355:ZnF_C2H2	113	6.43875	2.95785e-06	DZIP1, ZNF451, ZNF639, ZNF250, ZNF253, ZNF829, ZNF776, ZFP90, ZNF397, ZNF578, ZNF445, ZNF394, ZNF577, ZNF44, ZNF100, ZNF440, YY2, ZNF814, ZNF791, ZNF813, ZHX3, ZNF7, ZNF793, ZNF500, ZNF37A, ZNF786, ZNF431, ZNF587, ZNF382, ZNF845, ZNF519, TSHZ2, ZNF841, ZNF619, ZNF331, ZNF696, ZNF697, ZNF329, ZNF74, ZNF71, VEZF1, ZNF527, ZNF528, IKZF3, ZNF529, KLF8, ZBTB46, ZNF620, ZNF621, ZBTB40, ZBTB42, ZNF418, …	976	762	10057	1.52807	0.00131538	0.00131538	0.00418951
GOTERM_CC_DIRECT	GO:0005737~cytoplasm	554	31.567	4.17221e-06	FLYWCH1, LDHA, RP2, NAA16, ANKLE1, ZNF397, ZNF394, MAGI1, MYLK3, DCDC2, EXD2, PCM1, ZNF500, BTBD8, SPAG9, MAPK1, SSTR2, NAPEPLD, PTRF, EIF2S1, MCTS1, UNC13A, RAD23B, DNAH12, GNAI3, RHPN2, CRTC1, DUSP10, GSTCD, ASL, PDSS2, JRK, DUSP18, RILPL1, C1ORF56, SPATS2, UBASH3B, CDC123, ZDHHC9, DUSP16, ARNTL2, IQSEC2, RPS24, PHYHIPL, PTGR2, TAOK1, GAS7, FNIP1, ATM, GART, RGS5, MCPH1, SYTL4, MAP4, SRSF1, GFA…	1653	5222	18224	1.16962	0.00303277	0.00151754	0.00632479
UP_KEYWORDS	Cytoskeleton	141	8.03419	4.40608e-06	STIL, MTSS1, ENAH, DZIP1, KLHL3, HOOK3, KIF13A, KLHL5, WDR73, PSKH1, GCOM1, PACSIN2, TLK2, DISC1, ROCK2, MYO3B, BSN, DCDC2, DCTN5, DCTN6, PCM1, TACC1, TNS4, MAPK1, DCLRE1B, FNBP1L, FGFR1OP, DST, CEP97, FGD2, DNAH12, GNAI3, SSH1, CCDC14, PEAK1, AKAP12, CDC42SE1, NEDD9, CHEK1, PIN4, LLGL1, FAM65B, RILPL1, BLOC1S2, TNKS, FGD6, FGD4, KIF3B, KIF3A, PTPN3, TTC21B, PTPN14, DDX58, CORO1C, TRAF3IP1, MYO10…	1749	1138	20581	1.45799	0.00228854	0.000163641	0.00637973
GOTERM_CC_DIRECT	GO:0005622~intracellular	169	9.62963	4.59958e-06	ADCY3, ALDH8A1, ATP1B1, ADCY1, ADCY2, CNOT8, TUFT1, ZNF250, GDNF, KIF13A, ZNF776, ZFP90, ZNF578, ZNF445, RAB27A, ZNF577, ZNF44, ZNF100, POLI, ROCK2, ZNF440, PIK3CD, ZNF814, ZNF791, DCDC2, ZNF813, VPS41, ZNF7, ZNF793, DEPDC4, DEPDC5, ZNF500, MAPK1, PNPLA8, SGSM1, RASGRF2, RAB14, ZNF431, UNC13A, ZNF382, ZNF845, ZNF519, CAV2, ZNF841, ADORA2B, ZNF619, ASB13, RIMS2, CD74, ZNF331, ADCYAP1, RASAL1, TRIM…	1653	1332	18224	1.39879	0.0033429	0.00111555	0.00697264
SMART	SM00349:KRAB	67	3.81766	4.90417e-06	ZNF83, ZNF530, ZNF250, ZNF674, ZNF347, ZNF253, ZKSCAN3, ZKSCAN5, ZNF678, ZNF829, ZNF677, ZNF776, ZFP90, ZNF681, ZNF578, ZNF492, ZNF721, ZNF394, ZNF490, ZNF445, ZNF577, ZNF546, ZNF33A, ZNF44, ZNF100, ZNF285, ZNF90, ZNF440, ZNF814, ZNF791, ZNF813, ZNF7, ZNF793, ZNF333, ZNF37A, ZNF786, ZNF431, ZNF480, ZNF587, ZNF382, ZNF845, ZNF519, ZNF273, ZNF841, ZNF557, ZNF619, ZNF780B, ZNF331, ZNF169, ZNF709, ZN…	976	392	10057	1.76119	0.00217998	0.00109058	0.00694619
UP_KEYWORDS	Transcription	262	14.9288	8.42779e-06	STAT5B, ZNF639, ZNF250, RORA, ZNF253, SIN3A, GTF2H2C, ZNF776, ZFP90, PRIM2, ZNF397, ZNF394, ZNF100, ZNF44, YY2, MTPAP, ZNF791, ZHX3, ZNF793, DEPDC1, PPARGC1B, ZNF37A, ZNF500, MAPK1, PTRF, RFC1, BAZ1B, ZNF786, HES2, VGLL3, TGIF2, VGLL4, MCTS1, ZNF382, ZNF519, CRTC1, TAF9B, ZNF619, TAL1, ZNF74, ZNF71, ARNTL2, VEZF1, TCF25, HIP1, ZNF527, ZNF528, ZNF529, IKZF3, ZBTB46, KLF8, SMAD9, ZNF620, ASXL1, ZNF…	1749	2398	20581	1.28567	0.00437288	0.000292122	0.0122026
GOTERM_MF_DIRECT	GO:0005515~protein binding	894	50.9402	8.77468e-06	LDHA, VPS54, VPS53, SYNCRIP, RORA, WTAP, CUL2, BTBD1, SERPINE1, ZNF397, ZNF394, RAB27A, PCBD2, PIK3CD, MTPAP, VPS41, EXD2, TOX4, MAPK1, SSTR2, PTRF, PMP22, MCTS1, GATC, RAD23B, CRTC1, HSD17B12, GSTCD, ASL, JRK, UBASH3B, ISY1, LAPTM4B, SPPL3, KIF3B, KIF3A, TAOK1, TMEM120B, ASXL1, ATP11B, ACACB, COL16A1, GAS7, SFMBT1, ATM, FNIP1, SFMBT2, MCPH1, ZNF114, MAB21L2, SRSF1, TAF1B, GFAP, NUAK2, UBE2G2, ZN…	1561	8785	16881	1.1005	0.0122181	0.00408941	0.014458
UP_KEYWORDS	Nucleus	523	29.8006	8.96296e-06	FLYWCH1, ZNF639, SYNCRIP, ZNF250, RORA, ZNF253, WTAP, ANKLE1, ZNF776, ZNF397, TLK2, ZNF394, ZNF44, ZNF100, STAG3L2, ROCK2, STAG3L3, STAG3L1, ZNF791, ZHX3, EXD2, ZNF793, TOX4, ZNF500, BTBD8, ZNF37A, MAPK1, PTRF, ZNF786, VGLL3, TGIF2, VGLL4, ZNF382, RAD23B, ZNF519, CRTC1, DUSP10, ZNF619, JRK, DUSP18, UBASH3B, DUSP16, ISY1, ZNF74, ZNF71, TNKS, ARNTL2, VEZF1, ZNF527, ZNF528, NPLOC4, ZNF529, CLCC1, ZN…	1749	5244	20581	1.17359	0.00464992	0.000291255	0.0129774
UP_KEYWORDS	Acetylation	357	20.3419	1.08659e-05	ALS2, LDHA, VAPA, RPL13, PDLIM5, CDKN2AIPNL, VPS53, SYNCRIP, WTAP, ACBD5, PRKX, HOOK3, CUL2, SIN3A, H2AFV, VPS13C, AGPS, PGAM5, RPP30, PDHA1, RAB21, RAB27A, PCBD2, MTPAP, SIPA1L3, DCTN5, UBR2, PCM1, CHRAC1, SPAG9, MAPK1, NAPEPLD, BAZ1B, PTRF, EIF2S1, SERBP1, TBRG1, RAB14, VGLL4, EIF2AK4, LMNB1, TXN2, PFKFB2, TAF9B, OAS3, SFXN1, ASL, CALU, TMEM50B, STX12, ISY1, VEZF1, RPS24, NPLOC4, KIF3B, FTO, PP…	1749	3424	20581	1.22691	0.00563434	0.000332314	0.0157324
UP_KEYWORDS	Transcription regulation	254	14.4729	1.57622e-05	STAT5B, ZNF639, ZNF250, RORA, ZNF253, SIN3A, GTF2H2C, ZNF776, ZFP90, ZNF397, ZNF394, ZNF100, ZNF44, YY2, ZNF791, ZHX3, ZNF793, DEPDC1, PPARGC1B, ZNF37A, ZNF500, MAPK1, RFC1, PTRF, BAZ1B, ZNF786, HES2, VGLL3, TGIF2, VGLL4, MCTS1, ZNF382, ZNF519, CRTC1, TAF9B, ZNF619, TAL1, ZNF74, ZNF71, ARNTL2, VEZF1, TCF25, HIP1, ZNF527, ZNF528, ZNF529, IKZF3, ZBTB46, KLF8, SMAD9, ZNF620, ASXL1, ZNF621, PTPN14, S…	1749	2332	20581	1.28169	0.00816291	0.000455253	0.022821
GOTERM_MF_DIRECT	GO:0003676~nucleic acid binding	131	7.46439	1.5828e-05	CNOT8, DZIP1, RBM4, ZNF639, ZNF250, SYNCRIP, ZNF253, ZNF776, ZFP90, ZNF578, ZNF445, ZNF577, RBFOX1, ZNF44, ZNF100, ZNF440, GTF2IRD2, ZNF814, ZNF791, ZNF813, EXD3, ZNF7, EXD2, ZNF793, PPARGC1B, ZDBF2, ZNF500, RBPMS, ZNF786, CELF5, ZNF431, ZNF587, XRN1, ZNF382, FUS, ZNF845, ZNF519, CNBP, ZNF841, ZNF619, ZNF331, DDX46, ZNF696, ZNF697, ZNF329, ZNF74, VEZF1, ZNF527, ZNF528, ZNF529, IKZF3, ZBTB46, KLF8…	1561	985	16881	1.43824	0.0219311	0.00552846	0.0260783
UP_KEYWORDS	Transport	220	12.5356	1.70597e-05	SLC36A1, ATP1B1, SLC9A7, RFT1, ATP1B2, RP2, VPS54, VPS53, AQP6, SLC35A1, VPS33A, ACBD5, HOOK3, KIF13A, ATCAY, KCNK5, CHRNA5, AAGAB, GLE1, VPS13B, RAB21, SLC12A6, SLC12A8, VPS41, CD36, PEX26, RAB14, SLC2A11, TXN2, IGF2BP1, SFXN1, KCNJ3, SFXN5, RIMS3, SLC11A2, RILPL1, STX12, STX16, TNKS, SLC31A1, LAPTM4B, OSBPL2, CLCC1, DENND1A, ATP11B, KCNJ5, APOL2, ATP2A2, RABEP1, ARF3, CHRNB4, CHRNB1, CLCN6, CLC…	1749	1978	20581	1.3088	0.00883189	0.000466792	0.0246993
UP_KEYWORDS	Serine/threonine-protein kinase	59	3.36182	2.44033e-05	CDK19, ACVRL1, NUAK2, DSTYK, LATS1, CAMKK1, PRKX, PSKH1, PAK2, AAK1, EEF2K, TLK2, SIK2, SIK3, AKT2, PRKCA, TRPM6, SGK1, LIMK2, SGK3, CSNK1G1, ROCK2, TRPM7, MYLK3, MYO3B, PRKCI, DAPK2, STK4, MAST3, MAP4K4, MAPK1, HUNK, MAST4, ACVR2B, KSR2, RIOK3, MAP3K13, PRKD3, EIF2AK4, CAMK1D, STK10, BMPR2, CHEK1, IRAK3, LMTK2, PRKAA1, PRKAA2, ALPK1, TAOK1, NLK, TGFBR2, OXSR1, ATM, RPS6KA6, ICK, ULK2, GSK3B, GRK…	1749	393	20581	1.76659	0.0126097	0.000634293	0.0353298
UP_SEQ_FEATURE	nucleotide phosphate-binding region:ATP	124	7.06553	2.74507e-05	DSTYK, INO80, PRKX, KIF13A, PSKH1, AAK1, ORC4, TLK2, ORC1, MYO6, PDXK, CSNK1G1, MAGI1, ROCK2, MYLK3, MYO3B, STK4, MAP4K4, MAPK1, RFC1, RIOK3, YME1L1, EIF2AK4, FGFR1, DNAH12, GNE, PFKFB2, STK10, PEAK1, BMPR2, CHEK1, IRAK3, DDX46, PTK6, LMTK2, KIF3B, KIF3A, MYO1C, TAOK1, AK1, TGFBR2, MET, BRIP1, MYO1F, OXSR1, ACACB, MMAB, ABCB5, GART, DDX58, NUBPL, DNA2, ULK2, GRK5, CLCN6, ABL2, DDX52, CLCN5, CDK19…	1734	994	20063	1.44338	0.101824	0.00713368	0.0508783
UP_KEYWORDS	Transferase	191	10.8832	5.05149e-05	RNMT, QPCTL, B3GALT6, NELL2, TRMT2B, DSTYK, PRKX, PRKAR2A, GSTM3, G2E3, PSKH1, AGPS, PACSIN2, AAK1, PRIM2, ELOVL7, TLK2, POLK, CRLS1, SPTLC1, POLI, PDXK, CSNK1G1, SPTLC2, ROCK2, MYLK3, PIK3CD, MYO3B, MTPAP, LRTOMT, STK4, ESCO2, CHRAC1, MAP4K4, MAPK1, BAZ1B, RIOK3, UGGT2, UGGT1, EIF2AK4, FGFR1, GAL3ST4, GCNT2, GNE, PFKFB2, STK10, PEAK1, PNPT1, ST8SIA1, BMPR2, OAS3, CHEK1, EPHA10, UBE2QL1, PDSS2, I…	1749	1708	20581	1.3159	0.0259264	0.0012501	0.0731198
UP_SEQ_FEATURE	domain:PH 1	13	0.740741	5.35093e-05	FGD2, PLEKHM3, FARP2, MYO10, PLCG1, RASGRF2, PLEKHH2, SNTB2, ARAP2, FGD6, PLEKHA2, FGD4, PLEKHA1	1734	38	20063	3.95828	0.188876	0.0129982	0.0991536
GOTERM_CC_DIRECT	GO:0005856~cytoskeleton	58	3.30484	5.37864e-05	ENAH, HINT1, KLHL3, RAB3IP, FRMD3, KLHL5, FRMD8, PACSIN2, CASP8, RHOA, NOS3, LRRFIP1, RHOF, MICAL3, LDB3, NEXN, ARHGAP26, FARP2, TNS4, EPB41L3, MAPK1, PLEKHH2, FNBP1L, DNAJC24, KRIT1, SCIN, SGCD, DST, SGCB, PARVA, FGD2, SSH1, EPB41L4A, AKAP12, ABI2, CALCOCO2, CDC42SE1, TPM1, TPM4, LLGL1, FAM65B, DCX, FGD6, TRIP11, PSTPIP2, HIP1, ACTB, NOS1, NF2, PTPN3, TTC21B, PTPN14, RAPH1, UACA, CASS4, KRT77, J…	1653	371	18224	1.72355	0.0384008	0.00974163	0.081508
UP_KEYWORDS	Actin-binding	44	2.50712	6.36642e-05	MYO5A, SHROOM1, MTSS1, TRIOBP, ENAH, SSH1, SHROOM4, INO80, TPM1, KLHL3, TPM4, ACTR2, CORO2A, KLHL5, WIPF3, SNTB2, MKL2, FGD4, HIP1, SYNPO, IPP, DIXDC1, PHACTR2, MYO6, PHACTR4, MYO1C, CLMN, MICAL3, MYO3B, MYO1F, SYNPO2, NEXN, TNNI1, TNS4, CORO1C, EPB41L3, MYO10, PPP1R9A, MYPN, SCIN, TMOD2, TMOD3, DST, PARVA	1749	274	20581	1.88964	0.0325644	0.00150371	0.0921451
UP_KEYWORDS	Kinase	93	5.29915	0.000104145	CDK19, ACVRL1, NUAK2, PHKB, NELL2, DSTYK, LATS1, PRKX, CAMKK1, PRKAR2A, PSKH1, PAK2, PACSIN2, AAK1, EEF2K, TLK2, MAPKBP1, SIK2, SIK3, AKT2, PRKCA, SGK1, TRPM6, PDXK, LIMK2, SGK3, CSNK1G1, TRPM7, NOL9, ROCK2, PIK3C2B, MYLK3, PIK3CD, MYO3B, PRKCI, DAPK2, STK4, MAST3, MAP4K4, MAST4, HUNK, MAPK1, ACVR2B, STYK1, KSR2, BAZ1B, RIOK3, MAP3K13, PRKD3, EIF2AK4, XYLB, CAMK1D, FGFR1, GNE, STK10, PFKFB2, PEAK…	1749	735	20581	1.48892	0.0527178	0.00235194	0.150694
UP_SEQ_FEATURE	zinc finger region:C2H2-type 1; degenerate	25	1.4245	0.00012144	ZNF845, ZNF519, ZNF83, ZNF273, ZNF841, ZNF347, ZNF776, ZNF708, ZNF681, ZNF578, ZNF721, ZNF562, ZNF577, ZNF527, ZNF529, ZNF44, ZNF100, ZNF440, ZNF813, ZNF37A, ZNF786, ZNF431, ZNF763, ZNF765, ZNF382	1734	123	20063	2.3517	0.378179	0.0275603	0.224897
UP_KEYWORDS	Ubl conjugation	188	10.7123	0.000126912	FLYWCH1, ADCY3, STIL, LDHA, RPL13, PRR11, ZNF451, ZNF250, RNF216, RORA, RNF213, CNOT4, CUL2, ATCAY, SIN3A, ZNF776, H2AFV, MIER1, PDE4A, ZNF397, SPRED2, ZNF445, POU2AF1, ZNF814, ZNF7, PCM1, RSL1D1, MAPK1, CD36, UHRF2, DCLRE1B, BAZ1B, RFC1, PTRF, RASGRF2, SERBP1, TBRG1, ZNHIT6, DST, MAVS, FGFR1, TSHZ2, LMNB1, AKAP12, IGF2BP1, CHEK1, PRRC2B, RFFL, PIN4, ZNF331, SLC11A2, TAL1, DDX46, SCN9A, HLA-DRB5,…	1749	1705	20581	1.29751	0.0638678	0.00274616	0.183609
UP_SEQ_FEATURE	zinc finger region:C2H2-type 13	35	1.9943	0.000151564	ZNF845, ZNF83, ZFP64, ZNF841, ZNF530, ZNF250, ZNF347, ZNF780B, ZNF345, ZNF678, ZKSCAN5, ZNF709, ZFP90, ZNF708, ZNF681, ZNF492, ZNF71, ZNF445, ZNF490, ZNF470, ZNF546, ZNF528, ZNF33A, ZNF44, ZNF568, ZFX, ZNF667, ZNF791, ZNF813, ZNF7, ZNF665, ZNF786, ZNF418, ZNF431, ZNF587	1734	204	20063	1.98511	0.447312	0.0324057	0.280609
GOTERM_CC_DIRECT	GO:0005901~caveola	17	0.968661	0.00017206	CAV2, ATP1B1, NOS1, ADCYAP1R1, TGFBR2, BMPR2, ATP1A2, MAPK1, BVES, PTGIS, PTRF, PACSIN2, NOS3, LRP8, SPRED1, EHD2, EMP2	1653	65	18224	2.88341	0.117742	0.0247429	0.260522
INTERPRO	IPR011009:Protein kinase-like domain	74	4.21652	0.000172876	CDK19, ACVRL1, NUAK2, DSTYK, LATS1, PRKX, CAMKK1, PSKH1, PAK2, AAK1, EEF2K, TLK2, SIK2, SIK3, AKT2, IRAK2, PRKCA, TRPM6, SGK1, LIMK2, SGK3, CSNK1G1, TRPM7, ROCK2, MYLK3, PIK3C2B, MYO3B, PIK3CD, PRKCI, DAPK2, STK4, MAST3, MAP4K4, HUNK, MAST4, MAPK1, STYK1, ACVR2B, KSR2, RIOK3, KSR1, MAP3K13, PRKD3, EIF2AK4, CAMK1D, FGFR1, STK10, PEAK1, BMPR2, EPHA10, CHEK1, IRAK3, IGF1R, PTK6, LMTK2, PRKAA1, PRKAA…	1671	531	18559	1.5478	0.324374	0.063263	0.301164
UP_SEQ_FEATURE	domain:PH 2	12	0.683761	0.000200127	FGD2, MYO10, PLEKHM3, RASGRF2, PLEKHH2, SNTB2, ARAP2, FGD6, PLEKHA2, FGD4, PLEKHA1, FARP2	1734	37	20063	3.75255	0.542955	0.0403716	0.370362
UP_SEQ_FEATURE	domain:SH3	31	1.76638	0.000218337	ARHGEF26, STAM2, ASAP1, NEDD9, ABI2, SKAP2, MACC1, STAC2, PACSIN2, UBASH3B, PTK6, PEX13, YES1, RASA1, PIK3R1, CASKIN1, NGEF, SASH1, ARHGEF6, AHI1, MYO1F, DOCK5, PPP1R13L, GAS7, ARHGAP26, CASS4, PLCG1, FNBP1L, DST, ABL2, SRGAP1	1734	175	20063	2.04961	0.574389	0.0418122	0.403999
UP_KEYWORDS	Hydrolase	183	10.4274	0.000225925	IMPAD1, HM13, GLB1L, PDP2, CNOT8, STYX, INO80, NT5DC3, BPHL, RNF213, ANKLE1, NT5DC1, FAHD1, ASPA, PGPEP1, IDS, PGAM5, PDE4A, NT5C2, RPP30, ERAP1, ERAP2, CFD, PTPRJ, EXD3, PTPRT, LYPLA1, EXD2, PDE4C, DIS3L, PNPLA5, PNPLA8, NAPEPLD, DCLRE1B, YME1L1, ADAMTS2, XRN1, ADAMTS4, ENPP6, SSH1, GNE, PFKFB2, PNPT1, DUSP10, AGMAT, DUSP18, PDE6B, DDX46, ECE1, UBASH3B, ENTPD7, DUSP16, PSMB2, OTUD7B, ADAM33, ENT…	1749	1671	20581	1.2887	0.110854	0.00468875	0.326638
GOTERM_CC_DIRECT	GO:0005813~centrosome	62	3.53276	0.000227453	ALS2, STIL, CEP57L1, UVRAG, VPS37A, RAB3IP, HOOK3, KIF13A, ODF2L, PRKAR2A, TSEN2, DISC1, ROCK2, KIAA0586, DCTN5, DCTN6, MBNL1, DIS3L, PCM1, RIC8B, STX1B, TMEM67, EYA3, EFHC1, DCLRE1B, PSEN1, CLIC4, FGFR1OP, HAUS7, IFT81, SPAST, CEP97, SNAP29, TAPT1, CLUAP1, HAUS3, GNAI3, RABGAP1, CCDC14, HAUS2, CHEK1, TUBGCP4, RILPL1, TUBGCP5, BLOC1S2, RAP1GAP2, TRAF5, USP33, CHD3, KIF3B, KIF3A, CEP135, AHI1, SKI…	1653	426	18224	1.60455	0.152619	0.0272234	0.344259
GOTERM_MF_DIRECT	GO:0004674~protein serine/threonine kinase activity	57	3.24786	0.000235374	CDK19, ACVRL1, NUAK2, DSTYK, LATS1, CAMKK1, PRKX, PSKH1, PAK2, AAK1, EEF2K, TLK2, SIK2, SIK3, AKT2, IRAK2, PRKCA, TRPM6, SGK1, LIMK2, SGK3, CSNK1G1, ROCK2, TRPM7, MYO3B, PRKCI, DAPK2, STK4, MAST3, MAP4K4, MAPK1, HUNK, MAST4, ACVR2B, KSR2, RIOK3, MAP3K13, EIF2AK4, CAMK1D, STK10, CHEK1, IRAK3, LMTK2, PRKAA1, PRKAA2, ALPK1, TAOK1, NLK, PDK3, OXSR1, ATM, RPS6KA6, ICK, ULK2, GSK3B, GRK5, BMPR1B	1561	376	16881	1.63939	0.280931	0.0638314	0.387147
GOTERM_BP_DIRECT	GO:0006355~regulation of transcription, DNA-templated	180	10.2564	0.00026766	CNOT8, CDKN2AIPNL, ZNF250, RORA, ZNF253, ZNF829, RCBTB1, SIN3A, ZNF776, GTF2H2C, RNF141, CASP8AP2, ZFP90, ZNF397, RNF38, ZNF578, ZNF394, ZNF445, ZNF577, POU2AF1, ZNF44, ZNF100, YY2, ZNF440, GTF2IRD2, ZNF814, ZNF791, ZNF813, ZNF7, ZNF793, SIX4, AHR, PPARGC1B, ZNF37A, ZNF500, RBPMS, BAZ1B, PTRF, ZNF786, VGLL3, TGIF2, ZNF431, VGLL4, ZNF587, ERC1, MCTS1, ZNF382, ZNF845, ZNF519, CNBP, ZNF841, SOX4, ZN…	1564	1504	16792	1.28496	0.687496	0.687496	0.500652
KEGG_PATHWAY	hsa04390:Hippo signaling pathway	28	1.59544	0.000284584	BTRC, BMPR2, CDH1, LATS1, LLGL1, WNT3, SERPINE1, ACTB, PPP2R1B, NF2, TGFBR2, SMAD4, PRKCI, TEAD1, SMAD3, SMAD2, FZD3, FZD2, WWTR1, TP73, FZD6, YWHAG, WNT7B, GSK3B, PARD6G, BMPR1B, BMP7, BMP8A	612	151	6910	2.09367	0.0763392	0.0763392	0.375427
GOTERM_BP_DIRECT	GO:0006351~transcription, DNA-templated	226	12.8775	0.000286822	ZNF250, RORA, ZNF253, SIN3A, GTF2H2C, ZNF776, ZFP90, ZNF397, ZNF394, ZNF100, ZNF44, YY2, MTPAP, ZNF791, ZHX3, ZNF793, DEPDC1, ZNF37A, ZNF500, MAPK1, RFC1, BAZ1B, ZNF786, HES2, VGLL3, TGIF2, VGLL4, MCTS1, ZNF382, ZNF519, CRTC1, ZNF619, TAL1, ZNF74, ZNF71, ARNTL2, TCF25, HIP1, ZNF527, ZNF528, ZNF529, ZBTB46, KLF8, SMAD9, ZNF620, ASXL1, ZNF621, PTPN14, SMAD4, ZBTB40, SMAD3, SKI, SMAD2, SFMBT1, ZBTB4…	1564	1955	16792	1.24116	0.712468	0.46378	0.536403
GOTERM_MF_DIRECT	GO:0031402~sodium ion binding	7	0.39886	0.000349117	ATP1B1, PDXK, SLC24A4, SLC24A2, SLC24A1, SCN9A, ATP1A2	1561	12	16881	6.3083	0.386882	0.0782978	0.573728
INTERPRO	IPR001849:Pleckstrin homology domain	43	2.45014	0.000350843	FGD2, TRIOBP, PLEKHM3, ARHGEF26, CYTH1, ASAP1, SKAP2, MCF2L2, PLEKHB2, RASAL1, PLEKHG1, PLEKHB1, DAPP1, PLCD3, SNTB2, RASA4, FGD6, RASA1, AKT2, IQSEC2, FGD4, NGEF, DAB2IP, ABR, PLEKHJ1, ROCK2, ARHGEF6, APPL1, RAPH1, ARHGAP26, FARP2, MYO10, PLEKHF2, KIF1B, PLEKHA5, RASGRF2, PLCG1, PLEKHH2, ARAP2, PRKD3, PLEKHA2, PLEKHA1, SH3BP2	1671	271	18559	1.76229	0.548803	0.107468	0.610304
UP_KEYWORDS	Endosome	64	3.64672	0.000374344	SLC9A7, GNPNAT1, KIAA1324, UVRAG, VPS37A, VPS53, VPS33A, KIF13A, PLEKHB2, MGRN1, PACSIN2, GRIPAP1, RAB21, SCAMP5, RAB27A, AKT2, SGK3, PRKCI, VPS41, OPTN, IFNAR1, RAB11FIP4, ANKRD13B, RAB14, SORT1, STEAP2, RAB11FIP1, ANKFY1, SPAST, TNFAIP1, FGD2, GRB2, STAM2, HMP19, CDH1, RFFL, LLGL1, CD74, SLC11A2, CCDC120, STX12, PLIN3, PIKFYVE, SLC30A4, INPP5F, HLA-DRB5, RNF11, VPS36, EHD2, INPP5B, SNX20, EHD4,…	1749	481	20581	1.56571	0.176915	0.00746032	0.540678
UP_KEYWORDS	Polymorphism	1090	62.1083	0.000415934	ALDH8A1, LDHA, VPS54, VPS53, RORA, WTAP, CUL2, TMEM144, SERPINE1, ZNF394, PDHA1, RAB27A, ZNF100, LRRC2, MYLK3, MTPAP, SIPA1L3, OLFML2A, EXD3, BSN, VPS41, EXD2, ZNF793, TMEM130, ZNF37A, BTBD8, TMEM135, PTRF, PMP22, MCTS1, EIF2AK4, UNC13A, ZNF382, GATC, RAD23B, ZNF519, DNAH12, ARHGEF26, CRTC1, HSD17B12, ASL, PDSS2, UBASH3B, DUSP16, FGL2, ARNTL2, PHYHIPL, ZNF528, ZNF529, KIF3A, TAOK1, UPB1, ASXL1, A…	1749	12043	20581	1.06505	0.194531	0.00798023	0.600579
UP_KEYWORDS	Tumor suppressor	30	1.7094	0.000454684	DCC, MTSS1, ZMYND11, PHLPP2, CDC73, LATS1, KLK10, XAF1, RASA1, PMS1, SASH1, DAB2IP, RBL2, NF2, VHL, RBL1, TP53, PRKCI, BRCA1, ATM, TP73, EPB41L3, TBRG1, RASSF2, HIF3A, DIS3L2, IRF1, MCC, MCTS1, XRN1	1749	177	20581	1.99446	0.210606	0.00841049	0.656361
UP_KEYWORDS	Protein transport	77	4.38746	0.000466845	COPA, AP4E1, SLC15A2, VPS54, RP2, VPS37A, VPS53, VPS33A, RAB3IP, HOOK3, AP1S3, KIF13A, AP2B1, ATG7, AP3B2, AAGAB, VPS13B, GLE1, SEC24D, SCAMP4, RAB21, SCAMP5, ZW10, STX6, SYNRG, MYO6, PGAP1, VPS41, IPO9, PEX26, RAB14, KPNA4, ERC1, RAB11FIP1, EIF5A2, SERP1, SNAP29, MYO5A, ATG10, RAB3B, STAM2, GPM6B, C15ORF38-AP3S2, RILPL1, STX12, STX16, LSG1, SEC22A, BCAP29, SEC22B, DOPEY2, TNKS, PEX13, EXOC5, SNA…	1749	610	20581	1.48538	0.215584	0.00833801	0.673859
UP_SEQ_FEATURE	domain:Protein kinase	64	3.64672	0.000494128	CDK19, ACVRL1, NUAK2, DSTYK, LATS1, CAMKK1, PRKX, PSKH1, PAK2, AAK1, TLK2, SIK2, SIK3, AKT2, IRAK2, PRKCA, SGK1, LIMK2, SGK3, CSNK1G1, ROCK2, MYLK3, MYO3B, PRKCI, DAPK2, STK4, MAST3, MAP4K4, MAPK1, HUNK, MAST4, STYK1, ACVR2B, KSR2, RIOK3, KSR1, MAP3K13, PRKD3, CAMK1D, FGFR1, STK10, PEAK1, BMPR2, EPHA10, CHEK1, IRAK3, IGF1R, PTK6, LMTK2, PRKAA1, PRKAA2, YES1, TAOK1, NLK, MET, TGFBR2, AXL, OXSR1, I…	1734	478	20063	1.54917	0.85536	0.0879603	0.912099
GOTERM_BP_DIRECT	GO:0061025~membrane fusion	13	0.740741	0.000507894	SNAP29, STX3, DNM1L, STX12, VAPA, UBXN2A, RABEP1, UBXN2B, ATG7, STX16, HACE1, SNAP23, STX1B	1564	44	16792	3.17217	0.890009	0.520872	0.947983
GOTERM_BP_DIRECT	GO:0002230~positive regulation of defense response to virus by host	9	0.512821	0.000537162	DDX58, LILRB1, MAVS, TRAF3IP2, SIN3A, IL12RB1, IL23R, MB21D1, EIF2AK4	1564	22	16792	4.39223	0.90315	0.442141	1.00235
INTERPRO	IPR000727:Target SNARE coiled-coil domain	10	0.569801	0.000538022	STX6, SNAP29, STX3, STX12, UACA, STX16, ABI2, SNAP23, STX1B, SNAP25	1671	28	18559	3.96662	0.704936	0.141502	0.934472
GOTERM_BP_DIRECT	GO:0035556~intracellular signal transduction	59	3.36182	0.000546418	ADCY3, ADCY1, ADCY2, NUAK2, TUFT1, PRKAR2A, PLCB4, STAC2, GCOM1, GUCY1A3, TLK2, SIK2, AKT2, PRKCA, SGK1, SGK3, PRKCI, DCDC2, DEPDC1, NFAM1, DAPK2, STK4, DEPDC4, DEPDC5, MAST3, MAP4K4, HUNK, MAST4, CRKL, KSR2, PSEN1, KSR1, PRKD3, UNC13A, ASB13, DGKA, RASAL1, CORO2A, DGKE, PIKFYVE, PLCD3, PRKAA1, PRKAA2, DCX, RASA4, RASA1, GPR155, ABR, NLK, SMAD4, SMAD2, OXSR1, TRAF3IP2, ICK, PLCG1, GSK3B, CHN2, JA…	1564	403	16792	1.57186	0.90697	0.378094	1.01954
INTERPRO	IPR008271:Serine/threonine-protein kinase, active site	47	2.67806	0.000588635	CDK19, ACVRL1, NUAK2, STK10, DSTYK, CHEK1, LATS1, CAMKK1, PRKX, PSKH1, PAK2, AAK1, PRKAA1, TLK2, PRKAA2, SIK2, SIK3, AKT2, PRKCA, SGK1, CSNK1G1, SGK3, TAOK1, ROCK2, NLK, MYLK3, MYO3B, TGFBR2, PRKCI, DAPK2, MAST3, RPS6KA6, MAP4K4, MAPK1, HUNK, MAST4, ICK, ACVR2B, KSR2, ULK2, GSK3B, BMPR1B, KSR1, MAP3K13, PRKD3, EIF2AK4, CAMK1D	1671	312	18559	1.6731	0.736951	0.137896	1.02195
GOTERM_MF_DIRECT	GO:0005484~SNAP receptor activity	12	0.683761	0.000594538	STX6, SNAP29, STX3, STX12, STX16, SEC22A, SEC22B, VAMP4, SNAP23, STX1B, SNAP25, YKT6	1561	39	16881	3.32745	0.565342	0.112217	0.975192
UP_SEQ_FEATURE	binding site:ATP	72	4.10256	0.000621329	CDK19, ACVRL1, NUAK2, DSTYK, LATS1, ACSF3, PRKX, CAMKK1, PSKH1, PAK2, AAK1, TLK2, SIK2, SIK3, AKT2, PRKCA, TRPM6, SGK1, LIMK2, SGK3, CSNK1G1, TRPM7, ROCK2, MYLK3, MYO3B, PRKCI, DAPK2, STK4, MAST3, MAP4K4, HUNK, MAST4, MAPK1, STYK1, ACVR2B, RIOK3, MAP3K13, PRKD3, EIF2AK4, CAMK1D, FGFR1, STK10, PEAK1, BMPR2, CHEK1, IRAK3, IGF1R, PTK6, LMTK2, LARS, PRKAA1, PRKAA2, YES1, EHD2, EHD4, PDK1, TAOK1, NLK,…	1734	558	20063	1.49295	0.912086	0.10463	1.14562
UP_KEYWORDS	DNA-binding	215	12.2507	0.000637432	FLYWCH1, STAT5B, ZNF639, ZNF250, RORA, ZNF253, ZNF776, H2AFV, ZFP90, PRIM2, ZNF397, ZNF394, POLK, ZNF100, ZNF44, POLI, YY2, ZNF791, ZHX3, ZNF793, TOX4, ZNF37A, ZNF500, CHRAC1, MAPK1, UHRF2, RFC1, ZNF786, HES2, TGIF2, ZNF382, FUS, ZNF519, ZNF619, PIN4, JRK, TAL1, ZNF74, ZNF71, ARNTL2, VEZF1, TCF25, ZNF527, ZNF528, ZNF529, IKZF3, KLF8, SMAD9, ZNF620, ZNF621, SMAD4, ZBTB40, SMAD3, SMAD2, ATM, ZBTB42…	1749	2050	20581	1.23413	0.282204	0.0109915	0.919035
UP_KEYWORDS	SH3 domain	34	1.93732	0.000641752	ARHGEF26, GRB2, STAM2, ASAP1, NEDD9, ABI2, SKAP2, MACC1, STAC2, PACSIN2, UBASH3B, PTK6, PEX13, YES1, RASA1, PIK3R1, CASKIN1, NGEF, SASH1, SH3PXD2A, ARHGEF6, AHI1, MYO1F, DOCK5, PPP1R13L, GAS7, ARHGAP26, CASS4, CRKL, PLCG1, FNBP1L, DST, ABL2, SRGAP1	1749	215	20581	1.86087	0.283816	0.0107106	0.925236
GOTERM_BP_DIRECT	GO:0048278~vesicle docking	9	0.512821	0.000756938	STX6, CAV2, STX3, STX12, BVES, NDRG4, STX16, EXOC5, STX1B	1564	23	16792	4.20127	0.962751	0.422102	1.40971
GOTERM_BP_DIRECT	GO:0043124~negative regulation of I-kappaB kinase/NF-kappaB signaling	12	0.683761	0.000799292	ZMYND11, DAB2IP, CARD8, TRIM59, CASP8, OTUD7B, NLRP12, RORA, PPM1B, OPTN, ADIPOQ, TNIP3	1564	40	16792	3.22097	0.969017	0.39124	1.48803
UP_KEYWORDS	Cell projection	87	4.95726	0.000811647	ADCY3, ENAH, TRPV1, CADM2, DZIP1, RP2, TTLL7, RAB3IP, TTLL11, ATCAY, ACTR2, MKLN1, TMEM57, PACSIN2, PDE4A, RHOA, ATP8B1, CNTNAP2, PTPRJ, ANKS1B, DAB2IP, MYO6, SH3PXD2A, ARHGEF6, LDB3, DCDC2, KIAA0586, PDE4C, PCM1, TMEM67, LYNX1, PLEKHH2, SCIN, MCC, IFT81, KSR1, THEM4, DST, SNAP29, FGD2, TAPT1, CLUAP1, DNAH12, ARHGEF26, SSH1, FKBP4, DNAH3, IGF2BP1, ABI2, NEDD9, ABHD2, LLGL1, FAM65B, CCDC120, RILPL…	1749	721	20581	1.41991	0.344415	0.0131079	1.16884
INTERPRO	IPR000719:Protein kinase, catalytic domain	66	3.76068	0.000835582	CDK19, ACVRL1, NUAK2, DSTYK, LATS1, CAMKK1, PRKX, PSKH1, PAK2, AAK1, TLK2, SIK2, SIK3, AKT2, IRAK2, PRKCA, SGK1, LIMK2, SGK3, CSNK1G1, ROCK2, MYLK3, MYO3B, PRKCI, DAPK2, STK4, MAST3, MAP4K4, HUNK, MAST4, MAPK1, STYK1, ACVR2B, KSR2, KSR1, MAP3K13, PRKD3, EIF2AK4, CAMK1D, FGFR1, STK10, PEAK1, BMPR2, EPHA10, CHEK1, IRAK3, IGF1R, PTK6, LMTK2, PRKAA1, PRKAA2, YES1, TAOK1, NLK, MET, TGFBR2, AXL, OXSR1,…	1671	487	18559	1.5052	0.849816	0.172701	1.44775
SMART	SM00233:PH	43	2.45014	0.000855311	FGD2, TRIOBP, PLEKHM3, ARHGEF26, CYTH1, ASAP1, SKAP2, MCF2L2, PLEKHB2, RASAL1, PLEKHG1, PLEKHB1, DAPP1, PLCD3, SNTB2, RASA4, FGD6, RASA1, AKT2, IQSEC2, FGD4, NGEF, DAB2IP, ABR, PLEKHJ1, ROCK2, ARHGEF6, APPL1, RAPH1, ARHGAP26, FARP2, MYO10, PLEKHF2, KIF1B, PLEKHA5, RASGRF2, PLCG1, PLEKHH2, ARAP2, PRKD3, PLEKHA2, PLEKHA1, SH3BP2	976	264	10057	1.67835	0.316669	0.119201	1.20469
GOTERM_CC_DIRECT	GO:0005765~lysosomal membrane	42	2.39316	0.000969523	SLC36A1, GNAI3, HM13, GDAP2, KIAA1324, GPLD1, VPS33A, CD74, AP1S3, SLC11A2, ECE1, BLOC1S2, HPSE, SLC30A4, HLA-DRB5, SCARB2, ATP6V0D2, PQLC2, SPPL3, CUBN, MYO6, VPS41, SLC7A14, DAGLB, DEPDC5, ATP6V1C1, ATP6V1A, LAMP2, SLC17A5, LAMP3, PSEN1, TMEM44, RAB14, SORT1, WDR41, SPG11, CTNS, CLCN6, ANKFY1, DRAM1, ATP6V0A2, CLCN5	1653	274	18224	1.68993	0.506462	0.0959578	1.45973
GOTERM_CC_DIRECT	GO:0016020~membrane	241	13.7322	0.000970994	ALS2, ADCY3, ATP1B1, LDHA, HM13, ADCY2, B3GALT6, QPCTL, RPL13, PDLIM5, SYT2, PRR11, SYNCRIP, VPS53, RNF213, ACBD5, AGPS, ERAP1, GLE1, CRLS1, CDHR3, VPS41, PTPRT, PCM1, CD36, EIF2S1, SERBP1, MLEC, YME1L1, BTN3A2, FBXL2, GLG1, IL1R1, GNAI3, GCNT2, LMNB1, CYP51A1, ASAP1, SFXN1, RFFL, CD74, SFXN5, CALU, SLC11A2, STX12, STX16, HLA-DRB5, RPS24, HIP1, LAPTM4B, SPPL3, MGAT4A, KIF3B, IL23R, ABR, CLCC1, AT…	1653	2200	18224	1.20772	0.50699	0.0846084	1.46193
UP_KEYWORDS	Manganese	31	1.76638	0.000975901	ADCY3, GALNT1, ADCY1, PHLPP2, PDP2, ACVRL1, ADCY2, B3GALT6, BMPR2, PPM1B, AGMAT, MPPE1, FAN1, NUDT9, ZCCHC11, TGFBR2, MTPAP, ACACB, XPNPEP3, GART, B3GAT2, PPM1D, ACVR2B, PAPD4, DCP2, PPM1K, MPPED2, BMPR1B, PAPOLG, POFUT1, ABL2	1749	194	20581	1.88034	0.398132	0.0152676	1.40383
GOTERM_BP_DIRECT	GO:0071044~histone mRNA catabolic process	7	0.39886	0.00100225	EXOSC10, ZCCHC11, PAPD4, DCP2, MTPAP, XRN1, ATM	1564	14	16792	5.36829	0.987183	0.419939	1.86253
UP_KEYWORDS	Ubl conjugation pathway	82	4.67236	0.00121034	BTRC, UBE2G2, ZNF451, RNF216, KLHL3, RNF213, FAM63B, RNF212, CNOT4, ZYG11B, TRIM5, KLHL8, CUL2, G2E3, MGRN1, DCAF10, BTBD1, MAP1LC3B, ATG7, RNF38, USP13, FBXL18, TBL1XR1, FBXL20, UBR2, HERC3, UBE2I, NUMBL, RNF180, UBE2N, JOSD1, UHRF2, UBE2W, FBXL4, FBXL22, FBXL3, TNFAIP1, FBXL2, ANAPC16, RAD23B, ATG10, DNAH12, UBE3B, XIAP, FBXO40, TRIM13, ANAPC10, RFFL, ASB13, UBE2QL1, RNF125, FBXW8, OTUD7B, FBXW…	1749	680	20581	1.419	0.467279	0.0183518	1.73832
UP_SEQ_FEATURE	mutagenesis site	229	13.0484	0.00127743	PVR, SLC36A1, HM13, RP2, RORA, CUL2, G2E3, GTF2H2C, PSKH1, PGAM5, TLK2, RAB21, RAB27A, POLK, DAB2IP, STAG3L3, PIK3CD, PPARGC1B, GTF2H2B, LILRB1, NAPEPLD, BAZ1B, SURF4, TGIF2, MCTS1, ARHGEF26, RHPN2, HSD17B12, IGF2BP1, CHEK1, RFFL, PIN4, ASL, DUSP18, ZDHHC9, TNKS, RAP1GAP2, HIP1, KLF8, TGFBR2, SMAD4, SMAD3, SMAD2, OXSR1, ATM, DAGLB, RABEP1, DCP2, MAP4, QPRT, CLCN6, CLCN5, SRSF1, NUAK2, TRPV1, GNPN…	1734	2191	20063	1.20932	0.993265	0.195402	2.34187
UP_KEYWORDS	Chromosomal rearrangement	46	2.62108	0.00136727	FUS, STIL, ZMYND11, FGFR1, LMNB1, SHROOM4, CRTC1, UBE2QL1, ALG9, RNF213, PRKX, TAL1, EVI5, CNTNAP2, MKL2, DCX, TRIP11, BCAS4, ZC3H12D, DISC1, HIP1, POU2AF1, DAB2IP, BRD3, LPP, SPECC1, MET, HACE1, SIPA1L3, WHSC1, CDC5L, CENPK, PCM1, GAS7, ARHGAP26, FOXP2, EPS15, PDZD7, EIF4E, TCTA, FGFR1OP, KIAA1549, JAZF1, IRF4, ERC1, NHEJ1	1749	334	20581	1.62065	0.509076	0.0201224	1.96164
UP_SEQ_FEATURE	zinc finger region:FYVE-type	11	0.626781	0.0013924	FGD2, PLEKHF2, PIKFYVE, SYTL4, RPH3AL, RFFL, RIMS2, FGD6, ANKFY1, FGD4, RUFY2	1734	39	20063	3.26343	0.995707	0.203175	2.55008
UP_KEYWORDS	Cell junction	81	4.61538	0.00146609	ENAH, OCLN, VAPA, TRPV1, CADM2, SYT2, PDLIM5, NCS1, DSTYK, SYNGR1, ATCAY, GCOM1, CHRNA5, SNTB2, SV2B, ANO7, CEACAM1, DISC1, SCAMP5, PTPRJ, ANKS1B, F11R, SVOP, CTBP2, SH3PXD2A, MAGI1, CACNG8, SDK2, BSN, NEXN, ARHGAP26, TNS4, EPB41L3, BVES, CLIC4, KRIT1, SCIN, CD99L2, JAM2, JAM3, DST, UNC13A, PARVA, LIMS1, CLDN18, CLDN19, MTDH, PEAK1, NEDD9, CDH1, CLDN11, RIMS2, GJC1, RIMS3, SHISA9, MARVELD2, MARVE…	1749	675	20581	1.41208	0.533701	0.0209695	2.10203
INTERPRO	IPR000299:FERM domain	13	0.740741	0.00155878	FRMD3, EPB41L3, MYO10, NF2, PTPN3, PLEKHH2, FRMD8, KRIT1, PTPN14, EPB41L4A, JAK3, SNX31, FARP2	1671	51	18559	2.83107	0.970931	0.275043	2.68481
INTERPRO	IPR017441:Protein kinase, ATP binding site	53	3.01994	0.00162331	CDK19, ACVRL1, NUAK2, DSTYK, CAMKK1, PRKX, PSKH1, PAK2, TLK2, SIK2, SIK3, AKT2, PRKCA, SGK1, LIMK2, SGK3, CSNK1G1, ROCK2, MYLK3, MYO3B, PRKCI, DAPK2, STK4, MAPK1, HUNK, MAP4K4, PRKD3, EIF2AK4, CAMK1D, FGFR1, STK10, BMPR2, CHEK1, IGF1R, PTK6, LMTK2, PRKAA1, PRKAA2, YES1, TAOK1, NLK, MET, TGFBR2, AXL, OXSR1, RPS6KA6, ICK, ULK2, GSK3B, GRK5, JAK3, BMPR1B, ABL2	1671	381	18559	1.545	0.974894	0.264389	2.79447
GOTERM_BP_DIRECT	GO:0010506~regulation of autophagy	13	0.740741	0.00173287	CISD2, LAMP3, ULK2, PIP4K2A, RRAGD, DAPK2, DRAM1, ABL2, USP33, ATM, USP13, DEPDC5, FBXL2	1564	50	16792	2.79151	0.999466	0.56713	3.19952
GOTERM_BP_DIRECT	GO:0007049~cell cycle	35	1.9943	0.00177311	ANAPC16, ZMYND11, GNAI3, RABGAP1, STK10, TXLNG, CDC73, WTAP, RCBTB1, CASP8AP2, EVI5, CDC123, KLK10, TLK2, TERF2, DIXDC1, TXNL4B, DAB2IP, RBL2, LIN52, CCPG1, RBL1, TP53, HACE1, APPL1, ESCO2, BRCA1, TACC1, AHR, MAPK1, UHRF2, RASSF2, LIN54, PARD6G, MCTS1	1564	217	16792	1.73171	0.999552	0.537496	3.27264
GOTERM_MF_DIRECT	GO:0008270~zinc ion binding	138	7.86325	0.00184149	QPCTL, PDLIM5, RBM4, LNX2, RORA, ZNF253, CALB1, RNF213, RNF212, CNOT4, G2E3, RNF141, GTF2H2C, RNF38, ERAP1, ERAP2, LONRF1, LONRF2, PDXK, UBR2, VPS41, ZDBF2, UHRF2, NAPEPLD, BAZ1B, ADAMTS2, ADAMTS4, FUS, PAM, CNBP, FBXO40, RFFL, TRIM72, LIN28A, ZNF331, VDR, TRIM65, TRIM66, ZDHHC9, RNFT2, OTUD7B, ADAM33, RNF11, TNKS, TRAF6, TRAF5, UNKL, RNF14, BHMT2, NPLOC4, PTGR2, LPP, ZMYM5, SMAD3, WHSC1, SKI, UB…	1561	1169	16881	1.27661	0.9244	0.275872	2.99156
KEGG_PATHWAY	hsa04142:Lysosome	22	1.25356	0.00193389	GNPTG, ARSB, LAPTM4B, AP4E1, AP4S1, SLC11A2, AP1S3, LAMP2, NAGPA, SLC17A5, LAMP3, GNPTAB, IDS, AP3B2, SORT1, CTSC, SCARB2, ENTPD4, CTNS, GGA2, ATP6V0D2, ATP6V0A2	612	121	6910	2.05288	0.417298	0.236651	2.52568
UP_SEQ_FEATURE	metal ion-binding site:Divalent metal cation 2	9	0.512821	0.00196699	PDE6B, MPPE1, PDE7B, CPPED1, PDE7A, PDE4A, PDE11A, PDE4C, PDE8A	1734	28	20063	3.71904	0.999548	0.265157	3.58436
UP_SEQ_FEATURE	metal ion-binding site:Divalent metal cation 1	9	0.512821	0.00196699	PDE6B, MPPE1, PDE7B, CPPED1, PDE7A, PDE4A, PDE11A, PDE4C, PDE8A	1734	28	20063	3.71904	0.999548	0.265157	3.58436
UP_SEQ_FEATURE	active site:Proton acceptor	81	4.61538	0.00205913	ALDH8A1, CDK19, LDHA, ACVRL1, NUAK2, QPCTL, DSTYK, LATS1, PRKX, CAMKK1, GSR, PECR, PSKH1, PAK2, AAK1, EXOG, TLK2, SIK2, SIK3, AKT2, PRKCA, TRPM6, SGK1, POLI, SGK3, CSNK1G1, TRPM7, ROCK2, MYLK3, MYO3B, PRKCI, DAPK2, STK4, MAST3, MAP4K4, MAST4, HUNK, MAPK1, ALDH7A1, ACVR2B, STYK1, RIOK3, TXNRD1, MAP3K13, PRKD3, EIF2AK4, CAMK1D, FGFR1, ME2, STK10, HSD17B13, PEAK1, HSD17B12, BMPR2, CHEK1, IGF1R, GALM…	1734	672	20063	1.39464	0.999685	0.266655	3.74923
GOTERM_MF_DIRECT	GO:0000287~magnesium ion binding	33	1.88034	0.00208396	INPP1, IMPAD1, ADCY2, GCLC, IMPA1, NUAK2, FOXK2, GTPBP10, NCS1, PPM1B, PSPH, LATS1, MTHFD2, IRAK3, FAN1, ATP8B1, CERK, SIK2, SIK3, PDXK, NLK, ATP11B, MTPAP, OXSR1, STK4, PPA1, MAST3, RPS6KA6, MAST4, ICK, DIS3L2, ABL2, ATP8A1	1561	204	16881	1.74936	0.94621	0.277286	3.37914
UP_KEYWORDS	Allosteric enzyme	12	0.683761	0.00228161	MTHFR, ME2, PAK2, GNE, UPB1, NT5C2, SAMHD1, PDE11A, ACACB, BDH1, SPAST, CAMK1D	1749	49	20581	2.88179	0.695107	0.0315927	3.25341
GOTERM_CC_DIRECT	GO:0031201~SNARE complex	13	0.740741	0.00235603	SNAP29, STX6, STX3, STX1B, STX12, STX16, SEC22A, SEC22B, VAMP4, SNAP23, YKT6, SNAP25, SCAMP5	1653	53	18224	2.7042	0.820434	0.173703	3.51272
GOTERM_BP_DIRECT	GO:0070555~response to interleukin-1	10	0.569801	0.00251419	PRKCA, IRAK2, IRAK3, IL1R1, MTHFR, TNFRSF11A, GCLC, HNMT, PRKCI, TRAF6	1564	33	16792	3.25351	0.999982	0.630038	4.6102
KEGG_PATHWAY	hsa05210:Colorectal cancer	14	0.797721	0.00254515	DCC, MSH3, TGFBR2, PIK3CD, TP53, SMAD4, SMAD3, SMAD2, APPL1, MAPK1, GSK3B, RHOA, PIK3R1, AKT2	612	62	6910	2.54955	0.508848	0.211009	3.31164
UP_KEYWORDS	cAMP	10	0.569801	0.00257308	PRKAR2A, PDE7B, BVES, PDE7A, PDE4A, PDE11A, PDE4C, PDE8A, HCN4, PRKX	1749	36	20581	3.26869	0.738083	0.0346417	3.66184
UP_SEQ_FEATURE	domain:FERM	12	0.683761	0.00260542	FRMD3, EPB41L3, MYO10, NF2, PTPN3, PLEKHH2, FRMD8, KRIT1, PTPN14, EPB41L4A, JAK3, FARP2	1734	49	20063	2.83356	0.999963	0.314762	4.72136
KEGG_PATHWAY	hsa04921:Oxytocin signaling pathway	26	1.48148	0.00285651	ADCY3, ADCY1, ADCY2, GNAI3, PPP1R12B, PPP3R1, KCNJ3, CAMKK1, PLCB4, EEF2K, RHOA, GUCY1A3, PRKAA1, NOS3, PRKAA2, PPP3CA, PIK3R1, ACTB, PRKCA, CACNG8, ROCK2, MYLK3, PIK3CD, KCNJ5, MAPK1, CAMK1D	612	158	6910	1.85799	0.549819	0.180882	3.70973
GOTERM_CC_DIRECT	GO:0032588~trans-Golgi network membrane	17	0.968661	0.00290128	STX6, AP4E1, VPS54, VPS53, AP4S1, CD74, LLGL1, KIF13A, AP1S3, COG5, COG7, STX16, VAMP4, HLA-DRB5, CALN1, SCAMP5, RHOBTB3	1653	83	18224	2.25809	0.879391	0.190647	4.30907
UP_KEYWORDS	Endocytosis	21	1.19658	0.0029338	LY75, SYNRG, MSR1, STON1, CUBN, MYO6, DNM1L, EPS15, AP2B1, RABEP1, FNBP1L, PACSIN2, AAK1, SORT1, LRP8, ANKFY1, USP33, LRP4, LY75-CD302, VLDLR, HIP1	1749	121	20581	2.04226	0.782991	0.0384174	4.16511
GOTERM_MF_DIRECT	GO:0003677~DNA binding	188	10.7123	0.00295846	FLYWCH1, INO80, ZNF250, RORA, ZNF829, ZNF776, RNF141, H2AFV, CASP8AP2, MIER1, ZFP90, PRIM2, ORC4, ZNF578, ORC6, ZNF445, ORC1, PMS1, ZNF577, POU2AF1, ZNF44, RBL2, YY2, ZNF440, GTF2IRD2, ZNF791, ZHX3, ZNF813, ZNF7, TOX4, POLR2J3, AHR, ZNF37A, CHRAC1, MAPK1, UHRF2, RFC1, ZNF786, TGIF2, ZNF587, XRN1, ZNF845, FUS, TSHZ2, CNBP, SSH1, ZNF841, ZNF619, PIN4, LIN28A, JRK, VDR, ELK4, ZNF696, ZNF697, TFDP2, …	1561	1674	16881	1.2145	0.98425	0.339722	4.76495
KEGG_PATHWAY	hsa05200:Pathways in cancer	52	2.96296	0.00300352	ADCY3, PPARD, ADCY1, ADCY2, GNA12, STAT5B, CUL2, PLCB4, WNT3, PAX8, CASP8, RHOA, GNG4, AKT2, PRKCA, CTBP2, ROCK2, PIK3CD, TP53, DAPK2, STK4, MAPK1, CRKL, GNB5, DCC, FGFR1, GNAI3, XIAP, GRB2, EGLN1, CDH1, IGF1R, TRAF6, TRAF5, PIK3R1, MSH3, VHL, CBL, TGFBR2, MET, SMAD4, SMAD3, ITGA2, SMAD2, FZD3, FZD2, APPL1, STAT3, FZD6, WNT7B, PLCG1, GSK3B	612	393	6910	1.49395	0.567962	0.154518	3.89717
INTERPRO	IPR003607:HD/PDEase domain	8	0.45584	0.00317852	PDE6B, PDE7B, PDE7A, PDE4A, SAMHD1, PDE11A, PDE4C, PDE8A	1671	23	18559	3.86314	0.999268	0.426164	5.40253
KEGG_PATHWAY	hsa04520:Adherens junction	15	0.854701	0.00323128	ACTB, PTPRJ, FGFR1, NLK, MET, TGFBR2, SMAD4, SMAD3, CDH1, SMAD2, FARP2, IGF1R, MAPK1, RHOA, YES1	612	71	6910	2.38539	0.594643	0.13972	4.18689
UP_KEYWORDS	Fatty acid biosynthesis	12	0.683761	0.00373972	PTGES3, PECR, PTGIS, MGLL, ELOVL7, PRKAA1, PRKAA2, SCD5, ACACB, FADS6, BRCA1, DEGS1	1749	52	20581	2.71553	0.857484	0.0475403	5.28065
GOTERM_MF_DIRECT	GO:0003720~telomerase activity	5	0.2849	0.00375035	PTGES3, HMBOX1, TEP1, TERF2, TERF1	1561	8	16881	6.75889	0.994826	0.380323	6.00371
INTERPRO	IPR013083:Zinc finger, RING/FYVE/PHD-type	59	3.36182	0.00394943	BMI1, LNX2, PHF20, RNF213, RNF212, CNOT4, TRIM5, G2E3, RNF141, MGRN1, RNF38, LONRF1, LONRF2, USP13, RPH3AL, BSN, VPS41, RNF180, UHRF2, BAZ1B, MDM4, ANKFY1, FGD2, ING5, ZMYND11, FHL1, TRIM13, RFFL, TRIM72, RIMS2, RNF125, TRIM65, TRIM66, RNFT2, PIKFYVE, RNF11, TRAF6, PEX10, FGD6, USP33, TRAF5, RNF14, FGD4, CHD3, RNF144A, CBL, MEX3A, WHSC1, UBOX5, BRCA1, RUFY2, RNF115, PLEKHF2, TRIM59, RNF4, TRIM58,…	1671	453	18559	1.44654	0.999873	0.473274	6.67075
UP_SEQ_FEATURE	active site:Proton donor	30	1.7094	0.00400299	ME2, ALDH1L1, GLB1L, PFKFB2, PDE11A, NT5DC3, NT5DC1, ADAT1, PDE6B, GALM, ECE1, HPSE, PDE4A, NT5C2, ERAP1, ERAP2, PDE8A, PPP3CA, CTBP2, ADARB1, PDE4C, GART, EYA3, KIAA1161, PDE7B, G6PC, GANC, PDE7A, AICDA, AKR1D1	1734	200	20063	1.73555	1	0.429018	7.16624
UP_KEYWORDS	Cytoplasmic vesicle	60	3.4188	0.004083	COPA, SYT2, AQP6, VPS33A, AP1S3, PACSIN2, MAP1LC3B, AP3B2, SPRED2, SNTB2, SV2B, RAB21, CEACAM1, SCAMP5, SVOP, MYO6, SGK3, RPH3AL, VPS41, HERC3, OPTN, DAPK2, RAB11FIP4, SPAG9, SGSM1, KIF1B, FNBP1L, CLIC4, RAB14, RAB11FIP1, SNAP29, FGFR1, TMEM199, HMP19, CALCOCO2, GPRC5B, TRIM72, NPTX1, ENTPD7, DUSP16, ENTPD4, INPP5B, HIP1, RNF144A, DNM1L, GDE1, MYO1C, SYT11, DENND1A, ATM, FZD6, SLC17A5, LAMP3, RAB…	1749	490	20581	1.44089	0.880866	0.0505671	5.75214
KEGG_PATHWAY	hsa04530:Tight junction	23	1.31054	0.00415047	ACTB, PPP2R1B, PRKCA, SHROOM1, F11R, CLDN18, RAB3B, OCLN, CLDN19, GNAI3, SHROOM4, VAPA, MAGI1, PRKCI, CLDN11, LLGL1, EPB41L3, RHOA, PARD6G, JAM2, YES1, JAM3, AKT2	612	137	6910	1.89554	0.686637	0.152759	5.34797
INTERPRO	IPR014352:FERM/acyl-CoA-binding protein, 3-helical bundle	12	0.683761	0.00422285	FRMD3, EPB41L3, MYO10, NF2, PTPN3, PLEKHH2, FRMD8, KRIT1, PTPN14, EPB41L4A, ACBD5, FARP2	1671	50	18559	2.66557	0.999932	0.472627	7.1167
GOTERM_CC_DIRECT	GO:0005794~Golgi apparatus	102	5.81197	0.00437685	ADCY3, GNPTG, IMPAD1, ZC3HAV1, QPCTL, VPS54, RP2, KIAA1324, VPS53, SLC35A1, IL17RD, HOOK3, PSKH1, UBXN2B, MDFIC, RAB27A, MYO6, OPTN, ESCO2, MAPK1, SGSM1, CD36, RAB14, VAMP4, XRN1, EMP2, GLG1, FGD2, CAV2, GAL3ST4, GNAI3, GRB2, ST8SIA1, DUSP10, NEDD9, RABGAP1L, PAQR3, CALU, SERINC5, FBXW8, GOLGA6C, ZDHHC9, STX16, LMTK2, TNKS, FGD6, SLC30A7, FGD4, HIP1, CUBN, CLCC1, CASC4, ATP11B, RAB33B, ATP7A, CXC…	1653	863	18224	1.30305	0.958966	0.251964	6.4335
GOTERM_BP_DIRECT	GO:0045216~cell-cell junction organization	7	0.39886	0.00447562	CCM2, OCLN, NF2, MARVELD2, MARVELD3, PRKCI, SMAD3	1564	18	16792	4.17533	1	0.802928	8.06633
SMART	SM00397:t_SNARE	8	0.45584	0.00480926	STX6, SNAP29, STX3, STX12, STX16, SNAP23, STX1B, SNAP25	976	23	10057	3.58411	0.882965	0.415104	6.6005
SMART	SM00471:HDc	8	0.45584	0.00480926	PDE6B, PDE7B, PDE7A, PDE4A, SAMHD1, PDE11A, PDE4C, PDE8A	976	23	10057	3.58411	0.882965	0.415104	6.6005
GOTERM_CC_DIRECT	GO:0043231~intracellular membrane-bounded organelle	70	3.9886	0.00489196	ALS2, SYT2, FOXK2, NCS1, GPLD1, VPS37A, BPHL, ACBD5, PHC3, PECR, CISD2, AP2B1, AGPS, EVI5, PACSIN2, HPSE, PDHA1, PQLC2, POLK, STS, POLI, SNAPC1, MTPAP, ANKRD13B, TBRG1, RAB14, STEAP2, EIF5A2, RAB11FIP1, CLUAP1, ME2, CA13, CYP51A1, RHPN2, STAM2, ABHD5, OAS3, CALCOCO2, CHEK1, GPRC5B, KIN, ALDH3A2, RNF125, IGF1R, C15ORF38-AP3S2, SLC35B1, STX16, PLIN3, POU2F1, PEX13, ENTPD4, VEZF1, HIP1, SPPL3, DNM1L…	1653	558	18224	1.38304	0.971847	0.257333	7.16469
UP_SEQ_FEATURE	domain:NBPF 5	5	0.2849	0.00490288	NBPF14, NBPF15, NBPF10, NBPF3, NBPF9	1734	9	20063	6.42798	1	0.484701	8.70894
UP_SEQ_FEATURE	domain:NBPF 4	5	0.2849	0.00490288	NBPF14, NBPF15, NBPF10, NBPF3, NBPF9	1734	9	20063	6.42798	1	0.484701	8.70894
GOTERM_MF_DIRECT	GO:0004842~ubiquitin-protein transferase activity	46	2.62108	0.00494411	UBE3B, XIAP, BTRC, UBE2G2, TRIM13, RNF216, KLHL3, RNF213, CNOT4, ZYG11B, TRIM5, KLHL8, G2E3, KLHL5, FBXW8, RNF141, MGRN1, RNF38, RNF11, FBXW2, NEDD4L, TRAF6, LONRF1, FBXO9, TRAF5, UNKL, RNF14, RNF144A, IPP, RNF144B, VHL, CBL, HACE1, HERC3, UBR2, BRCA1, UBE2N, UHRF2, RNF115, RNF4, UBE2W, FBXL4, NAIP, TNFAIP1, FBXL3, FBXL2	1561	329	16881	1.51202	0.999035	0.439349	7.84255
INTERPRO	IPR019749:Band 4.1 domain	12	0.683761	0.00495547	FRMD3, EPB41L3, MYO10, NF2, PTPN3, PLEKHH2, FRMD8, KRIT1, PTPN14, EPB41L4A, JAK3, FARP2	1671	51	18559	2.6133	0.999987	0.505488	8.30169
UP_SEQ_FEATURE	zinc finger region:C2H2-type 15	22	1.25356	0.00496664	ZNF546, ZNF845, ZNF528, ZNF33A, ZNF83, ZNF44, ZNF568, ZNF841, ZNF667, ZNF791, ZNF7, ZNF347, ZNF780B, ZNF345, ZNF665, ZNF709, ZNF786, ZNF708, ZNF681, ZNF418, ZNF721, ZNF470	1734	133	20063	1.91389	1	0.477569	8.81732
GOTERM_CC_DIRECT	GO:0030027~lamellipodium	26	1.48148	0.00499808	ALS2, FGD2, ENAH, SSH1, IGF2BP1, NEDD9, ABI2, CDH1, RAB3IP, RHOA, FGD6, FGD4, STX3, ACTA1, NF2, PHACTR4, ARHGEF6, RAPH1, RUFY3, CORO1C, MYO10, PLCG1, PLEKHH2, MCC, APBB2, PARVA	1653	160	18224	1.79153	0.97395	0.244665	7.31464
GOTERM_BP_DIRECT	GO:0032456~endocytic recycling	8	0.45584	0.00499991	EPS15, STX6, RAB14, LMTK2, DENND1A, VPS53, EHD2, EHD4	1564	24	16792	3.57886	1	0.812751	8.96987
KEGG_PATHWAY	hsa04070:Phosphatidylinositol signaling system	18	1.02564	0.00505702	PRKCA, INPP1, IMPAD1, IMPA1, PIK3C2B, PIK3CD, CDS2, DGKA, PLCB4, DGKE, PLCG1, PIKFYVE, PLCD3, INPP4A, PIP4K2A, MTMR7, INPP5B, PIK3R1	612	98	6910	2.07383	0.75695	0.162062	6.48032
INTERPRO	IPR023088:3'5'-cyclic nucleotide phosphodiesterase	7	0.39886	0.00510886	PDE6B, PDE7B, PDE7A, PDE4A, PDE11A, PDE4C, PDE8A	1671	19	18559	4.09188	0.999991	0.495067	8.54798
UP_KEYWORDS	Epilepsy	21	1.19658	0.00515915	CNNM2, GABRA1, VPS53, ZEB2, STX1B, DEPDC5, TBC1D24, EFHC1, ALDH7A1, WDR73, EML1, ATP2A2, PRICKLE2, SCN9A, SEPSECS, CNTNAP2, PNPO, SCARB2, DCX, CLN8, SPATA5	1749	127	20581	1.94577	0.932099	0.062033	7.21609
GOTERM_CC_DIRECT	GO:0005769~early endosome	34	1.93732	0.00519897	ALS2, MYO5A, UVRAG, RABGAP1L, VPS33A, SLC11A2, ECE1, MGRN1, GRIPAP1, PACSIN2, LMTK2, INPP5F, RNF11, CNTNAP2, ATP6V0D2, AKT2, HAVCR2, STX6, NF2, SGK3, PLEKHJ1, SNX27, ATP11B, VPS41, MAPK1, ANKRD13B, LAMP3, RABEP1, RAB14, SORT1, CTNS, STEAP2, SNX31, ANKFY1	1653	229	18224	1.63687	0.977511	0.237423	7.59794
KEGG_PATHWAY	hsa04550:Signaling pathways regulating pluripotency of stem cells	23	1.31054	0.00541148	BMI1, FGFR1, SMAD9, GRB2, PIK3CD, BMPR2, SMAD4, SMAD3, SMAD2, FZD3, FZD2, STAT3, FZD6, IGF1R, MAPK1, WNT7B, ACVR2B, WNT3, GSK3B, JAK3, BMPR1B, PIK3R1, AKT2	612	140	6910	1.85493	0.77995	0.154825	6.91966
GOTERM_BP_DIRECT	GO:0018105~peptidyl-serine phosphorylation	22	1.25356	0.00556603	PRKCA, SGK1, CSNK1G1, SGK3, PDK3, TGFBR2, PRKCI, STK4, PRKX, ATM, MAST3, MAST4, MAPK1, PAK2, GSK3B, LMTK2, PKD1, TNKS, TLK2, DCX, PRKD3, AKT2	1564	125	16792	1.88964	1	0.82312	9.93607
GOTERM_MF_DIRECT	GO:0017137~Rab GTPase binding	23	1.31054	0.00561379	ALS2, MYO5A, KIF3A, DNM1L, RABGAP1, MICAL3, RPH3AL, DENND1A, HACE1, RABGAP1L, OPTN, RIMS2, LLGL1, RAB11FIP4, SGSM1, EVI5, SYTL4, CHM, ERC1, ANKFY1, TBC1D20, RAB11FIP1, RHOBTB3	1561	134	16881	1.85617	0.999624	0.454852	8.85926
KEGG_PATHWAY	hsa05032:Morphine addiction	17	0.968661	0.0056284	PRKCA, ADCY3, ADCY1, ADCY2, GNAI3, GABRA1, PDE11A, PDE4C, KCNJ3, KCNJ5, PDE7B, PDE7A, PDE4A, GNB5, PDE8A, GRK5, GNG4	612	91	6910	2.10928	0.792942	0.145703	7.18758
UP_KEYWORDS	Wnt signaling pathway	27	1.53846	0.00565203	XIAP, BTRC, CDC73, WNT3, RTF1, HBP1, TNKS, PRKAA1, PRKAA2, USP34, DISC1, DIXDC1, CSNK1G1, NLK, TLE3, MESDC2, FZD3, FZD2, FZD6, WNT7B, NXN, INVS, GSK3B, KREMEN1, MCC, GRK5, LRP4	1749	181	20581	1.75534	0.947524	0.0662477	7.87948
INTERPRO	IPR004853:Domain of unknown function DUF250	5	0.2849	0.0056862	SLC35D1, SLC35E4, SLC35E2B, SLC35E3, SLC35E1	1671	9	18559	6.17029	0.999998	0.51252	9.4694
GOTERM_BP_DIRECT	GO:0006468~protein phosphorylation	60	3.4188	0.00589235	CDK19, ACVRL1, NUAK2, PHKB, LATS1, CAMKK1, PSKH1, PAK2, AAK1, TLK2, SIK2, SIK3, IRAK2, PRKCA, TRPM6, SGK1, LIMK2, SGK3, ROCK2, MYLK3, MYO3B, PIK3CD, PRKCI, DAPK2, STK4, GTF2H2, MAP4K4, MAPK1, HUNK, KSR2, RIOK3, MAP3K13, PRKD3, EIF2AK4, CAMK1D, FGFR1, STK10, IRAK3, PTK6, LMTK2, PRKAA1, PRKAA2, PIK3R1, PDK1, ALPK1, SMAD9, TAOK1, NLK, TGFBR2, SMAD2, OXSR1, ATM, RPS6KA6, ICK, P2RX7, GSK3B, RASSF2, JA…	1564	456	16792	1.41271	1	0.819471	10.4886
GOTERM_BP_DIRECT	GO:0006883~cellular sodium ion homeostasis	7	0.39886	0.00603317	SGK1, ATP1B1, SGK3, ATP1B2, NEDD4L, ATP1A2, TMPRSS3	1564	19	16792	3.95558	1	0.806668	10.726
KEGG_PATHWAY	hsa00230:Purine metabolism	27	1.53846	0.00611459	ADCY3, ADCY1, ADCY2, PNPT1, PDE11A, POLR2D, PDE6B, NUDT9, PDE4A, PRIM2, NT5C2, GUCY1A3, ENTPD4, PDE8A, ENTPD1, IMPDH1, POLR1E, AK1, AK3, POLR1A, PDE4C, POLR1B, POLR2J3, GART, PDE7B, PDE7A, PAICS	612	176	6910	1.73212	0.819352	0.144068	7.78549
KEGG_PATHWAY	hsa05160:Hepatitis C	22	1.25356	0.00614314	PPP2R1B, MAVS, CLDN18, OCLN, CLDN19, GRB2, PIK3CD, OAS3, TP53, CLDN11, STAT3, IFNAR1, DDX58, MAPK1, IFNAR2, EIF2S1, GSK3B, IRF1, TRAF6, EIF2AK4, PIK3R1, AKT2	612	133	6910	1.86766	0.820795	0.133479	7.8205
GOTERM_BP_DIRECT	GO:0023014~signal transduction by protein phosphorylation	11	0.626781	0.00620623	MAP4K4, ACVR2B, ACVRL1, PAK2, TAOK1, STK10, TGFBR2, BMPR2, OXSR1, BMPR1B, STK4	1564	44	16792	2.68414	1	0.796315	11.017
GOTERM_BP_DIRECT	GO:1990573~potassium ion import across plasma membrane	5	0.2849	0.00642426	KCNJ5, ATP1B1, ATP1A2, HCN4, KCNJ3	1564	9	16792	5.96476	1	0.788969	11.3823
GOTERM_CC_DIRECT	GO:0097470~ribbon synapse	4	0.22792	0.00646371	CTBP2, KIF3A, STX3, ATP2A2	1653	5	18224	8.81984	0.991092	0.270009	9.36289
UP_KEYWORDS	Repressor	69	3.93162	0.00654596	BMI1, CNOT8, FOXK1, ZNF639, ZEB2, ZNF253, ZKSCAN3, CBFA2T2, KCNIP3, SIN3A, CASP8AP2, MDFIC, MIER1, ZNF148, ZFP90, ZNF397, LRRFIP1, DNAJC3, TBL1XR1, NFKBIZ, CTBP2, RBL2, YY2, RBL1, TP53, SCAI, TLE3, ZHX3, DEPDC1, AHR, MAPK1, HES2, ZNF431, LIN54, LCOR, TBX19, ZNF382, ZMYND11, ZNF275, CNBP, TSHZ2, GLIS1, GON4L, CIC, ZNF652, PAIP2B, HIC2, ELK4, GATAD2B, HBP1, TCF25, MAFF, KLF8, PPHLN1, ASXL1, HMBOX1,…	1749	592	20581	1.37153	0.967127	0.07468	9.07142
GOTERM_MF_DIRECT	GO:0030955~potassium ion binding	6	0.34188	0.00658317	ATP1B1, PDXK, SLC24A4, SLC24A2, SLC24A1, ATP1A2	1561	14	16881	4.63467	0.999904	0.483647	10.3123
GOTERM_CC_DIRECT	GO:0001726~ruffle	17	0.968661	0.00661048	ALS2, MYO5A, FGD2, MTSS1, MYO6, ARHGEF26, NF2, TRPM7, MYADM, MYO10, MKLN1, PLCG1, LAYN, PTK6, FGD6, RASA1, FGD4	1653	90	18224	2.08246	0.992001	0.260496	9.56566
UP_KEYWORDS	Autophagy	21	1.19658	0.00670901	SNAP29, ATG10, KIAA1324, CALCOCO2, VPS41, OPTN, ZKSCAN3, VPS33A, ACBD5, RAB33B, MFN2, TRIM5, CISD2, FNBP1L, MAP1LC3B, ULK2, ATG7, PRKAA1, PRKAA2, DRAM1, USP13	1749	130	20581	1.90087	0.969816	0.0748391	9.28728
GOTERM_BP_DIRECT	GO:0016192~vesicle-mediated transport	25	1.4245	0.00707541	MYO5A, AP4E1, CYTH1, VPS33A, AP1S3, C15ORF38-AP3S2, AP2B1, STX12, PLIN3, STX16, AP3B2, SEC22B, RHOBTB3, PRKCI, AHI1, VPS41, OPTN, STX1B, LRPAP1, BVES, RABEP1, RAB14, VAMP4, GGA2, YKT6	1564	152	16792	1.76588	1	0.802849	12.4649
INTERPRO	IPR001452:Src homology-3 domain	32	1.82336	0.00721989	ARHGEF26, GRB2, STAM2, ASAP1, NEDD9, ABI2, SKAP2, STAC2, PACSIN2, UBASH3B, PTK6, PEX13, YES1, RASA1, PIK3R1, CASKIN1, NGEF, SASH1, SH3PXD2A, ARHGEF6, AHI1, MYO1F, DOCK5, PPP1R13L, GAS7, ARHGAP26, CASS4, CRKL, PLCG1, FNBP1L, ABL2, SRGAP1	1671	218	18559	1.63032	1	0.578929	11.8749
GOTERM_BP_DIRECT	GO:0006906~vesicle fusion	13	0.740741	0.00733015	STX6, CAV2, GNAI3, STX3, STX12, SYT2, SYT11, STX16, SYTL4, RPH3AL, SYT13, SYT15, YKT6	1564	59	16792	2.36569	1	0.797768	12.885
KEGG_PATHWAY	hsa04918:Thyroid hormone synthesis	14	0.797721	0.00755945	PRKCA, ADCY3, GSR, ATP1B1, ADCY1, SLC5A5, PLCB4, ADCY2, ATP1B2, PAX8, GPX8, ATP1A2, TTF2, IYD	612	70	6910	2.25817	0.87962	0.150285	9.54142
UP_SEQ_FEATURE	domain:AGC-kinase C-terminal	12	0.683761	0.00763276	MAST3, PRKCA, RPS6KA6, MAST4, SGK1, SGK3, ROCK2, PRKCI, GRK5, LATS1, PRKX, AKT2	1734	56	20063	2.47936	1	0.61974	13.2418
UP_SEQ_FEATURE	zinc finger region:C2H2-type 14	24	1.36752	0.00790861	ZNF546, ZNF845, ZNF528, ZNF33A, ZNF83, ZNF44, ZNF568, ZNF841, ZNF667, ZNF791, ZNF813, ZNF7, ZNF780B, ZNF345, ZNF678, ZNF665, ZNF709, ZNF786, ZNF708, ZNF681, ZNF418, ZNF721, ZNF445, ZNF470	1734	156	20063	1.78006	1	0.621171	13.6878
UP_KEYWORDS	Myristate	28	1.59544	0.00794861	CYB5R3, GNAI3, RP2, AKAP12, PPP3R1, NCS1, PPM1B, RNF125, PSKH1, RNF141, DDX46, MGRN1, PAK2, LRRC57, RNF11, NOS3, YES1, FAM129A, GUCA1B, DIXDC1, PHACTR2, AIFM2, SPECC1, BSN, TACC1, ARF3, ABL2, DEGS1	1749	195	20581	1.68966	0.984232	0.0862634	10.9128
UP_SEQ_FEATURE	domain:PDZ	19	1.08262	0.00809866	NOS1, LIMK2, SHROOM4, PTPN3, MAGI1, SNX27, RHPN1, RHPN2, PDLIM5, LDB3, SIPA1L3, SYNPO2, RIMS2, MAST3, MAST4, PPP1R9A, SNTB2, PARD6G, PDZD4	1734	113	20063	1.94546	1	0.618624	13.9938
KEGG_PATHWAY	hsa04130:SNARE interactions in vesicular transport	9	0.512821	0.00818418	STX6, SNAP29, STX3, STX16, SEC22B, VAMP4, SNAP23, STX1B, YKT6	612	34	6910	2.98875	0.899015	0.151063	10.291
GOTERM_CC_DIRECT	GO:0000139~Golgi membrane	72	4.10256	0.00851303	GNPTG, COPA, STEAP4, SLC9A7, NDST3, B3GALT6, VAPA, QPCTL, GNPNAT1, SLC35A1, IL17RD, AP1S3, CHST12, DSEL, NOS3, AGPAT3, SEC24D, GOLGA3, SCAMP5, STX6, PRKCI, MAN1A1, OPTN, TMEM130, PNPLA8, PSEN1, CHST6, RAB14, SURF4, VAMP4, CTSC, ERC1, EMP2, TRAPPC10, SNAP29, GLG1, CAV2, GALNT1, GCNT2, CYTH1, ST8SIA1, PPP6R3, RFFL, PAQR3, CD74, RNF125, STX12, GNPTAB, STX16, PIKFYVE, HLA-DRB5, SEC22B, PKD1, B3GNT3, …	1653	591	18224	1.34312	0.998019	0.306579	12.156
SMART	SM00295:B41	12	0.683761	0.00853609	FRMD3, EPB41L3, MYO10, NF2, PTPN3, PLEKHH2, FRMD8, KRIT1, PTPN14, EPB41L4A, JAK3, FARP2	976	51	10057	2.42454	0.977959	0.533722	11.4344
UP_KEYWORDS	Neuropathy	16	0.911681	0.00855453	SLC12A6, SNAP29, SPTLC1, SPTLC2, PDK3, HINT1, MFN2, KIF1B, PRICKLE2, SCN11A, DNAJC3, PMP22, SPG11, DHTKD1, DST, FGD4	1749	90	20581	2.09196	0.988524	0.0906752	11.6974
INTERPRO	IPR023174:3'5'-cyclic nucleotide phosphodiesterase, conserved site	7	0.39886	0.00874366	PDE6B, PDE7B, PDE7A, PDE4A, PDE11A, PDE4C, PDE8A	1671	21	18559	3.70217	1	0.630606	14.205
SMART	SM00326:SH3	32	1.82336	0.00877724	ARHGEF26, GRB2, STAM2, ASAP1, NEDD9, ABI2, SKAP2, STAC2, PACSIN2, UBASH3B, PTK6, PEX13, YES1, RASA1, PIK3R1, CASKIN1, NGEF, SASH1, SH3PXD2A, ARHGEF6, AHI1, MYO1F, DOCK5, PPP1R13L, GAS7, ARHGAP26, CASS4, CRKL, PLCG1, FNBP1L, ABL2, SRGAP1	976	206	10057	1.60067	0.980221	0.479962	11.7391
UP_SEQ_FEATURE	zinc finger region:RING-type	32	1.82336	0.00878055	BMI1, XIAP, LNX2, TRIM13, RFFL, TRIM72, RNF213, RNF212, RNF125, TRIM65, TRIM5, RNF141, MGRN1, RNFT2, RNF38, RNF11, TRAF6, LONRF2, PEX10, TRAF5, UNKL, MEX3A, CBL, UBOX5, BRCA1, RNF180, RNF115, UHRF2, RNF4, TRIM59, TRIM58, MDM4	1734	230	20063	1.60979	1	0.637504	15.0834
GOTERM_MF_DIRECT	GO:0004115~3',5'-cyclic-AMP phosphodiesterase activity	6	0.34188	0.00913349	PDE7B, PDE7A, PDE4A, PDE11A, PDE4C, PDE8A	1561	15	16881	4.32569	0.999997	0.575561	14.0319
INTERPRO	IPR017907:Zinc finger, RING-type, conserved site	26	1.48148	0.00915399	BMI1, LNX2, TRIM13, TRIM72, RNF212, RNF125, TRIM65, TRIM5, RNF141, RNFT2, LONRF1, TRAF6, PEX10, TRAF5, LONRF2, RNF14, RNF144A, RNF144B, CBL, UBOX5, BRCA1, RNF180, UHRF2, RNF4, TRIM59, TRIM58	1671	169	18559	1.7087	1	0.629604	14.8225
INTERPRO	IPR017455:Zinc finger, FYVE-related	9	0.512821	0.00917986	FGD2, PLEKHF2, PIKFYVE, RPH3AL, RIMS2, FGD6, ANKFY1, FGD4, RUFY2	1671	34	18559	2.93996	1	0.613542	14.8613
KEGG_PATHWAY	hsa04310:Wnt signaling pathway	22	1.25356	0.00935828	PRKCA, TBL1XR1, PPARD, CTBP2, VANGL1, ROCK2, BTRC, NLK, TP53, SMAD4, PPP3R1, FZD3, FZD2, FZD6, WNT7B, WNT3, PLCB4, PSEN1, GSK3B, PRICKLE2, RHOA, PPP3CA	612	138	6910	1.79999	0.927434	0.160445	11.6843
GOTERM_MF_DIRECT	GO:0003779~actin binding	39	2.22222	0.0093591	MYO5A, ENAH, SSH1, PDLIM5, RP2, INO80, FXYD5, TPM1, KLHL3, KLHL5, SNTB2, CEACAM1, FGD4, PSTPIP2, SYNPO, IPP, DIXDC1, PHACTR2, MYO6, PHACTR4, NF2, MYO1C, TRPM7, CLMN, MYO3B, MICAL3, MYO1F, SYNPO2, MYOZ3, TNNI1, TNS4, EPB41L3, PLEKHH2, MYPN, SCIN, TMOD2, TMOD3, DST, PARVA	1561	278	16881	1.5171	0.999998	0.561048	14.3539
GOTERM_BP_DIRECT	GO:0006198~cAMP catabolic process	6	0.34188	0.00941329	PDE7B, PDE7A, PDE4A, PDE11A, PDE4C, PDE8A	1564	15	16792	4.29463	1	0.858701	16.2495
INTERPRO	IPR001841:Zinc finger, RING-type	40	2.2792	0.00965871	BMI1, XIAP, LNX2, TRIM13, RFFL, TRIM72, RNF213, RNF212, CNOT4, RNF125, TRIM65, TRIM5, RNF141, MGRN1, RNFT2, RNF38, RNF11, TRAF6, LONRF1, LONRF2, TRAF5, PEX10, UNKL, RNF14, RNF144A, RNF144B, CBL, MEX3A, VPS41, WHSC1, UBOX5, BRCA1, RNF180, UHRF2, RNF115, BAZ1B, TRIM59, RNF4, TRIM58, MDM4	1671	295	18559	1.50597	1	0.615981	15.5762
UP_KEYWORDS	Coated pit	11	0.626781	0.00969859	EPS15, AP1S3, AP2B1, CUBN, DNM1L, MYO6, AP4E1, AAK1, INPP5F, AP4S1, VLDLR	1749	51	20581	2.53804	0.993704	0.100198	13.1614
UP_KEYWORDS	Neurodegeneration	38	2.16524	0.00983235	ALS2, FUS, AP4E1, TXN2, VPS37A, VPS53, DDHD1, VPS13C, NT5C2, SEPSECS, NALCN, TSEN2, DHTKD1, ENTPD1, DNAJC3, FGD4, HIP1, FLVCR1, ELP3, SPTLC1, TRPM7, PDK3, MTPAP, HACE1, OPTN, AP4S1, ATM, ATP7A, MFN2, KIF1B, PSEN1, PRICKLE2, SCN11A, PMP22, SPG11, CLN8, SPAST, MATR3	1749	293	20581	1.52613	0.994131	0.0995491	13.3311
GOTERM_MF_DIRECT	GO:0031369~translation initiation factor binding	7	0.39886	0.00992461	TBL2, SYT11, GLE1, LIN28A, POLR2D, EIF3M, RPS24	1561	21	16881	3.60474	0.999999	0.560444	15.156
GOTERM_BP_DIRECT	GO:0008643~carbohydrate transport	8	0.45584	0.0100268	RFT1, SLC17A5, SLC2A11, SLC2A5, SLC35D1, SLC37A1, SLC35A1, AKT2	1564	27	16792	3.18121	1	0.863345	17.2167
INTERPRO	IPR003593:AAA+ ATPase domain	22	1.25356	0.0100451	ABCA9, DNAH12, DNAH3, RNF213, ABCB5, MCM9, ABCC9, MCM8, LONP2, RFC1, ORC4, ABCC3, NAIP, ABCC1, YME1L1, KATNAL1, DMC1, ORC1, SPATA5, SPAST, ABCC5, TRIP13	1671	136	18559	1.79664	1	0.614828	16.1491
INTERPRO	IPR000961:AGC-kinase, C-terminal	12	0.683761	0.0102459	MAST3, PRKCA, RPS6KA6, MAST4, SGK1, SGK3, ROCK2, PRKCI, GRK5, LATS1, PRKX, AKT2	1671	56	18559	2.37997	1	0.60714	16.4452
UP_SEQ_FEATURE	sequence variant	1121	63.8746	0.0103186	ALDH8A1, LDHA, VPS54, VPS53, RORA, WTAP, CUL2, TMEM144, SERPINE1, ZNF394, PDHA1, TMEM14B, RAB27A, ZNF100, STAG3L3, LRRC2, MYLK3, MTPAP, SIPA1L3, OLFML2A, EXD3, BSN, VPS41, EXD2, ZNF793, TMEM130, ZNF37A, BTBD8, TMEM135, PTRF, PMP22, MCTS1, ZNF382, EIF2AK4, UNC13A, GATC, RAD23B, ZNF519, DNAH12, ARHGEF26, CRTC1, HSD17B12, ASL, PDSS2, UBASH3B, DUSP16, FGL2, ARNTL2, PHYHIPL, ZNF528, ZNF529, KIF3A, TAO…	1734	12443	20063	1.04238	1	0.686298	17.4931
UP_SEQ_FEATURE	domain:Alpha-type protein kinase	4	0.22792	0.0105401	TRPM6, ALPK1, TRPM7, EEF2K	1734	6	20063	7.71357	1	0.683817	17.8348
UP_KEYWORDS	Mitochondrion	118	6.72365	0.0106417	PDP2, BPHL, ACSS3, KANK2, FAHD1, ATCAY, CISD2, UQCR11, VPS13C, CASP8AP2, PGAM5, CISD3, SLC25A23, SLC25A26, PDHA1, RMND1, FLVCR1, OPA3, CRLS1, FECH, LYRM7, MTPAP, PTRF, FBXL4, YME1L1, GATC, MAVS, PACS2, ME2, TXN2, PNPT1, MRPS10, SFXN1, AGMAT, PIN4, MTIF3, PDSS2, SFXN5, FAM65B, SLC11A2, DUSP18, MRPS27, MRPS25, AK3, ACACB, MMAB, NDUFV3, NUBPL, DNA2, COQ10B, SLC25A15, CYB5R3, COX10, ACSF3, CDS2, MTHF…	1749	1119	20581	1.24088	0.996164	0.1053	14.3513
GOTERM_MF_DIRECT	GO:0008092~cytoskeletal protein binding	11	0.626781	0.0111034	FRMD3, DES, PTPN3, PACSIN2, MYPN, TOR1AIP1, LDB3, EPB41L4A, RPH3AL, TPM1, FARP2	1561	48	16881	2.47826	1	0.580651	16.8054
INTERPRO	IPR002073:3'5'-cyclic nucleotide phosphodiesterase, catalytic domain	7	0.39886	0.0111244	PDE6B, PDE7B, PDE7A, PDE4A, PDE11A, PDE4C, PDE8A	1671	22	18559	3.53389	1	0.623121	17.7297
UP_SEQ_FEATURE	domain:NBPF 3	5	0.2849	0.0111596	NBPF14, NBPF15, NBPF10, NBPF3, NBPF9	1734	11	20063	5.25925	1	0.694724	18.7834
UP_KEYWORDS	Iron-sulfur	12	0.683761	0.0113769	NUBPL, ELP3, DNA2, CISD2, FECH, CISD3, PRIM2, IREB2, BRIP1, CDKAL1, NDUFS2, NDUFS1	1749	60	20581	2.35346	0.997394	0.110117	15.2683
KEGG_PATHWAY	hsa04066:HIF-1 signaling pathway	17	0.968661	0.011498	PRKCA, PDK1, VHL, PIK3CD, EGLN1, IL6R, STAT3, IGF1R, CUL2, MAPK1, EIF4E, PLCG1, SERPINE1, NOS3, PDHA1, PIK3R1, AKT2	612	98	6910	1.95862	0.960305	0.182626	14.1722
UP_SEQ_FEATURE	domain:t-SNARE coiled-coil homology	7	0.39886	0.0115141	STX6, SNAP29, STX3, STX12, STX16, ABI2, STX1B	1734	23	20063	3.52141	1	0.696453	19.3213
KEGG_PATHWAY	hsa04150:mTOR signaling pathway	12	0.683761	0.0115413	PRKCA, EIF4B, MAPK1, RPS6KA6, EIF4E, ULK2, PIK3CD, PRKAA1, PRKAA2, RRAGD, PIK3R1, AKT2	612	58	6910	2.33604	0.960787	0.173466	14.2218
INTERPRO	IPR022164:Kinesin-like	4	0.22792	0.0118134	KIF13A, RABGAP1, KIF1B, RABGAP1L	1671	6	18559	7.40435	1	0.63147	18.724
GOTERM_MF_DIRECT	GO:0046870~cadmium ion binding	4	0.22792	0.0127208	SLC11A2, NOS1, SLC24A2, NOS3	1561	6	16881	7.20948	1	0.610935	19.0193
INTERPRO	IPR000261:EPS15 homology (EH)	5	0.2849	0.0128659	EPS15, REPS2, SYNRG, EHD2, EHD4	1671	11	18559	5.04842	1	0.649677	20.221
UP_SEQ_FEATURE	domain:DH	13	0.740741	0.0128836	FGD2, ALS2, ECT2L, NGEF, ABR, ARHGEF26, ARHGEF6, FARP2, MCF2L2, PLEKHG1, RASGRF2, FGD6, FGD4	1734	68	20063	2.21198	1	0.727663	21.3685
GOTERM_CC_DIRECT	GO:0005923~bicellular tight junction	19	1.08262	0.0129244	F11R, CLDN18, OCLN, CLDN19, MTDH, VAPA, MAGI1, ADCYAP1R1, PRKCI, CLDN11, DDX58, BVES, MARVELD2, MARVELD3, PARD6G, JAM2, PMP22, JAM3, SYNPO	1653	113	18224	1.85373	0.999923	0.409111	17.898
GOTERM_CC_DIRECT	GO:0005739~mitochondrion	145	8.26211	0.0129732	ALDH1L1, TRMT2B, NT5DC3, BPHL, ACSS3, KANK2, FAHD1, PECR, ATCAY, CASP8AP2, AGPS, PGAM5, CISD3, SLC25A26, PDHA1, DISC1, RMND1, FLVCR1, LYRM2, OPA3, CRLS1, FECH, SPTLC2, PCBD2, MTPAP, LYPLA1, PPARGC1B, MAPK1, PTRF, YME1L1, GATC, MAVS, PACS2, ME2, TXN2, PNPT1, MRPS10, SOX4, SFXN1, AGMAT, MTIF3, FAM65B, BLOC1S2, NDRG4, TRAF6, PHYHIPL, MRPS27, MAFF, MRPS25, IREB2, AK3, HEATR1, ACACB, HS1BP3, NDUFV3, N…	1653	1331	18224	1.20105	0.999926	0.39367	17.9595
GOTERM_BP_DIRECT	GO:0010694~positive regulation of alkaline phosphatase activity	4	0.22792	0.0129782	GPLD1, SMAD3, ITGA2, PPARGC1B	1564	6	16792	7.15772	1	0.915228	21.7236
GOTERM_BP_DIRECT	GO:0010906~regulation of glucose metabolic process	7	0.39886	0.0130318	PDK1, PDK3, RORA, ACACB, IGFBP3, ADIPOQ, SIK3	1564	22	16792	3.41618	1	0.906968	21.8033
GOTERM_MF_DIRECT	GO:0061630~ubiquitin protein ligase activity	28	1.59544	0.0132127	FBXO40, XIAP, BTRC, UBE2G2, RNF216, RFFL, TRIM72, RNF125, CUL2, MGRN1, C18ORF25, RNF38, TRAF6, RNF14, RNF144A, RNF144B, VHL, CBL, UBE2I, UBR2, UBE2N, RNF180, UHRF2, RNF115, RNF4, UBE2W, FBXL22, MDM4	1561	187	16881	1.61924	1	0.606124	19.6816
UP_KEYWORDS	Tight junction	15	0.854701	0.0132523	F11R, CLDN18, OCLN, CLDN19, MTDH, VAPA, MAGI1, CLDN11, DDX58, BVES, MARVELD2, MARVELD3, PARD6G, JAM2, SYNPO	1749	86	20581	2.05244	0.999029	0.124893	17.5661
KEGG_PATHWAY	hsa04931:Insulin resistance	18	1.02564	0.0133233	PIK3CD, ACACB, PPARGC1B, CPT1A, STAT3, PPP1R3E, RPS6KA6, G6PC, CD36, GSK3B, GFPT1, MGEA5, MLXIP, NOS3, PRKAA1, PRKAA2, PIK3R1, AKT2	612	108	6910	1.88181	0.976298	0.187711	16.2431
SMART	SM00220:S_TKc	49	2.79202	0.0133461	CDK19, NUAK2, STK10, PEAK1, DSTYK, CHEK1, LATS1, CAMKK1, PRKX, PSKH1, PAK2, AAK1, PRKAA1, TLK2, PRKAA2, SIK2, SIK3, AKT2, PRKCA, SGK1, CSNK1G1, SGK3, TAOK1, ROCK2, NLK, MYLK3, MYO3B, TGFBR2, PRKCI, OXSR1, DAPK2, STK4, MAST3, RPS6KA6, MAP4K4, MAPK1, HUNK, MAST4, ICK, KSR2, ULK2, GSK3B, GRK5, BMPR1B, KSR1, MAP3K13, PRKD3, EIF2AK4, CAMK1D	976	359	10057	1.40644	0.997469	0.574351	17.3298
GOTERM_BP_DIRECT	GO:0006811~ion transport	21	1.19658	0.0135105	SLC12A6, TMC7, SLC36A1, SLC5A5, SLC9A7, GABRA1, SLC15A2, TMC5, ATP11B, SLC17A5, SLC1A2, FXN, SLC24A4, SLC24A2, SLC24A1, CHRNA5, CHRNB4, CHRNB1, SLC25A26, CTNS, HTR3B	1564	127	16792	1.77534	1	0.90597	22.5114
GOTERM_CC_DIRECT	GO:0010494~cytoplasmic stress granule	9	0.512821	0.013589	RBPMS, EIF4E, EIF2S1, RBM4, IGF2BP1, PUM2, MBNL1, LIN28A, NUFIP2	1653	36	18224	2.7562	0.999953	0.392275	18.7321
INTERPRO	IPR019748:FERM central domain	11	0.626781	0.0142053	FRMD3, EPB41L3, MYO10, NF2, PTPN3, PLEKHH2, FRMD8, KRIT1, PTPN14, EPB41L4A, FARP2	1671	51	18559	2.39552	1	0.673366	22.0885
GOTERM_CC_DIRECT	GO:0005654~nucleoplasm	285	16.2393	0.0143355	FLYWCH1, DZIP1, STAT5B, CDKN2AIPNL, ZNF639, SYNCRIP, RORA, WTAP, ACBD5, CUL2, SIN3A, PRIM2, AAGAB, RPP30, ZNF394, ITFG2, POLK, POLI, MAGI1, ZHX3, DCTN5, UBR2, OPTN, DEPDC1, TOX4, PPARGC1B, ESCO2, BTBD8, ZNF500, MAPK1, UHRF2, BAZ1B, PTRF, RFC1, FBXL4, TGIF2, YME1L1, FUS, RAD23B, LMNB1, RHPN2, CRTC1, TAF9B, DUSP10, OAS3, CHEK1, RFFL, DUSP18, RILPL1, C1ORF56, HNMT, DUSP16, ISY1, ZNF74, VEZF1, RPS24,…	1653	2784	18224	1.12862	0.999973	0.39381	19.6595
GOTERM_BP_DIRECT	GO:0001946~lymphangiogenesis	5	0.2849	0.014462	ACVR2B, ACVRL1, CCBE1, BMPR2, PTPN14	1564	11	16792	4.88026	1	0.912355	23.9007
UP_KEYWORDS	Non-syndromic deafness	15	0.854701	0.0145967	TRIOBP, OSBPL2, ADCY1, MYO6, PNPT1, MET, DCDC2, LRTOMT, ILDR1, TMPRSS3, MSRB3, CCDC50, FAM65B, TBC1D24, MARVELD2	1749	87	20581	2.02884	0.999522	0.134344	19.1775
KEGG_PATHWAY	hsa04350:TGF-beta signaling pathway	15	0.854701	0.0146884	PPP2R1B, SMAD9, TGFBR2, RBL1, BMPR2, SMAD4, SMAD3, SMAD2, MAPK1, ACVR2B, RHOA, TGIF2, BMPR1B, BMP7, BMP8A	612	84	6910	2.01622	0.983893	0.195302	17.7616
UP_KEYWORDS	Guanine-nucleotide releasing factor	22	1.25356	0.0147067	ALS2, FGD2, NGEF, ECT2L, ABR, ARHGEF26, CYTH1, ARHGEF6, HPS1, DENND1A, DOCK5, RIC8B, DENND2C, RAB3IP, FARP2, MCF2L2, PLEKHG1, RASGRF2, DENND4C, DENND5B, FGD6, FGD4	1749	149	20581	1.73745	0.999549	0.132961	19.308
UP_KEYWORDS	Transmembrane helix	519	29.5726	0.0147785	LDHA, SLC9A7, RFT1, ANKLE1, ACBD5, CDH22, TMEM144, PGAM5, KCNK5, TMEM14B, PTPRJ, CDHR3, EXD2, PTPRT, TMEM130, SPAG9, EBPL, SSTR2, TMEM135, SURF4, YME1L1, PMP22, ADAMTS4, IL1R1, EMCN, SLC35E2B, CYP51A1, SERF1A, HSD17B12, MANSC1, KCNJ3, TMEM50B, ZDHHC9, HLA-DRB5, SPPL3, LAPTM4B, ACER3, MGAT4A, IL23R, CLCC1, TMEM120B, TGFBR2, ATP11B, DAGLB, GART, APOL2, KCNJ5, TMEM41B, MSR1, TRPV1, LY9, SLMAP, IL4R,…	1749	5634	20581	1.08399	0.999566	0.131308	19.3932
UP_SEQ_FEATURE	domain:NBPF 2	5	0.2849	0.015611	NBPF14, NBPF15, NBPF10, NBPF3, NBPF9	1734	12	20063	4.82098	1	0.78536	25.3002
UP_SEQ_FEATURE	domain:NBPF 1	5	0.2849	0.015611	NBPF14, NBPF15, NBPF10, NBPF3, NBPF9	1734	12	20063	4.82098	1	0.78536	25.3002
GOTERM_MF_DIRECT	GO:0004114~3',5'-cyclic-nucleotide phosphodiesterase activity	7	0.39886	0.0157445	PDE6B, PDE7B, PDE7A, PDE4A, PDE11A, PDE4C, PDE8A	1561	23	16881	3.29128	1	0.653106	23.0107
GOTERM_MF_DIRECT	GO:0016874~ligase activity	37	2.10826	0.016093	ATG10, UBE3B, XIAP, BTRC, ZNF451, TRIM13, RNF216, RFFL, RNF213, RNF212, CNOT4, TTLL11, RNF125, MCCC2, TRIM5, G2E3, C18ORF25, MGRN1, RNF38, NEDD4L, TRAF6, UNKL, RNF14, RNF144A, RNF144B, CBL, HACE1, HERC3, UBE2I, UBR2, UBOX5, BRCA1, RNF180, UHRF2, RNF115, RNF4, TRIM58	1561	270	16881	1.48195	1	0.644122	23.4587
GOTERM_MF_DIRECT	GO:0031435~mitogen-activated protein kinase kinase kinase binding	6	0.34188	0.0161119	MAPK1, SASH1, DAB2IP, MARVELD3, TGFBR2, TRAF6	1561	17	16881	3.81678	1	0.628206	23.4829
UP_KEYWORDS	Lipid metabolism	51	2.90598	0.0163707	PTGES3, CYB5R3, ACSF3, CDS2, PECR, PLCB4, PTGIS, AGPS, SERAC1, MGLL, ELOVL7, SCD5, AGPAT3, STS, CRLS1, SPTLC1, SPTLC2, LYPLA1, LPIN2, PNPLA5, PNPLA8, ALOX15, NAPEPLD, THEM4, AKR1D1, DEGS1, ENPP6, HDLBP, CYP51A1, HSD17B12, ABHD5, ST8SIA1, ABHD2, SERINC5, DDHD1, PLCD3, PRKAA1, PAFAH1B2, PRKAA2, SOAT1, CUBN, ACACB, CYP4V2, FADS6, CPT1A, BRCA1, DAGLB, SAMD8, PLCG1, JAZF1, VLDLR	1749	433	20581	1.38599	0.999813	0.142103	21.259
SMART	SM00027:EH	5	0.2849	0.0166128	EPS15, REPS2, SYNRG, EHD2, EHD4	976	11	10057	4.68377	0.999421	0.606176	21.1234
KEGG_PATHWAY	hsa04120:Ubiquitin mediated proteolysis	21	1.19658	0.0170275	XIAP, UBE3B, VHL, BTRC, UBE2G2, CBL, HERC3, ANAPC10, UBE2I, UBE2QL1, UBOX5, CDC27, BRCA1, UBE2N, CUL2, FBXW8, MGRN1, RHOBTB1, UBE2W, NEDD4L, TRAF6	612	137	6910	1.73071	0.991701	0.213041	20.3045
INTERPRO	IPR019747:FERM conserved site	7	0.39886	0.0171906	FRMD3, EPB41L3, NF2, PTPN3, PTPN14, EPB41L4A, FARP2	1671	24	18559	3.2394	1	0.730426	26.1038
UP_KEYWORDS	Fatty acid metabolism	19	1.08262	0.0172414	PTGES3, ABHD5, LYPLA1, ACACB, LPIN2, ACSF3, FADS6, BRCA1, CPT1A, PECR, ALOX15, PTGIS, MGLL, ELOVL7, PRKAA1, SCD5, PRKAA2, THEM4, DEGS1	1749	124	20581	1.80305	0.999882	0.146715	22.2623
UP_SEQ_FEATURE	domain:LIM zinc-binding 3	7	0.39886	0.0174172	LIMS1, LPP, FHL1, PDLIM5, PRICKLE2, LDB3, TES	1734	25	20063	3.2397	1	0.812972	27.8007
GOTERM_CC_DIRECT	GO:0048471~perinuclear region of cytoplasm	73	4.15954	0.0175805	VAPA, VPS54, TSNAX, NCS1, VPS53, VPS33A, PAK2, PDE4A, CALN1, TLK2, PUM2, SEC24D, DISC1, PRKCA, STX6, MYO6, LDB3, CDC5L, OPTN, DEPDC5, RAB11FIP4, SPAG9, PNPLA8, EML1, CLIC4, FGFR1OP, SERBP1, RAB14, SORT1, SPAST, FUS, CAV2, PAM, LIMS1, RAB3B, GALNT1, MTDH, GSDMA, RHPN2, FKBP4, IGF2BP1, CALCOCO2, CDH1, SLC11A2, SERINC5, TNFRSF1B, ECE1, FBXW8, STX16, PIKFYVE, LMTK2, TRAF6, HCN4, RAP1GAP2, SNAP25, EHD…	1653	621	18224	1.29599	0.999998	0.443968	23.5771
INTERPRO	IPR000333:Activin type II/Transforming growth factor-beta II receptor	5	0.2849	0.017945	ACVR2B, ACVRL1, TGFBR2, BMPR2, BMPR1B	1671	12	18559	4.62772	1	0.734145	27.0871
UP_KEYWORDS	Transmembrane	519	29.5726	0.0180823	LDHA, SLC9A7, RFT1, ANKLE1, ACBD5, CDH22, TMEM144, PGAM5, KCNK5, TMEM14B, PTPRJ, CDHR3, EXD2, PTPRT, TMEM130, SPAG9, EBPL, SSTR2, TMEM135, SURF4, YME1L1, PMP22, ADAMTS4, IL1R1, EMCN, SLC35E2B, CYP51A1, SERF1A, HSD17B12, MANSC1, KCNJ3, TMEM50B, ZDHHC9, HLA-DRB5, SPPL3, LAPTM4B, ACER3, MGAT4A, IL23R, CLCC1, TMEM120B, TGFBR2, ATP11B, DAGLB, GART, APOL2, KCNJ5, TMEM41B, MSR1, TRPV1, LY9, SLMAP, IL4R,…	1749	5651	20581	1.08073	0.999924	0.150919	23.2199
UP_KEYWORDS	Calmodulin-binding	22	1.25356	0.0180976	CEP97, ADCY3, MYO5A, ADCY1, NOS1, MYO6, MYO1C, TRPV1, PHKB, MYO1F, DAPK2, CAMKK1, MYO10, CTH, RASGRF2, INVS, EEF2K, SNTB2, NOS3, PPP3CA, CAMK1D, FBXL2	1749	152	20581	1.70316	0.999925	0.148678	23.2372
INTERPRO	IPR008984:SMAD/FHA domain	11	0.626781	0.018417	KIF13A, SMAD9, KIF1B, FOXK1, SLMAP, FOXK2, SMAD4, SMAD3, SMAD2, IRF4, FHAD1	1671	53	18559	2.30513	1	0.732189	27.6961
INTERPRO	IPR000798:Ezrin/radixin/moesin like	6	0.34188	0.0185811	FRMD3, EPB41L3, NF2, PTPN3, EPB41L4A, FARP2	1671	18	18559	3.70217	1	0.724465	27.9066
INTERPRO	IPR010630:Neuroblastoma breakpoint family (NBPF) domain	6	0.34188	0.0185811	NBPF14, NBPF15, NBPF10, NBPF20, NBPF3, NBPF9	1671	18	18559	3.70217	1	0.724465	27.9066
UP_KEYWORDS	Congenital myasthenic syndrome	6	0.34188	0.0186331	SYT2, GFPT1, CHRNB1, SNAP25, LRP4, SCN4A	1749	19	20581	3.71599	0.999943	0.150418	23.8412
KEGG_PATHWAY	hsa04210:Apoptosis	12	0.683761	0.0186934	TNFRSF10A, CASP10, CASP6, XIAP, TNFRSF10D, PIK3CD, CASP8, TP53, APAF1, PIK3R1, ATM, AKT2	612	62	6910	2.18533	0.99483	0.221749	22.0711
KEGG_PATHWAY	hsa04960:Aldosterone-regulated sodium reabsorption	9	0.512821	0.0187641	PRKCA, MAPK1, SGK1, ATP1B1, ATP1B2, PIK3CD, NEDD4L, ATP1A2, PIK3R1	612	39	6910	2.60558	0.994933	0.213548	22.1452
INTERPRO	IPR004166:MHCK/EF2 kinase	4	0.22792	0.0193008	TRPM6, ALPK1, TRPM7, EEF2K	1671	7	18559	6.34658	1	0.727486	28.8234
GOTERM_CC_DIRECT	GO:0005634~nucleus	529	30.1425	0.0195583	LDHA, RPL13, ZNF639, NAA16, SYNCRIP, ZNF250, RORA, ZNF253, WTAP, ANKLE1, ACBD5, ZNF776, ZNF397, PDHA1, TLK2, ZNF394, ZNF44, ZNF100, STAG3L2, PCBD2, ROCK2, STAG3L3, STAG3L1, ZNF791, ZHX3, DCDC2, BSN, EXD2, ZNF793, ZNF500, BTBD8, ZNF37A, MAPK1, PTRF, EIF2S1, ZNF786, VGLL3, TGIF2, VGLL4, ZNF382, RAD23B, ZNF519, CRTC1, DUSP10, ZNF619, JRK, DUSP18, UBASH3B, DUSP16, ZNF71, ARNTL2, VEZF1, RPS24, ZNF527,…	1653	5415	18224	1.07703	0.999999	0.464844	25.8765
GOTERM_BP_DIRECT	GO:0006886~intracellular protein transport	33	1.88034	0.0196119	COPA, RABGAP1, AP4E1, STAM2, DSCR3, RABGAP1L, RIMS2, CD74, KCNIP3, KIF13A, AP1S3, C15ORF38-AP3S2, AP2B1, STX12, EVI5, STX16, AP3B2, BCAP29, CHM, SEC24D, STX6, SYNRG, STX3, MYO6, SNX27, RPH3AL, VPS41, STX1B, SGSM1, COG7, SYTL4, GGA2, SNX31	1564	236	16792	1.5013	1	0.958722	31.0206
GOTERM_CC_DIRECT	GO:0030054~cell junction	56	3.19088	0.019911	ENAH, OCLN, TRPV1, SYT2, NCS1, DSTYK, SYNGR1, ATCAY, GCOM1, RHOA, CHRNA5, SV2B, TLK2, ANO7, IMPDH1, DISC1, CEACAM1, SCAMP5, ANKS1B, F11R, SVOP, CTBP2, SH3PXD2A, MAGI1, CACNG8, SDK2, BSN, PSEN1, SCIN, UNC13A, SLC2A11, CDH1, RIMS2, RIMS3, SHISA9, SNAP25, FBXO45, TES, HAVCR2, GABRA1, DNM1L, SYT11, SMC5, DENND1A, NLGN2, IGSF9B, PPP1R13L, RUFY3, TP73, SLC17A5, PPP1R9A, DCP2, CEP68, GTF2F1, CHRNB4, CHR…	1653	459	18224	1.34507	1	0.456683	26.2797
SMART	SM00239:C2	21	1.19658	0.0199432	PRKCA, DAB2IP, ABR, PIK3C2B, SYT11, SYT2, UVRAG, RIMS2, RIMS3, RASAL1, PLCB4, PLCG1, SYTL4, PLCD3, SYT13, NEDD4L, SYT15, RASA4, RAB11FIP1, RASA1, UNC13A	976	127	10057	1.70386	0.999872	0.630663	24.8239
GOTERM_BP_DIRECT	GO:0006633~fatty acid biosynthetic process	11	0.626781	0.0200974	PECR, HSD17B12, MGLL, ELOVL7, PRKAA1, PRKAA2, SCD5, ACACB, FADS6, ACSF3, BRCA1	1564	52	16792	2.2712	1	0.957167	31.6582
GOTERM_BP_DIRECT	GO:0031629~synaptic vesicle fusion to presynaptic active zone membrane	5	0.2849	0.0201205	SNAP29, STX3, SNAP23, STX1B, SNAP25	1564	12	16792	4.47357	1	0.95242	31.6884
UP_KEYWORDS	Sugar transport	9	0.512821	0.0202903	SLC35B1, RFT1, SLC17A5, SLC2A11, SLC2A5, SLC35D1, SLC37A1, SLC35A1, AKT2	1749	41	20581	2.58306	0.999977	0.160329	25.6823
UP_SEQ_FEATURE	domain:PH	32	1.82336	0.0203691	ALS2, TRIOBP, PHLPP2, ARHGEF26, CYTH1, ASAP1, SKAP2, PLEKHB2, MCF2L2, RASAL1, PLEKHG1, PLEKHB1, DAPP1, PLCD3, RASA4, RASA1, AKT2, IQSEC2, NGEF, DAB2IP, ABR, PLEKHJ1, ROCK2, ARHGEF6, APPL1, RAPH1, ARHGAP26, PLEKHF2, KIF1B, PLEKHA5, PRKD3, SH3BP2	1734	245	20063	1.51123	1	0.852927	31.7177
GOTERM_BP_DIRECT	GO:0006887~exocytosis	15	0.854701	0.0204287	MYO5A, SNAP29, MICAL3, RPH3AL, SCRN1, TRIM72, LLGL1, EXOC3L2, SYTL4, SEC22A, VAMP4, SEC22B, EXOC5, SCAMP5, RAB27A	1564	83	16792	1.94034	1	0.949682	32.0901
COG_ONTOLOGY	DNA replication, recombination, and repair	18	1.02564	0.0206263	NBPF14, NBPF15, ZCCHC11, MSH3, NBPF10, TAOK1, STK10, MTPAP, THUMPD3, MLH3, DDX58, MCM9, DNA2, PAPD4, TOP3A, RNF11, DST, NBPF9	263	79	2026	1.75521	0.486725	0.486725	16.5154
GOTERM_CC_DIRECT	GO:0000781~chromosome, telomeric region	10	0.569801	0.0206433	PTGES3, DCLRE1B, SMC5, TEP1, TNKS, CHEK1, DMC1, TERF2, ATM, TERF1	1653	46	18224	2.3967	1	0.455248	27.1104
KEGG_PATHWAY	hsa00562:Inositol phosphate metabolism	13	0.740741	0.0206929	INPP1, IMPAD1, PLCB4, IMPA1, PLCG1, PIK3C2B, PIKFYVE, PIK3CD, PLCD3, INPP4A, PIP4K2A, INPP5B, MTMR7	612	71	6910	2.06734	0.997073	0.224035	24.1435
GOTERM_CC_DIRECT	GO:0005802~trans-Golgi network	21	1.19658	0.0208806	RBFOX1, STX6, PAM, SLC9A7, PLEKHJ1, VPS54, KIAA1324, CDH1, OPTN, ATP7A, SLC11A2, AP2B1, CHID1, FNBP1L, STX16, RAB14, DOPEY2, SNAP25, GGA2, RAB21, ATP8A1	1653	136	18224	1.70236	1	0.446143	27.3777
UP_SEQ_FEATURE	domain:SAM 1	5	0.2849	0.0210343	CASKIN1, ANKS1B, SASH1, PPFIA4, PPFIBP1	1734	13	20063	4.45014	1	0.855437	32.5721
UP_SEQ_FEATURE	domain:SAM 2	5	0.2849	0.0210343	CASKIN1, ANKS1B, SASH1, PPFIA4, PPFIBP1	1734	13	20063	4.45014	1	0.855437	32.5721
GOTERM_BP_DIRECT	GO:0071539~protein localization to centrosome	6	0.34188	0.0212448	STIL, CCDC14, MCPH1, PCM1, DISC1, HOOK3	1564	18	16792	3.57886	1	0.950697	33.1431
SMART	SM00382:AAA	22	1.25356	0.0213036	ABCA9, DNAH12, DNAH3, RNF213, ABCB5, MCM9, ABCC9, MCM8, LONP2, RFC1, ORC4, ABCC3, NAIP, ABCC1, YME1L1, KATNAL1, DMC1, ORC1, SPATA5, SPAST, ABCC5, TRIP13	976	136	10057	1.66687	0.999931	0.616438	26.2885
GOTERM_BP_DIRECT	GO:0006363~termination of RNA polymerase I transcription	8	0.45584	0.0214241	TAF1B, POLR1E, PTRF, POLR1A, GTF2H3, POLR1B, GTF2H5, GTF2H2	1564	31	16792	2.77073	1	0.947166	33.3724
GOTERM_BP_DIRECT	GO:0008625~extrinsic apoptotic signaling pathway via death domain receptors	9	0.512821	0.0215932	TNFRSF10A, CASP10, TNFRSF9, DAB2IP, BLOC1S2, CASP8AP2, TNFRSF10D, SORT1, PIK3R1	1564	38	16792	2.54287	1	0.943542	33.588
UP_SEQ_FEATURE	domain:F-box	13	0.740741	0.0218901	ECT2L, FBXW8, FBXO40, FBXL20, BTRC, FBXL4, FBXW2, FBXL22, FBXO9, FBXL3, FBXO45, FBXL18, FBXL2	1734	73	20063	2.06047	1	0.860243	33.6566
UP_SEQ_FEATURE	domain:EF-hand	9	0.512821	0.0222276	RAB11FIP4, REPS2, EFHC1, GNPTAB, PLCG1, EFCAB5, SPATA21, EHD2, EHD4	1734	41	20063	2.53983	1	0.858311	34.0797
COG_ONTOLOGY	Cell division and chromosome partitioning	24	1.36752	0.0223446	DIXDC1, TRIOBP, DAB2IP, STAG3L2, ROCK2, STAG3L3, TUFT1, STAG3L1, SMC5, PPFIBP1, IPO9, KANK4, RUFY3, RUFY2, KIF13A, RAB11FIP4, TXNDC11, UACA, CCDC144A, TLK2, CNTLN, DST, TRIP11, PIK3R1	263	117	2026	1.58019	0.514772	0.303417	17.7756
GOTERM_CC_DIRECT	GO:0015630~microtubule cytoskeleton	21	1.19658	0.0224385	HAUS3, F11R, KIF3B, KIF3A, DNM1L, VAPA, THAP6, PRKCI, VPS41, RELL1, TACC1, MFN2, TUBGCP4, MAPK1, TIMELESS, CLIC4, MAP4, STRBP, DST, SPAST, FEZ1	1653	137	18224	1.68993	1	0.45768	29.1098
KEGG_PATHWAY	hsa05220:Chronic myeloid leukemia	13	0.740741	0.0229125	CTBP2, GRB2, PIK3CD, CBL, TGFBR2, STAT5B, SMAD4, TP53, MAPK1, CRKL, SHC3, PIK3R1, AKT2	612	72	6910	2.03863	0.998446	0.236206	26.3844
UP_SEQ_FEATURE	domain:C2	14	0.797721	0.0230881	PRKCA, DAB2IP, C2CD2, ABR, PIK3C2B, UVRAG, RIMS3, PLCB4, PLCG1, PLCD3, NEDD4L, INPP4A, RAB11FIP1, RASA1	1734	82	20063	1.97543	1	0.862828	35.147
UP_KEYWORDS	Nephronophthisis	6	0.34188	0.0231481	TMEM67, TRAF3IP1, INVS, TTC21B, DCDC2, XPNPEP3	1749	20	20581	3.53019	0.999995	0.178339	28.7603
INTERPRO	IPR000008:C2 calcium-dependent membrane targeting	24	1.36752	0.0231653	PRKCA, C2CD2, DAB2IP, ABR, PIK3C2B, SYT11, SYT2, PIK3CD, UVRAG, RIMS2, RIMS3, RASAL1, PLCB4, PLCG1, SYTL4, PLCD3, SYT13, NEDD4L, SYT15, INPP4A, RASA4, RAB11FIP1, RASA1, UNC13A	1671	165	18559	1.61549	1	0.78102	33.5611
GOTERM_BP_DIRECT	GO:0015031~protein transport	50	2.849	0.0232215	SLC15A2, RP2, VPS54, TSNAX, VPS37A, VPS53, VPS33A, HOOK3, ATG7, AAGAB, GLE1, VPS13B, COX18, RAB21, SCAMP4, ZW10, SCAMP5, PGAP1, PSEN1, RAB14, ERC1, EIF5A2, RAB11FIP1, SERP1, SNAP29, ATG10, RAB3B, GPM6B, C15ORF38-AP3S2, SEC22A, LSG1, SEC22B, TNKS, DOPEY2, SNAP23, EXOC5, SNX20, CUBN, DENND1A, AP4S1, MON2, EPS15, COG5, PLEKHF2, RABEP1, RAB37, ARF3, MCFD2, DENND4C, YKT6	1564	395	16792	1.35906	1	0.950341	35.6299
GOTERM_MF_DIRECT	GO:0019905~syntaxin binding	14	0.797721	0.0234597	STX6, SNAP29, VPS54, SYT11, SYT2, RPH3AL, TXLNG, LLGL1, STX16, SYTL4, SEC22B, SYT13, SNAP23, SYT15	1561	77	16881	1.96622	1	0.749872	32.3741
UP_KEYWORDS	Lipid biosynthesis	22	1.25356	0.023533	CYB5R3, PTGES3, CRLS1, CYP51A1, HSD17B12, ABHD5, ACACB, FADS6, BRCA1, CDS2, PECR, SERINC5, PTGIS, AGPS, SERAC1, MGLL, ELOVL7, PRKAA1, SCD5, PRKAA2, AGPAT3, DEGS1	1749	156	20581	1.65949	0.999996	0.17845	29.1657
SMART	SM00811:Alpha_kinase	4	0.22792	0.0235921	TRPM6, ALPK1, TRPM7, EEF2K	976	7	10057	5.88817	0.999976	0.619338	28.6926
INTERPRO	IPR000219:Dbl homology (DH) domain	13	0.740741	0.0237985	FGD2, ALS2, ECT2L, NGEF, ABR, ARHGEF26, ARHGEF6, FARP2, MCF2L2, PLEKHG1, RASGRF2, FGD6, FGD4	1671	71	18559	2.03359	1	0.780726	34.3084
GOTERM_BP_DIRECT	GO:0042981~regulation of apoptotic process	30	1.7094	0.0241294	CASP6, TNFRSF1B, TNFRSF11A, PAX8, CASP8, CHM, TRAF5, RBM25, HIP1, CARD8, SGK1, IKZF3, SGK3, AIFM2, TP53, HS1BP3, DAPK2, BRCA1, ATM, TP73, TNFRSF10A, RSL1D1, TNFRSF9, CASP10, TNFRSF10D, SERBP1, APAF1, BMP7, IGFBP3, BMP8A	1564	213	16792	1.51219	1	0.951791	36.7424
GOTERM_BP_DIRECT	GO:0031627~telomeric loop formation	3	0.17094	0.0243665	DCLRE1B, TERF2, TERF1	1564	3	16792	10.7366	1	0.949071	37.03
GOTERM_MF_DIRECT	GO:0017080~sodium channel regulator activity	8	0.45584	0.0244084	SGK1, NOS1, PTPN3, SGK3, GPLD1, NEDD4L, FXYD5, TMPRSS3	1561	32	16881	2.70356	1	0.749631	33.4486
GOTERM_CC_DIRECT	GO:0005905~clathrin-coated pit	11	0.626781	0.0245734	EPS15, AP1S3, CUBN, DNM1L, MYO6, AP4E1, AAK1, INPP5F, SORT1, AP4S1, VLDLR	1653	55	18224	2.20496	1	0.476328	31.4208
SMART	SM01148:SM01148	6	0.34188	0.0248806	NBPF14, NBPF15, NBPF10, NBPF20, NBPF3, NBPF9	976	18	10057	3.43477	0.999986	0.60715	30.014
UP_SEQ_FEATURE	metal ion-binding site:Manganese 2	7	0.39886	0.0251177	PPM1D, PDP2, PHLPP2, PPM1B, ACACB, XPNPEP3, AGMAT	1734	27	20063	2.99972	1	0.87965	37.5998
UP_SEQ_FEATURE	metal ion-binding site:Manganese 1	7	0.39886	0.0251177	PPM1D, PDP2, PHLPP2, PPM1B, ACACB, XPNPEP3, AGMAT	1734	27	20063	2.99972	1	0.87965	37.5998
GOTERM_BP_DIRECT	GO:0070911~global genome nucleotide-excision repair	8	0.45584	0.0252851	UBE2N, RAD23B, GTF2H3, UBE2I, GTF2H5, USP45, GTF2H2, ERCC1	1564	32	16792	2.68414	1	0.950584	38.1324
UP_SEQ_FEATURE	domain:NBPF 10	4	0.22792	0.0258762	NBPF14, NBPF15, NBPF10, NBPF9	1734	8	20063	5.78518	1	0.881953	38.4938
UP_SEQ_FEATURE	chain:Neuroblastoma breakpoint family member 1	4	0.22792	0.0258762	NBPF14, NBPF15, NBPF10, NBPF9	1734	8	20063	5.78518	1	0.881953	38.4938
UP_SEQ_FEATURE	domain:NBPF 8	4	0.22792	0.0258762	NBPF14, NBPF15, NBPF10, NBPF9	1734	8	20063	5.78518	1	0.881953	38.4938
UP_SEQ_FEATURE	domain:NBPF 7	4	0.22792	0.0258762	NBPF14, NBPF15, NBPF10, NBPF9	1734	8	20063	5.78518	1	0.881953	38.4938
UP_SEQ_FEATURE	domain:MH2	4	0.22792	0.0258762	SMAD9, SMAD4, SMAD3, SMAD2	1734	8	20063	5.78518	1	0.881953	38.4938
UP_SEQ_FEATURE	chain:Neuroblastoma breakpoint family member 10	4	0.22792	0.0258762	NBPF14, NBPF15, NBPF10, NBPF9	1734	8	20063	5.78518	1	0.881953	38.4938
UP_SEQ_FEATURE	chain:Neuroblastoma breakpoint family member 11	4	0.22792	0.0258762	NBPF14, NBPF15, NBPF10, NBPF9	1734	8	20063	5.78518	1	0.881953	38.4938
UP_SEQ_FEATURE	domain:MH1	4	0.22792	0.0258762	SMAD9, SMAD4, SMAD3, SMAD2	1734	8	20063	5.78518	1	0.881953	38.4938
UP_SEQ_FEATURE	chain:Neuroblastoma breakpoint family member 15	4	0.22792	0.0258762	NBPF14, NBPF15, NBPF10, NBPF9	1734	8	20063	5.78518	1	0.881953	38.4938
UP_SEQ_FEATURE	chain:Neuroblastoma breakpoint family member 12	4	0.22792	0.0258762	NBPF14, NBPF15, NBPF10, NBPF9	1734	8	20063	5.78518	1	0.881953	38.4938
UP_SEQ_FEATURE	domain:NBPF 9	4	0.22792	0.0258762	NBPF14, NBPF15, NBPF10, NBPF9	1734	8	20063	5.78518	1	0.881953	38.4938
UP_SEQ_FEATURE	chain:Neuroblastoma breakpoint family member 8	4	0.22792	0.0258762	NBPF14, NBPF15, NBPF10, NBPF9	1734	8	20063	5.78518	1	0.881953	38.4938
UP_SEQ_FEATURE	chain:Neuroblastoma breakpoint family member 20	4	0.22792	0.0258762	NBPF14, NBPF15, NBPF10, NBPF9	1734	8	20063	5.78518	1	0.881953	38.4938
UP_SEQ_FEATURE	chain:Neuroblastoma breakpoint family member 9	4	0.22792	0.0258762	NBPF14, NBPF15, NBPF10, NBPF9	1734	8	20063	5.78518	1	0.881953	38.4938
UP_SEQ_FEATURE	domain:NBPF 6	4	0.22792	0.0258762	NBPF14, NBPF15, NBPF10, NBPF9	1734	8	20063	5.78518	1	0.881953	38.4938
UP_SEQ_FEATURE	chain:Neuroblastoma breakpoint family member 14	4	0.22792	0.0258762	NBPF14, NBPF15, NBPF10, NBPF9	1734	8	20063	5.78518	1	0.881953	38.4938
KEGG_PATHWAY	hsa04068:FoxO signaling pathway	20	1.1396	0.0260136	SGK1, RBL2, SGK3, GRB2, NLK, TGFBR2, PIK3CD, SMAD4, SMAD3, SMAD2, STK4, STAT3, ATM, IGF1R, MAPK1, G6PC, PRKAA1, PRKAA2, PIK3R1, AKT2	612	134	6910	1.6852	0.99936	0.254838	29.4128
BIOCARTA	h_tpoPathway:TPO Signaling Pathway	7	0.39886	0.0262858	PRKCA, PLCG1, GRB2, STAT5B, PIK3R1, RASA1, STAT3	163	24	1625	2.90772	0.998496	0.998496	29.1583
UP_KEYWORDS	Exonuclease	10	0.569801	0.0264482	EXOSC10, FAN1, DCLRE1B, CNOT8, PNPT1, DIS3L2, EXD3, EXD2, DIS3L, XRN1	1749	51	20581	2.30731	0.999999	0.195701	32.1669
KEGG_PATHWAY	hsa04915:Estrogen signaling pathway	16	0.911681	0.0265604	ADCY3, ADCY1, ADCY2, GNAI3, FKBP5, GRB2, FKBP4, PIK3CD, KCNJ3, KCNJ5, MAPK1, PLCB4, NOS3, SHC3, PIK3R1, AKT2	612	99	6910	1.82478	0.999453	0.250888	29.9347
GOTERM_BP_DIRECT	GO:0006895~Golgi to endosome transport	6	0.34188	0.0266775	EPS15, VPS13C, RAB14, SORT1, DOPEY2, MON2	1564	19	16792	3.3905	1	0.954579	39.7685
GOTERM_BP_DIRECT	GO:0050821~protein stabilization	21	1.19658	0.0267882	ATP1B1, ATP1B2, VHL, NLK, TAF9B, SMAD3, SOX4, NAA16, STK4, ZNF207, LAMP2, STX12, COG7, AAK1, TBRG1, RASSF2, MDM4, USP33, PIK3R1, USP13, HIP1	1564	136	16792	1.65785	1	0.951451	39.8969
GOTERM_CC_DIRECT	GO:0005925~focal adhesion	48	2.73504	0.0270521	PVR, CAV2, TRIOBP, LIMS1, ENAH, FHL1, GNA12, PEAK1, AKAP12, NEDD9, CDH1, TSPAN9, TPM4, ACTR2, PRKAR2A, PACSIN2, STX16, TGM2, RHOA, SNTB2, SNAP23, SCARB2, YES1, USP33, RAB21, TES, ACTB, NOX4, DIXDC1, RSU1, LPP, PPFIBP1, ITGA2, SYNPO2, FZD2, NEXN, ARHGAP26, TNS4, CORO1C, MAPK1, YWHAG, CASS4, LAYN, CD99L2, GRK5, DST, ATP6V0A2, PARVA	1653	391	18224	1.35343	1	0.497649	34.0157
BIOCARTA	h_telPathway:Telomeres, Telomerase, Cellular Aging, and Immortality	6	0.34188	0.0270927	PRKCA, IGF1R, TP53, TEP1, TNKS, TERF1	163	18	1625	3.32311	0.998771	0.964948	29.9144
UP_SEQ_FEATURE	short sequence motif:Di-lysine motif	5	0.2849	0.0274766	SLC35B1, HSD17B12, SURF4, BCAP29, ELOVL7	1734	14	20063	4.13227	1	0.891861	40.3403
KEGG_PATHWAY	hsa05166:HTLV-I infection	33	1.88034	0.0275489	ADCY3, ITGAL, ADCY1, IL1R1, ADCY2, XIAP, CRTC1, STAT5B, PPP3R1, ANAPC10, CHEK1, WNT3, ELK4, HLA-DRB5, PPP3CA, PIK3R1, AKT2, SLC25A4, PIK3CD, TGFBR2, TP53, SMAD4, SMAD3, SMAD2, FZD3, FZD2, CDC27, ATM, FZD6, WNT7B, ETS2, GSK3B, JAK3	612	256	6910	1.45546	0.999588	0.250738	30.8691
INTERPRO	IPR011011:Zinc finger, FYVE/PHD-type	21	1.19658	0.027635	FGD2, ING5, ZMYND11, RPH3AL, BSN, PHF20, WHSC1, RFFL, RIMS2, RUFY2, G2E3, TRIM66, PLEKHF2, UHRF2, BAZ1B, PIKFYVE, SYTL4, ANKFY1, FGD6, CHD3, FGD4	1671	141	18559	1.65416	1	0.820539	38.6697
INTERPRO	IPR006020:Phosphotyrosine interaction domain	9	0.512821	0.0276351	TNS4, ANKS1B, CCM2, RABGAP1, RABGAP1L, APPL1, APBB2, SHC3, NUMBL	1671	41	18559	2.43802	1	0.812241	38.6698
UP_KEYWORDS	Proto-oncogene	30	1.7094	0.0281527	FUS, BMI1, STIL, RNF213, TAL1, WNT3, REL, RHOA, YES1, BCAS4, AKT2, PRKCA, POU2AF1, SPECC1, CBL, MET, AXL, PRKCI, WHSC1, SKI, PCM1, WWTR1, GAS7, ARHGAP26, EPS15, STYK1, TCTA, ETS2, HOPX, JAZF1	1749	236	20581	1.49584	1	0.204236	33.8665
INTERPRO	IPR013790:Dwarfin	4	0.22792	0.0288413	SMAD9, SMAD4, SMAD3, SMAD2	1671	8	18559	5.55326	1	0.817662	39.9836
INTERPRO	IPR013019:MAD homology, MH1	4	0.22792	0.0288413	SMAD9, SMAD4, SMAD3, SMAD2	1671	8	18559	5.55326	1	0.817662	39.9836
INTERPRO	IPR001132:SMAD domain, Dwarfin-type	4	0.22792	0.0288413	SMAD9, SMAD4, SMAD3, SMAD2	1671	8	18559	5.55326	1	0.817662	39.9836
GOTERM_CC_DIRECT	GO:0071141~SMAD protein complex	4	0.22792	0.0294093	SMAD9, SMAD4, SMAD3, SMAD2	1653	8	18224	5.5124	1	0.515371	36.3981
UP_KEYWORDS	Deafness	26	1.48148	0.0295885	TRIOBP, ADAMTS17, ADCY1, PNPT1, ABHD5, ILDR1, FAM65B, CISD2, TNFRSF11A, MARVELD2, SERAC1, DNAJC3, ACTB, OSBPL2, MYO6, NF2, MET, DCDC2, LRTOMT, ANKH, TMPRSS3, MSRB3, CCDC50, TBC1D24, PDZD7, PMP22	1749	198	20581	1.5452	1	0.210724	35.2672
GOTERM_BP_DIRECT	GO:0006361~transcription initiation from RNA polymerase I promoter	8	0.45584	0.0295959	TAF1B, POLR1E, PTRF, POLR1A, GTF2H3, POLR1B, GTF2H5, GTF2H2	1564	33	16792	2.60281	1	0.961741	43.066
UP_SEQ_FEATURE	domain:PID	7	0.39886	0.0297019	ANKS1B, CCM2, RABGAP1, RABGAP1L, APPL1, SHC3, NUMBL	1734	28	20063	2.89259	1	0.905494	42.821
UP_KEYWORDS	Ligase	41	2.33618	0.0298246	ATG10, GCLC, UBE3B, XIAP, BTRC, ZNF451, TRIM13, RNF216, TTLL7, RFFL, ACSS3, RNF213, ACSF3, RNF212, TTL, CNOT4, TTLL11, RNF125, TRIM5, MCCC2, C18ORF25, MGRN1, LARS, RNF38, NEDD4L, TRAF6, UNKL, CBL, UBE2I, UBR2, ACACB, UBOX5, BRCA1, GART, RNF180, UHRF2, RNF115, RNF4, TRIM58, PAICS, GATC	1749	347	20581	1.39037	1	0.209427	35.4949
GOTERM_BP_DIRECT	GO:0097190~apoptotic signaling pathway	13	0.740741	0.0299805	PRKCA, PPARD, CASP10, P2RX7, TNFRSF1B, UACA, PTGIS, TNFRSF11A, CASP8AP2, CASP8, APAF1, SPN, HIP1	1564	71	16792	1.96585	1	0.960276	43.4876
INTERPRO	IPR018980:FERM, C-terminal PH-like domain	7	0.39886	0.0300163	FRMD3, EPB41L3, NF2, PTPN3, PTPN14, EPB41L4A, FARP2	1671	27	18559	2.87947	1	0.822359	41.2379
GOTERM_BP_DIRECT	GO:0010457~centriole-centriole cohesion	4	0.22792	0.0315339	KIF3A, CEP135, CEP68, CNTLN	1564	8	16792	5.36829	1	0.963659	45.1605
GOTERM_BP_DIRECT	GO:0016081~synaptic vesicle docking	4	0.22792	0.0315339	STX3, STX1B, SNAP25, UNC13A	1564	8	16792	5.36829	1	0.963659	45.1605
GOTERM_BP_DIRECT	GO:0001504~neurotransmitter uptake	4	0.22792	0.0315339	SV2B, SLC38A1, ATP1A2, SNAP25	1564	8	16792	5.36829	1	0.963659	45.1605
INTERPRO	IPR001810:F-box domain, cyclin-like	13	0.740741	0.0318715	ECT2L, FBXW8, FBXO40, FBXL20, BTRC, FBXL4, FBXW2, FBXL22, FBXO9, FBXL3, FBXO45, FBXL18, FBXL2	1671	74	18559	1.95115	1	0.83333	43.168
GOTERM_BP_DIRECT	GO:0030036~actin cytoskeleton organization	20	1.1396	0.0320679	FGD2, RHOJ, MTSS1, ABR, PHACTR4, SHROOM4, NUAK2, SSH1, NF2, SPECC1, ARHGAP26, CORO1C, CORO2A, PACSIN2, RHOA, TMOD3, ABL2, FGD6, IQSEC2, FGD4	1564	130	16792	1.65178	1	0.962874	45.7247
UP_KEYWORDS	Mental retardation	36	2.05128	0.0329543	STIL, FGFR1, ZMYND11, UBE3B, SHROOM4, VPS53, ZEB2, ALDH3A2, RNF125, TUBGCP4, WDR73, HNMT, ZDHHC9, CCBE1, SRD5A3, SEPSECS, GATAD2B, SNAP25, SPATA5, IQSEC2, ACTB, CNNM2, TBL1XR1, TTC21B, CEP135, ARHGEF6, PGAP1, TMEM67, ZDHHC15, TBC1D24, DNA2, EML1, MCPH1, CLN8, HDAC8, VLDLR	1749	299	20581	1.4168	1	0.226051	38.4433
UP_SEQ_FEATURE	metal ion-binding site:Zinc	22	1.25356	0.0332274	CPM, BHMT2, TRPM6, ADARB1, QPCTL, XIAP, TRPM7, GMEB2, UPB1, GMEB1, TP53, LANCL1, POLR1A, TP73, MSRB3, DDX58, ADAT1, ASPA, MTR, NAIP, NOS3, PPP3CA	1734	159	20063	1.60093	1	0.925133	46.5522
SMART	SM00454:SAM	15	0.854701	0.0332341	CASKIN1, ANKS1B, SASH1, PPFIA4, PPFIBP1, SAMHD1, EPHA10, SFMBT1, SFMBT2, TP73, PHC3, SAMD8, PPP1R9A, TNKS, ARAP2	976	85	10057	1.81841	1	0.68556	38.0436
UP_KEYWORDS	Nucleotidyltransferase	13	0.740741	0.0340224	POLK, ZCCHC11, POLI, PNPT1, OAS3, POLR1A, MTPAP, POLR1B, CHRAC1, CDS2, MB21D1, ISPD, PRIM2	1749	79	20581	1.93639	1	0.229614	39.4204
KEGG_PATHWAY	hsa04071:Sphingolipid signaling pathway	18	1.02564	0.0342565	PPP2R1B, PRKCA, SPTLC1, GNAI3, SPTLC2, ROCK2, GNA12, PIK3CD, TP53, MAPK1, S1PR3, PLCB4, RHOA, NOS3, ABCC1, PIK3R1, AKT2, DEGS1	612	120	6910	1.69363	0.99994	0.293425	36.9119
KEGG_PATHWAY	hsa04722:Neurotrophin signaling pathway	18	1.02564	0.0342565	IRAK2, GRB2, PIK3CD, TP53, TP73, RPS6KA6, IRAK3, MAPK1, CRKL, PLCG1, PSEN1, GSK3B, RHOA, SORT1, SHC3, TRAF6, PIK3R1, AKT2	612	120	6910	1.69363	0.99994	0.293425	36.9119
GOTERM_BP_DIRECT	GO:0001921~positive regulation of receptor recycling	5	0.2849	0.0350344	EPS15, ECE1, BVES, PSEN1, INPP5F	1564	14	16792	3.83449	1	0.970451	48.7601
GOTERM_BP_DIRECT	GO:0050892~intestinal absorption	5	0.2849	0.0350344	LEP, F11R, VDR, CD36, IREB2	1564	14	16792	3.83449	1	0.970451	48.7601
GOTERM_BP_DIRECT	GO:0014912~negative regulation of smooth muscle cell migration	5	0.2849	0.0350344	PPARD, NDRG4, SERPINE1, IGFBP3, ADIPOQ	1564	14	16792	3.83449	1	0.970451	48.7601
SMART	SM00524:DWB	4	0.22792	0.035068	SMAD9, SMAD4, SMAD3, SMAD2	976	8	10057	5.15215	1	0.678473	39.6876
GOTERM_CC_DIRECT	GO:0031410~cytoplasmic vesicle	31	1.76638	0.0350817	SNAP29, FGFR1, CAV2, OCLN, RP2, HPS1, CALCOCO2, SLC11A2, MAP1LC3B, MARVELD2, MARVELD3, PIKFYVE, DUSP16, ENTPD4, F11R, MYO6, MYO1C, HERC3, OPTN, DAPK2, ATM, ATP6V1C1, KIF1B, PSEN1, RAB37, FNBP1L, SORT1, SPG11, DST, EMP2, SPAST	1653	235	18224	1.45434	1	0.567707	41.8058
GOTERM_CC_DIRECT	GO:0030659~cytoplasmic vesicle membrane	19	1.08262	0.0353348	RNF144A, GDE1, HMP19, GPRC5B, TRIM72, FZD6, AP1S3, TMEM67, YWHAG, KIF1B, SGSM1, PACSIN2, CLIC4, ULK2, ENTPD7, DENND4C, RAB14, YKT6, RAB21	1653	126	18224	1.66247	1	0.558869	42.0368
GOTERM_MF_DIRECT	GO:0031625~ubiquitin protein ligase binding	37	2.10826	0.0366888	TRIOBP, HM13, UBE2G2, ABI2, RFFL, CUL2, PRKAR2A, TNFRSF1B, BTBD1, MAP1LC3B, CASP8, TRAF6, NDUFS2, TRAF5, USP13, NPLOC4, DNM1L, NLK, SYT11, TP53, SMAD3, SMAD2, UBE2I, SKI, UBOX5, CASC3, BRCA1, FZD6, CCDC50, UBE2N, MFN2, CASP10, DBT, GSK3B, UBE2W, AICDA, UBXN7	1561	287	16881	1.39417	1	0.866565	45.9862
GOTERM_CC_DIRECT	GO:0005637~nuclear inner membrane	9	0.512821	0.0371716	LMNB1, TOR1AIP1, TMEM120B, ATP11B, SMAD3, DPY19L4, DPY19L3, TMPO, MATR3	1653	43	18224	2.30752	1	0.56641	43.6875
UP_SEQ_FEATURE	compositionally biased region:Poly-Glu	59	3.36182	0.0376496	FLYWCH1, HPS1, IL17RA, ACBD5, ZNF829, DNAJC16, IL4R, SLC24A1, NBPF3, MAPKBP1, NBPF9, ZNF280C, RBL2, ZNF280D, SNAPC1, MICAL3, VPS41, STK4, ZDBF2, DNAJC28, BAZ1B, MLEC, ADAM19, FAM182A, ADAMTS2, SHCBP1, AKAP12, PRRC2B, PHIP, ZNF697, ISY1, TMEM87A, RASA1, IQSEC2, CHD3, TERF1, NBPF14, NGEF, KIF3B, NBPF15, KIF3A, NBPF10, PHACTR4, L3MBTL2, TAOK1, PTPN14, SYNPO2, HS1BP3, ANKRD45, PPP1R9A, PRICKLE2, SYTL…	1734	531	20063	1.2856	1	0.944263	50.9073
GOTERM_MF_DIRECT	GO:0030145~manganese ion binding	10	0.569801	0.0377622	GALNT1, MPPE1, ADCY2, IMPA1, DCP2, SLC24A2, MTPAP, PPM1B, XPNPEP3, ABL2	1561	50	16881	2.16284	1	0.864312	46.9696
GOTERM_CC_DIRECT	GO:0043235~receptor complex	19	1.08262	0.037818	FGFR1, RNMT, IL23R, ADCYAP1R1, TGFBR2, SMAD3, NT5DC3, FCRL5, PEX5L, GPR37L1, CAPRIN2, NOTCH2, IGF1R, VDR, ACVR2B, IL4R, LRP8, BMPR1B, VLDLR	1653	127	18224	1.64938	1	0.561966	44.2579
UP_SEQ_FEATURE	compositionally biased region:Gln-rich	21	1.19658	0.0383033	CDK19, ZCCHC11, SHROOM4, STK10, TLE3, PRRC2B, WWTR1, FOXP4, FAM63B, SGTB, PPP1R13L, AHR, PHC3, TRIM66, AAK1, MKL2, PUM2, TNRC6B, SIK3, SS18L1, GOLGA3	1734	152	20063	1.59854	1	0.944021	51.5218
GOTERM_BP_DIRECT	GO:0051865~protein autoubiquitination	10	0.569801	0.0392824	RNF115, RNF141, UHRF2, RNF4, TRIM13, RNF11, TRAF6, RNF213, BRCA1, CNOT4	1564	50	16792	2.14731	1	0.97913	52.8281
UP_KEYWORDS	SH2 domain	16	0.911681	0.039509	GRB2, STAT5B, STAT3, TNS4, CRKL, DAPP1, PLCG1, PTK6, CHN2, JAK3, SHC3, YES1, ABL2, RASA1, PIK3R1, SH3BP2	1749	108	20581	1.7433	1	0.258775	44.2164
UP_SEQ_FEATURE	chain:General transcription factor IIH subunit 2	3	0.17094	0.0397621	GTF2H2C, GTF2H2, GTF2H2B	1734	4	20063	8.67777	1	0.947101	52.8671
UP_SEQ_FEATURE	domain:PPIase FKBP-type 1	3	0.17094	0.0397621	FKBP9, FKBP5, FKBP4	1734	4	20063	8.67777	1	0.947101	52.8671
UP_SEQ_FEATURE	chain:General transcription factor IIH subunit 2-like protein	3	0.17094	0.0397621	GTF2H2C, GTF2H2, GTF2H2B	1734	4	20063	8.67777	1	0.947101	52.8671
UP_SEQ_FEATURE	chain:STAG3-like protein	3	0.17094	0.0397621	STAG3L2, STAG3L3, STAG3L1	1734	4	20063	8.67777	1	0.947101	52.8671
UP_SEQ_FEATURE	domain:PPIase FKBP-type 2	3	0.17094	0.0397621	FKBP9, FKBP5, FKBP4	1734	4	20063	8.67777	1	0.947101	52.8671
UP_SEQ_FEATURE	repeat:MBT 4	3	0.17094	0.0397621	L3MBTL2, SFMBT1, SFMBT2	1734	4	20063	8.67777	1	0.947101	52.8671
UP_KEYWORDS	Endoplasmic reticulum	108	6.15385	0.0397656	HM13, VAPA, SYNCRIP, ILDR2, CISD2, PTGIS, PSKH1, UBXN2B, ERAP1, ERAP2, ELOVL7, SCD5, DNAJC3, RAB21, SPTLC1, SPTLC2, PNPLA8, EBPL, PTRF, RASGRF2, MLEC, SLC37A1, SURF4, UGGT2, UGGT1, DST, PACS2, CNBP, CYP51A1, CYP2B6, HSD17B12, LIN28A, CD74, CALU, ZDHHC9, HLA-DRB5, SPPL3, ACER3, TMEM97, NPLOC4, DHDDS, CLCC1, ATP11B, HACE1, ICMT, REEP3, REEP5, ATP7A, TXNDC11, ATP2A2, TRIM59, ANTXR2, CYB5R3, UVRAG, A…	1749	1067	20581	1.19107	1	0.257097	44.4318
GOTERM_BP_DIRECT	GO:0007030~Golgi organization	13	0.740741	0.0398243	NPLOC4, DNAJC28, FBXW8, COG7, UBXN2A, UBXN2B, SURF4, ATP8B1, HACE1, OPTN, TBC1D20, TRIP11, ZW10	1564	74	16792	1.88615	1	0.978477	53.3245
GOTERM_CC_DIRECT	GO:0005669~transcription factor TFIID complex	8	0.45584	0.0402076	GTF2F1, TAF8, TAF9B, TP53, GTF2H3, GTF2H5, GTF2H2, ERCC1	1653	36	18224	2.44996	1	0.574119	46.3201
UP_KEYWORDS	Alternative promoter usage	14	0.797721	0.0403128	CYB5R3, SLC12A6, SGK1, ADARB1, ARHGEF26, PPP1R12B, TP53, RORA, PIN4, TP73, MYO10, KIAA1549, DST, SPAST	1749	90	20581	1.83047	1	0.257089	44.8886
UP_KEYWORDS	Iron transport	6	0.34188	0.0406855	SLC11A2, STEAP4, FXN, SFXN1, STEAP2, SFXN5	1749	23	20581	3.06973	1	0.256119	45.1977
GOTERM_BP_DIRECT	GO:0010107~potassium ion import	7	0.39886	0.0408103	SLC12A6, KCNJ5, ATP1B1, ABCC9, ATP1B2, ATP1A2, KCNJ3	1564	28	16792	2.68414	1	0.978761	54.215
GOTERM_BP_DIRECT	GO:0048741~skeletal muscle fiber development	7	0.39886	0.0408103	BEND2, FAM65B, CAV2, KIAA1161, ACTA1, SKI, PPP3CA	1564	28	16792	2.68414	1	0.978761	54.215
GOTERM_BP_DIRECT	GO:0001707~mesoderm formation	7	0.39886	0.0408103	WNT3, NF2, BMPR2, SMAD3, SMAD2, TXNRD1, BMP7	1564	28	16792	2.68414	1	0.978761	54.215
SMART	SM01196:SM01196	7	0.39886	0.0411439	FRMD3, EPB41L3, NF2, PTPN3, PTPN14, EPB41L4A, FARP2	976	27	10057	2.67149	1	0.712468	44.8494
KEGG_PATHWAY	hsa04012:ErbB signaling pathway	14	0.797721	0.041152	PRKCA, GRB2, STAT5B, PIK3CD, CBL, MAPK1, CRKL, PAK2, PLCG1, GSK3B, SHC3, ABL2, PIK3R1, AKT2	612	87	6910	1.81692	0.999992	0.332548	42.6119
GOTERM_CC_DIRECT	GO:0016600~flotillin complex	4	0.22792	0.0411941	CORO1C, CBL, CDH1, LRP4	1653	9	18224	4.89991	1	0.572876	47.1504
GOTERM_CC_DIRECT	GO:0000439~core TFIIH complex	4	0.22792	0.0411941	GTF2H2C, GTF2H3, GTF2H5, GTF2H2	1653	9	18224	4.89991	1	0.572876	47.1504
UP_KEYWORDS	Necrosis	5	0.2849	0.0412717	DNM1L, GSDMA, PGAM5, TRPM7, TP53	1749	16	20581	3.67728	1	0.256341	45.6806
INTERPRO	IPR001660:Sterile alpha motif domain	15	0.854701	0.0413223	CASKIN1, ANKS1B, SASH1, PPFIA4, PPFIBP1, SAMHD1, EPHA10, SFMBT1, SFMBT2, TP73, PHC3, SAMD8, PPP1R9A, TNKS, ARAP2	1671	94	18559	1.77232	1	0.897595	52.1075
INTERPRO	IPR000306:Zinc finger, FYVE-type	7	0.39886	0.0413398	FGD2, PLEKHF2, PIKFYVE, FGD6, ANKFY1, FGD4, RUFY2	1671	29	18559	2.68088	1	0.892126	52.1228
INTERPRO	IPR018979:FERM, N-terminal	7	0.39886	0.0413398	FRMD3, EPB41L3, NF2, PTPN3, PTPN14, EPB41L4A, FARP2	1671	29	18559	2.68088	1	0.892126	52.1228
GOTERM_BP_DIRECT	GO:0001701~in utero embryonic development	26	1.48148	0.041443	ALS2, SRSF1, STIL, FGFR1, TAPT1, ACVRL1, GNA12, TPM1, SIN3A, PKD1, NOS3, INPP5B, SEC24D, FLVCR1, MAFF, CCM2, KIF3A, LMX1B, TGFBR2, SMAD4, SMAD3, SMAD2, MBNL1, ATP7A, WNT7B, PLCG1	1564	187	16792	1.49279	1	0.978321	54.778
GOTERM_CC_DIRECT	GO:0055038~recycling endosome membrane	9	0.512821	0.041959	RAB11FIP4, PLEKHB2, SLC9A7, PACSIN2, ATP11B, RFFL, EHD2, SCAMP5, EHD4	1653	44	18224	2.25507	1	0.569751	47.786
GOTERM_BP_DIRECT	GO:0051056~regulation of small GTPase mediated signal transduction	20	1.1396	0.041963	FGD2, RHOJ, NGEF, ABR, ARHGEF6, SIPA1L3, ARHGAP18, ARHGAP26, RALGAPA2, RASGRF2, RHOA, RHOBTB1, CHN2, ARHGAP11A, RAP1GAP2, ARAP2, RHOF, INPP5B, SRGAP1, FGD4	1564	134	16792	1.60247	1	0.977659	55.2357
KEGG_PATHWAY	hsa04920:Adipocytokine signaling pathway	12	0.683761	0.042073	LEP, G6PC, TNFRSF1B, CD36, PRKAA1, PRKAA2, ACACB, ADIPOQ, CAMKK1, STAT3, CPT1A, AKT2	612	70	6910	1.93557	0.999994	0.329511	43.3361
KEGG_PATHWAY	hsa04919:Thyroid hormone signaling pathway	17	0.968661	0.0422083	ACTB, PRKCA, ATP1B1, ATP1B2, PFKFB2, PIK3CD, TP53, ATP1A2, NOTCH2, MAPK1, SIN3A, PLCB4, PLCG1, GSK3B, PLCD3, PIK3R1, AKT2	612	114	6910	1.68372	0.999994	0.321672	43.4417
GOTERM_CC_DIRECT	GO:0048786~presynaptic active zone	7	0.39886	0.0426297	PPFIA4, BSN, FZD3, ERC1, RIMS2, UNC13A, RIMS3	1653	29	18224	2.66116	1	0.565958	48.3374
GOTERM_MF_DIRECT	GO:0004675~transmembrane receptor protein serine/threonine kinase activity	4	0.22792	0.0432812	ACVR2B, ACVRL1, TGFBR2, BMPR1B	1561	9	16881	4.80632	1	0.890723	51.7651
GOTERM_MF_DIRECT	GO:0036312~phosphatidylinositol 3-kinase regulatory subunit binding	4	0.22792	0.0432812	DAB2IP, CBL, PIK3R1, FBXL2	1561	9	16881	4.80632	1	0.890723	51.7651
GOTERM_MF_DIRECT	GO:0008484~sulfuric ester hydrolase activity	5	0.2849	0.0433541	ARSB, STS, ARSD, ARSE, IDS	1561	15	16881	3.60474	1	0.882487	51.8256
GOTERM_CC_DIRECT	GO:0061689~tricellular tight junction	3	0.17094	0.0435296	MARVELD2, SIPA1L3, ILDR1	1653	4	18224	8.2686	1	0.564285	49.0687
GOTERM_BP_DIRECT	GO:0006470~protein dephosphorylation	19	1.08262	0.0439714	PTPRD, PHLPP2, PDP2, PTPN3, SSH1, CPPED1, BTRC, STYX, PTPN14, DUSP10, PPP3R1, PTPRT, PPM1B, PPM1D, DAPP1, PGAM5, PPM1K, PPP3CA, MTMR7	1564	126	16792	1.61901	1	0.979913	56.9629
GOTERM_BP_DIRECT	GO:0070102~interleukin-6-mediated signaling pathway	4	0.22792	0.0440888	ZCCHC11, SMAD4, IL6R, STAT3	1564	9	16792	4.77181	1	0.978539	57.0618
GOTERM_BP_DIRECT	GO:0033555~multicellular organismal response to stress	4	0.22792	0.0440888	NOS1, ADCYAP1R1, LRP11, PPP3CA	1564	9	16792	4.77181	1	0.978539	57.0618
GOTERM_BP_DIRECT	GO:0060397~JAK-STAT cascade involved in growth hormone signaling pathway	5	0.2849	0.0443512	MAPK1, PRLR, STAT5B, JAK3, STAT3	1564	15	16792	3.57886	1	0.977417	57.2822
GOTERM_BP_DIRECT	GO:0000729~DNA double-strand break processing	5	0.2849	0.0443512	UBE2N, DNA2, EXD2, BRCA1, ATM	1564	15	16792	3.57886	1	0.977417	57.2822
GOTERM_BP_DIRECT	GO:0006825~copper ion transport	5	0.2849	0.0443512	ATP7A, SLC11A2, FKBP4, SLC31A1, COX17	1564	15	16792	3.57886	1	0.977417	57.2822
GOTERM_BP_DIRECT	GO:0043122~regulation of I-kappaB kinase/NF-kappaB signaling	5	0.2849	0.0443512	DAB2IP, CARD8, BTRC, NLRP12, OPTN	1564	15	16792	3.57886	1	0.977417	57.2822
GOTERM_BP_DIRECT	GO:0042993~positive regulation of transcription factor import into nucleus	5	0.2849	0.0443512	DDX58, MAVS, SMAD3, CDH1, PIK3R1	1564	15	16792	3.57886	1	0.977417	57.2822
GOTERM_BP_DIRECT	GO:0010633~negative regulation of epithelial cell migration	5	0.2849	0.0443512	CORO1C, DAB2IP, MARVELD3, MCC, PBLD	1564	15	16792	3.57886	1	0.977417	57.2822
KEGG_PATHWAY	hsa05162:Measles	19	1.08262	0.0444333	MAVS, STAT5B, PIK3CD, OAS3, TP53, STAT3, TP73, IFNAR1, TNFRSF10A, DDX58, IFNAR2, TNFRSF10D, EIF2S1, GSK3B, JAK3, TRAF6, EIF2AK4, PIK3R1, AKT2	612	133	6910	1.61298	0.999997	0.327177	45.1536
GOTERM_MF_DIRECT	GO:0052833~inositol monophosphate 4-phosphatase activity	3	0.17094	0.0451252	IMPAD1, IMPA1, INPP5F	1561	4	16881	8.11067	1	0.884256	53.2744
GOTERM_MF_DIRECT	GO:0052832~inositol monophosphate 3-phosphatase activity	3	0.17094	0.0451252	IMPAD1, IMPA1, INPP5F	1561	4	16881	8.11067	1	0.884256	53.2744
GOTERM_MF_DIRECT	GO:0008934~inositol monophosphate 1-phosphatase activity	3	0.17094	0.0451252	IMPAD1, IMPA1, INPP5F	1561	4	16881	8.11067	1	0.884256	53.2744
GOTERM_BP_DIRECT	GO:0042059~negative regulation of epidermal growth factor receptor signaling pathway	8	0.45584	0.0454045	EPS15, PTPRJ, DAB2IP, AP2B1, RNF115, GRB2, STAM2, CBL	1564	36	16792	2.38591	1	0.97784	58.1564
GOTERM_BP_DIRECT	GO:0038026~reelin-mediated signaling pathway	3	0.17094	0.0457373	DAB2IP, LRP8, VLDLR	1564	4	16792	8.05243	1	0.976878	58.4291
GOTERM_BP_DIRECT	GO:0045919~positive regulation of cytolysis	3	0.17094	0.0457373	LILRB1, P2RX7, GPLD1	1564	4	16792	8.05243	1	0.976878	58.4291
GOTERM_BP_DIRECT	GO:0043415~positive regulation of skeletal muscle tissue regeneration	3	0.17094	0.0457373	PPARD, TGFBR2, HOPX	1564	4	16792	8.05243	1	0.976878	58.4291
GOTERM_BP_DIRECT	GO:0051098~regulation of binding	3	0.17094	0.0457373	SMAD4, SMAD3, SMAD2	1564	4	16792	8.05243	1	0.976878	58.4291
GOTERM_BP_DIRECT	GO:0060841~venous blood vessel development	3	0.17094	0.0457373	ACVR2B, ACVRL1, BMPR2	1564	4	16792	8.05243	1	0.976878	58.4291
GOTERM_BP_DIRECT	GO:0048386~positive regulation of retinoic acid receptor signaling pathway	3	0.17094	0.0457373	CTBP2, ASXL1, TRIM16	1564	4	16792	8.05243	1	0.976878	58.4291
GOTERM_BP_DIRECT	GO:2001135~regulation of endocytic recycling	3	0.17094	0.0457373	BVES, NDRG4, INPP5F	1564	4	16792	8.05243	1	0.976878	58.4291
GOTERM_BP_DIRECT	GO:0010587~miRNA catabolic process	3	0.17094	0.0457373	ZCCHC11, DIS3L2, LIN28A	1564	4	16792	8.05243	1	0.976878	58.4291
INTERPRO	IPR000980:SH2 domain	17	0.968661	0.0459302	GRB2, CBL, STAT5B, STAT3, TNS4, CRKL, DAPP1, PLCG1, PTK6, CHN2, JAK3, SHC3, YES1, ABL2, RASA1, PIK3R1, SH3BP2	1671	113	18559	1.67089	1	0.911397	55.9685
KEGG_PATHWAY	hsa04917:Prolactin signaling pathway	12	0.683761	0.0459927	MAPK1, TNFRSF11A, PRLR, GRB2, GSK3B, PIK3CD, STAT5B, IRF1, SHC3, PIK3R1, STAT3, AKT2	612	71	6910	1.90831	0.999998	0.328387	46.3247
KEGG_PATHWAY	hsa04978:Mineral absorption	9	0.512821	0.0462971	SLC11A2, VDR, TRPM6, ATP1B1, ATP1B2, TRPM7, ATP1A2, STEAP2, SLC31A1	612	46	6910	2.20908	0.999998	0.322255	46.5506
UP_KEYWORDS	GTPase activation	25	1.4245	0.0464441	RABGAP1, RP2, RABGAP1L, ASAP1, ARHGAP18, RASAL1, SMAP1, CHM, ARHGAP11A, RAP1GAP2, RASA4, RASA1, DAB2IP, ABR, SIPA1L3, DEPDC1, ARHGAP26, DEPDC5, RALGAPA2, TBC1D24, SGSM1, CHN2, TBC1D20, ARAP2, SRGAP1	1749	197	20581	1.49331	1	0.280882	49.7731
KEGG_PATHWAY	hsa05205:Proteoglycans in cancer	26	1.48148	0.047507	CAV2, FGFR1, GRB2, PPP1R12B, IGF1R, WNT3, HPSE, RHOA, PIK3R1, AKT2, ACTB, PRKCA, ROCK2, MET, PIK3CD, CBL, TP53, ITGA2, FZD3, FZD2, STAT3, FZD6, EIF4B, MAPK1, WNT7B, PLCG1	612	200	6910	1.46781	0.999999	0.321581	47.4398
GOTERM_BP_DIRECT	GO:0030509~BMP signaling pathway	13	0.740741	0.0475251	MEGF8, ACVRL1, SMAD9, BMPR2, SMAD4, SKI, ACVR2B, BMP7, BMPR1B, FAM83G, RUNX2, LRP4, BMP8A	1564	76	16792	1.83652	1	0.978648	59.8653
GOTERM_CC_DIRECT	GO:0072372~primary cilium	13	0.740741	0.0476326	TRAF3IP1, CLUAP1, RILPL1, KIF3B, KIF3A, TTC21B, RP2, DCDC2, PKD1, AHI1, RABGAP1L, IFT81, PDE4C	1653	78	18224	1.83747	1	0.588621	52.2821
GOTERM_BP_DIRECT	GO:0010977~negative regulation of neuron projection development	9	0.512821	0.0478567	DCC, GFAP, FKBP4, GSK3B, PMP22, RAP1GAP2, STX1B, CBFA2T2, PAQR3	1564	44	16792	2.19612	1	0.97774	60.1265
GOTERM_BP_DIRECT	GO:0006509~membrane protein ectodomain proteolysis	6	0.34188	0.0479288	SPPL3, P2RX7, HM13, PSEN1, ERAP1, ADAM19	1564	22	16792	2.92816	1	0.97634	60.1831
KEGG_PATHWAY	hsa04015:Rap1 signaling pathway	27	1.53846	0.0484515	ADCY3, FGFR1, ITGAL, ADCY1, GNAI3, ADCY2, ADORA2B, CDH1, IGF1R, PLCB4, RHOA, PIK3R1, AKT2, ACTB, PRKCA, MAGI1, MET, PIK3CD, PRKCI, SIPA1L3, FARP2, MAPK1, CRKL, PLCG1, KRIT1, PARD6G, PRKD3	612	210	6910	1.45168	0.999999	0.319482	48.1243
UP_SEQ_FEATURE	repeat:REM	4	0.22792	0.0486826	FNBP1L, ROCK2, RHPN1, RHPN2	1734	10	20063	4.62814	1	0.971269	60.3559
GOTERM_BP_DIRECT	GO:0046777~protein autophosphorylation	24	1.36752	0.048785	FGFR1, TRPM7, NLK, STK10, PEAK1, DAPK2, STK4, PRKX, ATM, IGF1R, IRAK3, PAK2, ULK2, EIF2S1, GSK3B, PTK6, AAK1, LMTK2, EEF2K, GRK5, DCX, SIK2, MAP3K13, EIF2AK4	1564	172	16792	1.49813	1	0.976408	60.8491
GOTERM_CC_DIRECT	GO:0005770~late endosome	18	1.02564	0.0488993	MYO5A, ZC3HAV1, GNPNAT1, UVRAG, KIAA1324, VPS33A, IFNAR1, ATP7A, SLC11A2, MAPK1, LAMP2, ANKRD13B, CHID1, SLC30A4, RAB14, CTNS, SLC31A1, RAB27A	1653	122	18224	1.62661	1	0.58943	53.2353
GOTERM_CC_DIRECT	GO:0009925~basal plasma membrane	7	0.39886	0.0493531	EPS15, MYO1C, SHROOM4, MET, BMPR2, DST, CEACAM1	1653	30	18224	2.57245	1	0.584089	53.5724
GOTERM_MF_DIRECT	GO:0005089~Rho guanyl-nucleotide exchange factor activity	13	0.740741	0.0494419	FGD2, ALS2, ECT2L, NGEF, ABR, ARHGEF26, ARHGEF6, FARP2, MCF2L2, PLEKHG1, RASGRF2, FGD6, FGD4	1561	77	16881	1.82578	1	0.898894	56.636
INTERPRO	IPR017855:SMAD domain-like	5	0.2849	0.0494622	SMAD9, SMAD4, SMAD3, SMAD2, IRF4	1671	16	18559	3.47079	1	0.922437	58.7273
INTERPRO	IPR024607:Sulfatase, conserved site	5	0.2849	0.0494622	ARSB, STS, ARSD, ARSE, IDS	1671	16	18559	3.47079	1	0.922437	58.7273
INTERPRO	IPR006012:Syntaxin/epimorphin, conserved site	5	0.2849	0.0494622	STX6, STX3, STX12, STX16, STX1B	1671	16	18559	3.47079	1	0.922437	58.7273
UP_SEQ_FEATURE	region of interest:Spacer	6	0.34188	0.0509338	ADAMTS17, MSR1, RBL2, RBL1, ADAMTS2, ADAMTS4	1734	24	20063	2.89259	1	0.974058	62.0595
UP_KEYWORDS	tRNA processing	13	0.740741	0.0510739	ADAT1, URM1, ZBTB8OS, TRDMT1, PUS10, TRMT2B, CTU2, GRSF1, RPP30, TSEN2, CDKAL1, TRUB2, TRIT1	1749	84	20581	1.82113	1	0.301411	53.191
UP_KEYWORDS	Lyase	20	1.1396	0.0511884	ADCY3, PAM, ADCY1, FECH, ADCY2, PCBD2, CA13, HOGA1, ECHDC1, ASL, FAHD1, UMPS, CTH, NUDT9, CSAD, SDS, GADL1, GUCY1A3, TSEN2, PAICS	1749	150	20581	1.56897	1	0.298721	53.2728
GOTERM_CC_DIRECT	GO:0030658~transport vesicle membrane	8	0.45584	0.0519896	SPRED2, SYTL4, RPH3AL, HLA-DRB5, SNTB2, AQP6, CEACAM1, CD74	1653	38	18224	2.32101	1	0.595014	55.4865
GOTERM_MF_DIRECT	GO:0004702~receptor signaling protein serine/threonine kinase activity	10	0.569801	0.0522361	MAP4K4, ACVR2B, ACVRL1, PAK2, TAOK1, TGFBR2, BMPR2, OXSR1, BMPR1B, STK4	1561	53	16881	2.04042	1	0.904522	58.6893
UP_KEYWORDS	Microtubule	33	1.88034	0.0523576	SHROOM1, HAUS3, DNAH12, CEP57L1, HAUS2, FKBP4, DNAH3, INO80, TTLL7, ZNF207, HOOK3, TTLL11, KIF13A, TUBGCP4, TUBGCP5, MAP1LC3B, SNTB2, DCX, DISC1, KIF3B, KIF3A, REEP3, EML5, KIF1B, EML1, INVS, TUBD1, MAP4, HAUS7, KATNAL1, DST, SPAST, FEZ1	1749	280	20581	1.38686	1	0.30129	54.0996
GOTERM_BP_DIRECT	GO:0042147~retrograde transport, endosome to Golgi	12	0.683761	0.0530308	STX6, SPAG9, EVI5, PLEKHJ1, VPS54, STX16, PIKFYVE, VPS53, ERC1, ANKFY1, YKT6, RHOBTB3	1564	69	16792	1.86723	1	0.981917	63.999
UP_SEQ_FEATURE	metal ion-binding site:Calcium; via 3-oxoalanine	5	0.2849	0.0531504	ARSB, STS, ARSD, ARSE, IDS	1734	17	20063	3.40305	1	0.976443	63.669
GOTERM_BP_DIRECT	GO:0032924~activin receptor signaling pathway	5	0.2849	0.0549149	ACVR2B, ACVRL1, BMPR2, SMAD3, SMAD2	1564	16	16792	3.35518	1	0.983263	65.3185
GOTERM_BP_DIRECT	GO:1900006~positive regulation of dendrite development	5	0.2849	0.0549149	DAB2IP, CRTC1, LRP8, BMP7, VLDLR	1564	16	16792	3.35518	1	0.983263	65.3185
GOTERM_BP_DIRECT	GO:0071773~cellular response to BMP stimulus	7	0.39886	0.0549428	SMAD9, ACVRL1, BMPR2, SMAD4, BMPR1B, BMP7, RUNX2	1564	30	16792	2.5052	1	0.98214	65.3376
GOTERM_BP_DIRECT	GO:0006362~transcription elongation from RNA polymerase I promoter	7	0.39886	0.0549428	TAF1B, POLR1E, POLR1A, GTF2H3, POLR1B, GTF2H5, GTF2H2	1564	30	16792	2.5052	1	0.98214	65.3376
GOTERM_BP_DIRECT	GO:0098656~anion transmembrane transport	7	0.39886	0.0549428	SLC5A5, ABCC9, ABCC3, SLC4A8, ABCC1, AQP6, ABCC5	1564	30	16792	2.5052	1	0.98214	65.3376
UP_KEYWORDS	Antiport	8	0.45584	0.0552774	SLC9A7, SLC24A4, SLC37A1, SLC24A2, SLC24A1, SLC4A8, CLCN6, CLCN5	1749	41	20581	2.29606	1	0.312225	56.1054
GOTERM_MF_DIRECT	GO:0005262~calcium channel activity	12	0.683761	0.0554659	TRPM3, TRPM6, SLC24A4, PSEN1, GPM6A, TRPV1, TRPM7, SLC24A2, SLC24A1, PKD1, MCOLN2, DENND5B	1561	70	16881	1.85387	1	0.91131	60.9489
SMART	SM00064:FYVE	7	0.39886	0.0560272	FGD2, PLEKHF2, PIKFYVE, FGD6, ANKFY1, FGD4, RUFY2	976	29	10057	2.48725	1	0.798831	55.8106
UP_KEYWORDS	Cell cycle	68	3.87464	0.056792	CDK19, MAU2, INO80, WTAP, LATS1, ZNF207, RCBTB1, KIF13A, MCM8, CASP8AP2, EVI5, RHOA, KLK10, TLK2, ZW10, DAB2IP, RBL2, DSN1, RBL1, TP53, UBE2I, CDC5L, ESCO2, AHR, TACC1, MAPK1, PPM1D, UHRF2, TIMELESS, NSL1, TBRG1, DIS3L2, HAUS7, LIN54, DMC1, MCTS1, EIF2AK4, SPAST, ANAPC16, TRIOBP, HAUS3, ZMYND11, GNAI3, RABGAP1, STK10, HAUS2, NEDD9, TXLNG, CHEK1, ANAPC10, CDC73, CDC123, TFDP2, TNKS, TERF2, TERF1, …	1749	650	20581	1.23104	1	0.316169	57.1134
GOTERM_MF_DIRECT	GO:0004176~ATP-dependent peptidase activity	4	0.22792	0.0576835	LONP2, YME1L1, LONRF1, LONRF2	1561	10	16881	4.32569	1	0.913552	62.4326
KEGG_PATHWAY	hsa05212:Pancreatic cancer	11	0.626781	0.0577793	MAPK1, ARHGEF6, PIK3CD, TGFBR2, TP53, SMAD4, SMAD3, SMAD2, PIK3R1, STAT3, AKT2	612	65	6910	1.91076	1	0.361594	54.4566
KEGG_PATHWAY	hsa05211:Renal cell carcinoma	11	0.626781	0.0577793	MAPK1, CUL2, CRKL, PAK2, VHL, GRB2, PIK3CD, MET, EGLN1, PIK3R1, AKT2	612	65	6910	1.91076	1	0.361594	54.4566
GOTERM_MF_DIRECT	GO:0000149~SNARE binding	9	0.512821	0.0578452	STX3, STX12, EXOC3L2, UVRAG, SEC22A, SEC22B, VAMP4, STX1B, YKT6	1561	46	16881	2.11583	1	0.907923	62.5386
GOTERM_MF_DIRECT	GO:0005096~GTPase activator activity	35	1.9943	0.0580187	RABGAP1, RP2, RABGAP1L, ASAP1, ARHGAP18, LLGL1, RASAL1, SMAP1, EVI5, PGAM5, CHM, ARHGAP11A, RAP1GAP2, INPP5B, RASA4, RASA1, DAB2IP, DNM1L, ABR, ARHGEF6, SIPA1L3, DEPDC1, RIC8B, ARHGAP26, DEPDC5, RALGAPA2, TBC1D24, SGSM1, RABEP1, RGS5, CHN2, GNB5, ARAP2, TBC1D20, SRGAP1	1561	279	16881	1.35662	1	0.902318	62.6521
UP_KEYWORDS	Protein phosphatase	18	1.02564	0.0583431	PTPRJ, PTPRD, PHLPP2, PDP2, PTPN3, SSH1, STYX, DUSP10, PTPN14, PTPRT, PPM1B, EYA3, DUSP18, PPM1D, UBASH3B, PPM1K, DUSP16, PPP3CA	1749	133	20581	1.59257	1	0.320174	58.1234
UP_KEYWORDS	Hereditary spastic paraplegia	9	0.512821	0.0583692	DDHD1, AP4E1, NT5C2, VPS37A, HACE1, AP4S1, ENTPD1, SPG11, SPAST	1749	50	20581	2.11811	1	0.317088	58.1403
GOTERM_BP_DIRECT	GO:0019933~cAMP-mediated signaling	8	0.45584	0.0584727	ADCY3, ADCY1, ADCY2, ADCYAP1R1, TGM2, RIMS2, KSR1, ADCYAP1	1564	38	16792	2.26033	1	0.985338	67.6863
GOTERM_BP_DIRECT	GO:0018107~peptidyl-threonine phosphorylation	8	0.45584	0.0584727	MAPK1, NLK, GSK3B, TGFBR2, LMTK2, TNKS, CHEK1, OXSR1	1564	38	16792	2.26033	1	0.985338	67.6863
GOTERM_BP_DIRECT	GO:0002218~activation of innate immune response	4	0.22792	0.0587303	MAVS, TRIM5, SIN3A, MB21D1	1564	10	16792	4.29463	1	0.984615	67.8516
KEGG_PATHWAY	hsa04022:cGMP-PKG signaling pathway	22	1.25356	0.0588841	ADCY3, ATP1B1, ADCY1, ADCY2, GNAI3, SLC25A4, ATP1B2, ROCK2, MYLK3, PIK3CD, GNA12, PPP3R1, ATP1A2, MAPK1, PLCB4, ATP2A2, RHOA, GUCY1A3, NOS3, PPP3CA, PIK3R1, AKT2	612	166	6910	1.49638	1	0.35955	55.1573
GOTERM_CC_DIRECT	GO:0043234~protein complex	48	2.73504	0.0591871	CEP97, ALS2, CAV2, LIMS1, DZIP1, FKBP4, UVRAG, CIC, MREG, CISD2, BLOC1S2, BTBD1, CTU2, GATAD2B, EXOG, SNTB2, ACTL6A, TRAF6, TES, ACTB, SASH1, CCM2, DNM1L, NOS1, LDB1, TP53, PRKCI, SKI, PCM1, MBD2, STK4, BRCA1, UBE2N, MAPK1, ACVR2B, ATP2A2, PSEN1, PTRF, KRIT1, SCIN, CCDC113, RASSF2, PARD6G, SPATS2L, KSR1, SNX31, PLEKHA2, RBM17	1653	412	18224	1.28444	1	0.635583	60.3434
UP_SEQ_FEATURE	site:Cleavage; by caspase-3	6	0.34188	0.0593129	TNS4, GRIPAP1, PDE4A, CDH1, STK4, GOLGA3	1734	25	20063	2.77689	1	0.983822	67.8113
UP_SEQ_FEATURE	topological domain:Vesicular	8	0.45584	0.0595448	SVOP, STX12, SYT2, ENTPD7, SYT11, STX16, VAMP4, SYT13	1734	41	20063	2.25763	1	0.982932	67.9581
GOTERM_CC_DIRECT	GO:0015629~actin cytoskeleton	28	1.59544	0.0596014	MTSS1, TRIOBP, POU6F1, SHROOM4, PDLIM5, PPP1R12B, PEAK1, CDH1, PHC3, ACTR2, CORO2A, ORC4, ZNF74, ORC6, SYNPO, FGD4, IPP, ACTA1, MYLK3, SYNPO2, MYOZ3, CORO1C, DDX58, PPP1R9A, CLIC4, DST, ABL2, PARVA	1653	218	18224	1.41603	1	0.629961	60.6073
BIOCARTA	h_metPathway:Signaling of Hepatocyte Growth Factor Receptor	8	0.45584	0.0598585	MAPK1, CRKL, ACTA1, GRB2, MET, PIK3R1, RASA1, STAT3	163	36	1625	2.21541	1	0.993397	55.0131
KEGG_PATHWAY	hsa04723:Retrograde endocannabinoid signaling	15	0.854701	0.0599361	PRKCA, ADCY3, ADCY1, GABRA1, ADCY2, GNAI3, KCNJ3, DAGLB, KCNJ5, MAPK1, NAPEPLD, PLCB4, MGLL, GNB5, GNG4	612	101	6910	1.67686	1	0.357354	55.8152
BIOCARTA	h_chemicalPathway:Apoptotic Signaling in Response to DNA Damage	6	0.34188	0.0601724	PRKCA, CASP6, EIF2S1, TP53, APAF1, ATM	163	22	1625	2.71891	1	0.977304	55.2072
INTERPRO	IPR000917:Sulfatase	5	0.2849	0.0602292	ARSB, STS, ARSD, ARSE, IDS	1671	17	18559	3.26662	1	0.953241	66.1661
UP_KEYWORDS	Sodium	17	0.968661	0.0604788	SLC5A3, ATP1B1, SLC5A5, SLC9A7, ATP1B2, ATP1A2, TNFRSF11A, SLC24A4, SLC24A2, SLC4A8, SCN9A, SLC13A1, SCN11A, NALCN, SLC38A1, HCN4, SCN4A	1749	124	20581	1.61326	1	0.323515	59.4779
UP_KEYWORDS	Translation regulation	15	0.854701	0.0606201	EIF4E3, CNOT8, SYNCRIP, IGF2BP1, CASC3, PAIP2B, EIF4G3, EIF4E, EIF2S1, PUM2, DNAJC3, FAM129A, TNRC6B, EIF2AK4, AKT2	1749	105	20581	1.68104	1	0.320993	59.566
GOTERM_CC_DIRECT	GO:0005815~microtubule organizing center	21	1.19658	0.061147	CEP97, TRIOBP, DZIP1, SPECC1, STX1B, LATS1, TACC1, HOOK3, RAB11FIP4, TUBGCP4, SPAG9, MAPK1, PSKH1, TUBGCP5, EVI5, CEP68, SLMAP, FGFR1OP, CASP8, MCPH1, YES1	1653	153	18224	1.51321	1	0.631594	61.5775
GOTERM_MF_DIRECT	GO:0031624~ubiquitin conjugating enzyme binding	7	0.39886	0.0612115	RNF180, RNF144A, RNF125, RNF144B, TRAF6, TRIM72, RNF14	1561	31	16881	2.44192	1	0.908529	64.6843
SMART	SM00325:RhoGEF	12	0.683761	0.0613981	MCF2L2, FGD2, NGEF, ECT2L, PLEKHG1, ABR, RASGRF2, ARHGEF26, ARHGEF6, FGD6, FGD4, FARP2	976	68	10057	1.81841	1	0.809603	59.2415
GOTERM_MF_DIRECT	GO:0019903~protein phosphatase binding	11	0.626781	0.0622614	GRB2, STAT5B, MET, TP53, PPP6R3, JAK3, CDC27, PIK3R1, CEACAM1, STAT3, FBXL2	1561	63	16881	1.8882	1	0.906524	65.3295
UP_SEQ_FEATURE	zinc finger region:RING-type 2; degenerate	3	0.17094	0.0625162	RNF144A, RNF144B, RNF14	1734	5	20063	6.94221	1	0.985139	69.7838
UP_SEQ_FEATURE	domain:EH	3	0.17094	0.0625162	SYNRG, EHD2, EHD4	1734	5	20063	6.94221	1	0.985139	69.7838
UP_SEQ_FEATURE	domain:Longin	3	0.17094	0.0625162	SEC22A, SEC22B, YKT6	1734	5	20063	6.94221	1	0.985139	69.7838
UP_SEQ_FEATURE	domain:BTB 2	4	0.22792	0.0627537	RCBTB1, RHOBTB1, BTBD8, RHOBTB3	1734	11	20063	4.2074	1	0.984334	69.9254
UP_SEQ_FEATURE	domain:BTB 1	4	0.22792	0.0627537	RCBTB1, RHOBTB1, BTBD8, RHOBTB3	1734	11	20063	4.2074	1	0.984334	69.9254
UP_KEYWORDS	RNA-binding	69	3.93162	0.0631568	SRSF1, RNMT, CNOT8, ZC3HAV1, SNRPD3, RBM4, SYNCRIP, ZNF346, CNOT4, PUM2, IMPDH1, RBFOX1, RBM41, EXOSC6, RBM43, NOL9, MTPAP, CDC5L, MBNL1, DIS3L, PPARGC1B, RBPMS, EIF4G3, PTRF, CELF5, SERBP1, EIF2S1, DIS3L2, EIF5A2, XRN1, EIF2AK4, MATR3, FUS, EIF4E3, RBM33, HDLBP, PNPT1, OAS3, IGF2BP1, LIN28A, KIN, NUFIP2, EXOSC10, DDX46, TRDMT1, SEPSECS, ZNF74, STRBP, TNRC6B, RBM25, ADARB1, PNO1, MEX3A, IREB2, GR…	1749	665	20581	1.22097	1	0.329084	61.1186
UP_SEQ_FEATURE	domain:LIM zinc-binding 2	9	0.512821	0.0632414	LIMS1, LMX1B, LIMK2, LPP, FHL1, PDLIM5, PRICKLE2, LDB3, TES	1734	50	20063	2.08266	1	0.983789	70.2142
UP_SEQ_FEATURE	domain:LIM zinc-binding 1	9	0.512821	0.0632414	LIMS1, LMX1B, LIMK2, LPP, FHL1, PDLIM5, PRICKLE2, LDB3, TES	1734	50	20063	2.08266	1	0.983789	70.2142
INTERPRO	IPR008936:Rho GTPase activation protein	14	0.797721	0.0634508	DAB2IP, ABR, ARHGAP18, DEPDC1, ARHGAP26, RASAL1, CHN2, ARHGAP11A, INPP5B, RASA4, ARAP2, RASA1, PIK3R1, SRGAP1	1671	91	18559	1.7087	1	0.957714	68.1336
INTERPRO	IPR001478:PDZ domain	21	1.19658	0.0641516	NOS1, LIMK2, SHROOM4, PTPN3, MAGI1, SNX27, RHPN1, PDLIM5, RHPN2, LDB3, LNX2, SIPA1L3, SYNPO2, RIMS2, MAST3, MAST4, PDZD7, PPP1R9A, SNTB2, PARD6G, PDZD4	1671	155	18559	1.50475	1	0.956403	68.547
UP_KEYWORDS	Amino-acid biosynthesis	6	0.34188	0.0645306	BCAT1, PYCRL, CTH, MTR, ASL, PSPH	1749	26	20581	2.71553	1	0.331918	61.9361
GOTERM_MF_DIRECT	GO:0043015~gamma-tubulin binding	6	0.34188	0.0647249	TUBGCP4, DIXDC1, TUBGCP5, BLOC1S2, CEP57L1, FEZ1	1561	24	16881	2.70356	1	0.909624	66.8002
GOTERM_BP_DIRECT	GO:0072659~protein localization to plasma membrane	11	0.626781	0.0647488	MYO5A, EPB41L3, ATP1B1, SLMAP, DENND4C, CDH1, EMP2, EHD2, ADIPOQ, AKT2, KCNIP3	1564	63	16792	1.87464	1	0.989376	71.4946
KEGG_PATHWAY	hsa04611:Platelet activation	18	1.02564	0.0649973	ACTB, ADCY3, ADCY1, ADCY2, GNAI3, ROCK2, MYLK3, PIK3CD, PRKCI, ITGA2, MAPK1, PLCB4, RHOA, GUCY1A3, NOS3, SNAP23, PIK3R1, AKT2	612	130	6910	1.56335	1	0.374223	58.8575
GOTERM_CC_DIRECT	GO:0032587~ruffle membrane	13	0.740741	0.0654289	PTPRJ, FGD2, MYO6, MYO1C, NF2, TPM1, DDX58, PACSIN2, PDE4A, THEM4, KSR1, PLEKHA1, AKT2	1653	82	18224	1.74783	1	0.649407	64.15
GOTERM_BP_DIRECT	GO:0048791~calcium ion-regulated exocytosis of neurotransmitter	8	0.45584	0.0657908	SYT2, SYT11, SYTL4, RPH3AL, SYT13, SYT15, RIMS2, RIMS3	1564	39	16792	2.20237	1	0.989424	72.0842
GOTERM_BP_DIRECT	GO:0007223~Wnt signaling pathway, calcium modulating pathway	8	0.45584	0.0657908	PDE6B, NLK, PPP3R1, FZD3, FZD2, PPP3CA, TNRC6B, FZD6	1564	39	16792	2.20237	1	0.989424	72.0842
GOTERM_BP_DIRECT	GO:0016055~Wnt signaling pathway	25	1.4245	0.066254	DIXDC1, CSNK1G1, XIAP, LDB1, BTRC, TLE3, MESDC2, CDC73, WNT7B, WNT3, INVS, NXN, GSK3B, KREMEN1, RTF1, MCC, PRKAA1, TNKS, HBP1, CD24, PRKAA2, GRK5, USP34, DST, LRP4	1564	187	16792	1.43537	1	0.989034	72.3426
GOTERM_BP_DIRECT	GO:0007126~meiotic nuclear division	6	0.34188	0.0663771	TUBGCP4, TUBGCP5, ZFP42, TOP3A, DMC1, ZW10	1564	24	16792	2.68414	1	0.988369	72.4109
GOTERM_BP_DIRECT	GO:0007193~adenylate cyclase-inhibiting G-protein coupled receptor signaling pathway	9	0.512821	0.0665425	ADCY3, GNAL, S1PR3, ADCY1, SSTR2, GNAI3, ADCY2, HTR2C, GPR37L1	1564	47	16792	2.05594	1	0.987722	72.5024
GOTERM_BP_DIRECT	GO:0050775~positive regulation of dendrite morphogenesis	5	0.2849	0.0667083	PTPRD, FBXW8, RAB21, SS18L1, CAPRIN2	1564	17	16792	3.15782	1	0.987059	72.5938
INTERPRO	IPR002562:3'-5' exonuclease domain	3	0.17094	0.0673345	EXOSC10, EXD3, EXD2	1671	5	18559	6.66391	1	0.960304	70.3619
INTERPRO	IPR010908:Longin domain	3	0.17094	0.0673345	SEC22A, SEC22B, YKT6	1671	5	18559	6.66391	1	0.960304	70.3619
INTERPRO	IPR008380:HAD-superfamily hydrolase, subfamily IG, 5'-nucleotidase	3	0.17094	0.0673345	NT5C2, NT5DC3, NT5DC1	1671	5	18559	6.66391	1	0.960304	70.3619
INTERPRO	IPR020550:Inositol monophosphatase, conserved site	3	0.17094	0.0673345	INPP1, IMPAD1, IMPA1	1671	5	18559	6.66391	1	0.960304	70.3619
INTERPRO	IPR004481:Sodium/potassium/calcium exchanger	3	0.17094	0.0673345	SLC24A4, SLC24A2, SLC24A1	1671	5	18559	6.66391	1	0.960304	70.3619
INTERPRO	IPR000760:Inositol monophosphatase	3	0.17094	0.0673345	INPP1, IMPAD1, IMPA1	1671	5	18559	6.66391	1	0.960304	70.3619
INTERPRO	IPR010997:HRDC-like	3	0.17094	0.0673345	EXOSC10, CRCP, POLR2D	1671	5	18559	6.66391	1	0.960304	70.3619
GOTERM_BP_DIRECT	GO:0042384~cilium assembly	18	1.02564	0.0676666	SNAP29, CLUAP1, KIF3A, RFX4, DZIP1, AHI1, KIAA0586, PCM1, RAB3IP, TMEM67, TRAF3IP1, ACTR2, ICK, TRIM59, FNBP1L, CCDC113, IFT81, EXOC5	1564	124	16792	1.55853	1	0.987081	73.1166
GOTERM_MF_DIRECT	GO:0005516~calmodulin binding	25	1.4245	0.06843	CEP97, MYO5A, ADCY3, ADCY1, PHKB, TRPV1, PPP3R1, CAMKK1, EEF2K, SNTB2, NOS3, PPP3CA, DCX, MYO6, NOS1, MYO1C, MYO1F, DAPK2, CTH, MYO10, INVS, RASGRF2, UNC13A, FBXL2, CAMK1D	1561	189	16881	1.43045	1	0.916484	68.9023
KEGG_PATHWAY	hsa04115:p53 signaling pathway	11	0.626781	0.068456	PPM1D, CD82, CASP8, SERPINE1, TP53, CHEK1, APAF1, MDM4, IGFBP3, ATM, TP73	612	67	6910	1.85372	1	0.38279	60.8239
INTERPRO	IPR000222:Protein phosphatase 2C, manganese/magnesium aspartate binding site	4	0.22792	0.0693793	PPM1D, PDP2, PPM1K, PPM1B	1671	11	18559	4.03874	1	0.961671	71.4753
INTERPRO	IPR004092:Mbt repeat	4	0.22792	0.0693793	L3MBTL2, PHF20, SFMBT1, SFMBT2	1671	11	18559	4.03874	1	0.961671	71.4753
GOTERM_MF_DIRECT	GO:0032266~phosphatidylinositol-3-phosphate binding	7	0.39886	0.0697046	DAB2IP, PLEKHA5, SNX27, DENND1A, VPS36, SNX20, HIP1	1561	32	16881	2.36561	1	0.915325	69.596
GOTERM_MF_DIRECT	GO:0015078~hydrogen ion transmembrane transporter activity	7	0.39886	0.0697046	SLC11A2, ATP6V1C1, SLC36A1, ATP5F1, ATP6V0D2, ATP6V0A2, MON2	1561	32	16881	2.36561	1	0.915325	69.596
INTERPRO	IPR002219:Protein kinase C-like, phorbol ester/diacylglycerol binding	11	0.626781	0.0698303	DGKA, PRKCA, KSR2, STAC2, DGKE, ROCK2, PRKCI, CHN2, KSR1, UNC13A, PRKD3	1671	66	18559	1.85109	1	0.960011	71.7155
KEGG_PATHWAY	hsa04152:AMPK signaling pathway	17	0.968661	0.0704009	PPP2R1B, PFKFB2, PIK3CD, ADIPOQ, CPT1A, CAMKK1, LEP, IGF1R, G6PC, CD36, RAB14, EEF2K, PRKAA1, SCD5, PRKAA2, PIK3R1, AKT2	612	122	6910	1.57332	1	0.384266	61.8911
UP_KEYWORDS	Sodium transport	16	0.911681	0.0705748	SLC5A3, ATP1B1, SLC5A5, SLC9A7, ATP1B2, ATP1A2, SLC24A4, SLC24A2, SLC4A8, SCN9A, SLC13A1, SCN11A, NALCN, SLC38A1, HCN4, SCN4A	1749	117	20581	1.6092	1	0.35432	65.3462
GOTERM_CC_DIRECT	GO:0030665~clathrin-coated vesicle membrane	4	0.22792	0.0706399	MYO6, AP3B2, DENND1A, HIP1	1653	11	18224	4.00902	1	0.670802	67.0635
GOTERM_MF_DIRECT	GO:0008273~calcium, potassium:sodium antiporter activity	3	0.17094	0.0706565	SLC24A4, SLC24A2, SLC24A1	1561	5	16881	6.48853	1	0.913214	70.1046
GOTERM_MF_DIRECT	GO:0005375~copper ion transmembrane transporter activity	3	0.17094	0.0706565	ATP7A, SLC11A2, SLC31A1	1561	5	16881	6.48853	1	0.913214	70.1046
GOTERM_MF_DIRECT	GO:0030618~transforming growth factor beta receptor, pathway-specific cytoplasmic mediator activity	3	0.17094	0.0706565	SMAD9, SMAD3, SMAD2	1561	5	16881	6.48853	1	0.913214	70.1046
BIOCARTA	h_par1pathway:Thrombin signaling and protease-activated receptors	6	0.34188	0.0709328	PRKCA, ADCY1, PPP1R12B, GNA12, RHOA, PIK3R1	163	23	1625	2.60069	1	0.972413	61.4088
BIOCARTA	h_igf1rPathway:Multiple antiapoptotic pathways from IGF-1R signaling lead to BAD phosphorylation	6	0.34188	0.0709328	MAPK1, IGF1R, PRKAR2A, ADCY1, GRB2, PIK3R1	163	23	1625	2.60069	1	0.972413	61.4088
GOTERM_BP_DIRECT	GO:0035023~regulation of Rho protein signal transduction	13	0.740741	0.07107	FGD2, ALS2, ECT2L, NGEF, ABR, ARHGEF26, ARHGEF6, FARP2, MCF2L2, PLEKHG1, RASGRF2, FGD6, FGD4	1564	81	16792	1.72315	1	0.989019	74.8982
GOTERM_BP_DIRECT	GO:0006814~sodium ion transport	13	0.740741	0.07107	SLC5A3, ATP1B1, SGK1, ATP1B2, SLC13A1, SCN9A, SLC4A8, SCN11A, NEDD4L, SLC38A1, ATP1A2, TRAPPC10, SCN4A	1564	81	16792	1.72315	1	0.989019	74.8982
GOTERM_BP_DIRECT	GO:0090335~regulation of brown fat cell differentiation	3	0.17094	0.0715823	LEP, FTO, DUSP10	1564	5	16792	6.44194	1	0.988691	75.1565
GOTERM_BP_DIRECT	GO:0030204~chondroitin sulfate metabolic process	3	0.17094	0.0715823	B3GAT2, IMPAD1, DSEL	1564	5	16792	6.44194	1	0.988691	75.1565
GOTERM_BP_DIRECT	GO:0006686~sphingomyelin biosynthetic process	3	0.17094	0.0715823	SAMD8, SPTLC1, SPTLC2	1564	5	16792	6.44194	1	0.988691	75.1565
GOTERM_BP_DIRECT	GO:0060836~lymphatic endothelial cell differentiation	3	0.17094	0.0715823	ACVR2B, ACVRL1, BMPR2	1564	5	16792	6.44194	1	0.988691	75.1565
GOTERM_BP_DIRECT	GO:0043549~regulation of kinase activity	3	0.17094	0.0715823	LDB1, MCPH1, EMP2	1564	5	16792	6.44194	1	0.988691	75.1565
GOTERM_BP_DIRECT	GO:0043631~RNA polyadenylation	3	0.17094	0.0715823	PAPD4, PNPT1, PAPOLG	1564	5	16792	6.44194	1	0.988691	75.1565
GOTERM_BP_DIRECT	GO:0070836~caveola assembly	3	0.17094	0.0715823	CAV2, PACSIN2, EMP2	1564	5	16792	6.44194	1	0.988691	75.1565
GOTERM_CC_DIRECT	GO:0055037~recycling endosome	16	0.911681	0.0715963	MYO5A, SGK3, PLEKHJ1, SYT11, ATP11B, VPS53, OPTN, TUBGCP4, SLC11A2, RABEP1, LMTK2, RAB14, INPP5F, RNF11, SLC31A1, RAB11FIP1	1653	110	18224	1.60361	1	0.668364	67.5737
GOTERM_BP_DIRECT	GO:0070830~bicellular tight junction assembly	7	0.39886	0.0716877	F11R, MTDH, OCLN, MARVELD2, MARVELD3, PRKCI, PARD6G	1564	32	16792	2.34863	1	0.988056	75.2093
GOTERM_BP_DIRECT	GO:0046034~ATP metabolic process	7	0.39886	0.0716877	ATP6V1A, ATP1B1, AK1, ATP1A2, CTNS, NDUFS1, ADCYAP1	1564	32	16792	2.34863	1	0.988056	75.2093
GOTERM_BP_DIRECT	GO:0001974~blood vessel remodeling	7	0.39886	0.0716877	ATP7A, ACVR2B, ACVRL1, BMPR2, AXL, TGM2, NOS3	1564	32	16792	2.34863	1	0.988056	75.2093
KEGG_PATHWAY	hsa04973:Carbohydrate digestion and absorption	8	0.45584	0.0729682	ATP1B1, G6PC, SLC2A5, ATP1B2, PIK3CD, ATP1A2, PIK3R1, AKT2	612	42	6910	2.15064	1	0.388358	63.2588
KEGG_PATHWAY	hsa05142:Chagas disease (American trypanosomiasis)	15	0.854701	0.0730285	PPP2R1B, ADCY1, GNAI3, TGFBR2, PIK3CD, SMAD3, SMAD2, MAPK1, GNAL, PLCB4, CASP8, SERPINE1, TRAF6, PIK3R1, AKT2	612	104	6910	1.62849	1	0.38174	63.2904
GOTERM_BP_DIRECT	GO:0045184~establishment of protein localization	8	0.45584	0.0736362	CORO1C, ZDHHC15, PDZD7, LIMS1, DZIP1, ITGA2, MCC, PLEKHA1	1564	40	16792	2.14731	1	0.988792	76.167
GOTERM_BP_DIRECT	GO:0051262~protein tetramerization	8	0.45584	0.0736362	TRPM3, IGF1R, TRPM6, TRPM7, TP53, HLA-DRB5, ASL, TP73	1564	40	16792	2.14731	1	0.988792	76.167
KEGG_PATHWAY	hsa04713:Circadian entrainment	14	0.797721	0.0739939	PRKCA, ADCY3, KCNJ5, MAPK1, ADCY1, GNAI3, ADCY2, PLCB4, NOS1, ADCYAP1R1, GUCY1A3, GNB5, GNG4, KCNJ3	612	95	6910	1.66391	1	0.379122	63.7924
GOTERM_MF_DIRECT	GO:0043225~anion transmembrane-transporting ATPase activity	4	0.22792	0.0740249	ABCC9, ABCC3, ABCC1, ABCC5	1561	11	16881	3.93244	1	0.918387	71.8409
GOTERM_MF_DIRECT	GO:0035259~glucocorticoid receptor binding	4	0.22792	0.0740249	FKBP4, ETS2, STAT5B, STAT3	1561	11	16881	3.93244	1	0.918387	71.8409
GOTERM_BP_DIRECT	GO:0043547~positive regulation of GTPase activity	64	3.64672	0.0746559	ALS2, RP2, HPS1, ARHGAP18, GDNF, RAB3IP, SMAP1, PGAM5, ARHGAP11A, DENND5B, SHC3, F11R, RSU1, DAB2IP, ARHGEF6, SIPA1L3, DEPDC1, RIC8B, ARHGAP26, DEPDC5, FARP2, RASGRF2, FNBP1L, GNB5, SRGAP1, FGD2, FGFR1, CAV2, LIMS1, ARHGEF26, CYTH1, GRB2, ASAP1, DENND2C, LLGL1, ADCYAP1, MCF2L2, RASAL1, PLEKHG1, CHM, RAP1GAP2, RASA4, FGD6, INPP5B, RASA1, FGD4, IQSEC2, NGEF, ECT2L, DNM1L, ABR, KLB, DENND1A, DOCK5, …	1564	565	16792	1.21618	1	0.988836	76.6541
UP_KEYWORDS	DNA damage	39	2.22222	0.0750052	RAD23B, UVRAG, INO80, CHEK1, MLH3, ANKLE1, KIN, MCM9, MCM8, FAN1, GTF2H2C, ACTL6A, TLK2, TRAF6, PMS1, ERCC1, POLK, POLI, MSH3, TAOK1, FTO, SMC5, GTF2H3, BRIP1, GTF2H5, CDC5L, GTF2H2, BRCA1, ATM, EYA3, UBE2N, DNA2, DCLRE1B, TIMELESS, BAZ1B, USP47, UBE2W, MCTS1, NHEJ1	1749	352	20581	1.30376	1	0.369168	67.6627
GOTERM_BP_DIRECT	GO:0016075~rRNA catabolic process	4	0.22792	0.0753309	EXOSC6, DIS3L2, DIS3L, XRN1	1564	11	16792	3.90421	1	0.988639	76.9713
GOTERM_BP_DIRECT	GO:0031284~positive regulation of guanylate cyclase activity	4	0.22792	0.0753309	GUCA1B, NOS1, ADORA2B, NOS3	1564	11	16792	3.90421	1	0.988639	76.9713
GOTERM_BP_DIRECT	GO:0090161~Golgi ribbon formation	4	0.22792	0.0753309	STX6, STX16, VAMP4, OPTN	1564	11	16792	3.90421	1	0.988639	76.9713
UP_SEQ_FEATURE	domain:DEP	5	0.2849	0.0755374	GPR155, PIKFYVE, DEPDC1, DEPDC4, DEPDC5	1734	19	20063	3.04483	1	0.992381	76.6855
UP_SEQ_FEATURE	repeat:FG-GAP 3	5	0.2849	0.0755374	ITGAL, ITGAX, GPLD1, ITGA10, ITGA2	1734	19	20063	3.04483	1	0.992381	76.6855
UP_SEQ_FEATURE	repeat:FG-GAP 1	5	0.2849	0.0755374	ITGAL, ITGAX, GPLD1, ITGA10, ITGA2	1734	19	20063	3.04483	1	0.992381	76.6855
UP_SEQ_FEATURE	repeat:FG-GAP 7	5	0.2849	0.0755374	ITGAL, ITGAX, GPLD1, ITGA10, ITGA2	1734	19	20063	3.04483	1	0.992381	76.6855
UP_SEQ_FEATURE	repeat:FG-GAP 4	5	0.2849	0.0755374	ITGAL, ITGAX, GPLD1, ITGA10, ITGA2	1734	19	20063	3.04483	1	0.992381	76.6855
UP_SEQ_FEATURE	repeat:FG-GAP 2	5	0.2849	0.0755374	ITGAL, ITGAX, GPLD1, ITGA10, ITGA2	1734	19	20063	3.04483	1	0.992381	76.6855
UP_SEQ_FEATURE	repeat:FG-GAP 6	5	0.2849	0.0755374	ITGAL, ITGAX, GPLD1, ITGA10, ITGA2	1734	19	20063	3.04483	1	0.992381	76.6855
UP_SEQ_FEATURE	repeat:FG-GAP 5	5	0.2849	0.0755374	ITGAL, ITGAX, GPLD1, ITGA10, ITGA2	1734	19	20063	3.04483	1	0.992381	76.6855
GOTERM_BP_DIRECT	GO:0000070~mitotic sister chromatid segregation	6	0.34188	0.0768868	DSN1, CEP57L1, NSL1, INO80, ZW10, ZNF207	1564	25	16792	2.57678	1	0.989051	77.6871
GOTERM_BP_DIRECT	GO:0046513~ceramide biosynthetic process	6	0.34188	0.0768868	SAMD8, P2RX7, SPTLC1, SPTLC2, CLN8, DEGS1	1564	25	16792	2.57678	1	0.989051	77.6871
SMART	SM00474:35EXOc	3	0.17094	0.0770115	EXOSC10, EXD3, EXD2	976	5	10057	6.18258	1	0.862097	67.8612
SMART	SM01270:SM01270	3	0.17094	0.0770115	SEC22A, SEC22B, YKT6	976	5	10057	6.18258	1	0.862097	67.8612
INTERPRO	IPR001245:Serine-threonine/tyrosine-protein kinase catalytic domain	19	1.08262	0.0780748	FGFR1, ACVRL1, LIMK2, MET, TGFBR2, AXL, DSTYK, EPHA10, IGF1R, STYK1, KSR2, PTK6, LMTK2, JAK3, BMPR1B, KSR1, YES1, ABL2, MAP3K13	1671	140	18559	1.50731	1	0.971147	75.7844
UP_KEYWORDS	Host-virus interaction	42	2.39316	0.0787388	PVR, MAVS, ZMYND11, PACS2, GRB2, CRTC1, BTRC, ABI2, SYNCRIP, RNF216, KIN, TRIM5, CUL2, SERINC5, PAK2, MDFIC, CASP8, PSMB2, RHOA, SCARB2, NEDD4L, PIK3R1, F11R, CTBP2, SLC25A4, RBL1, TP53, CDHR3, AXL, ITGA2, UBE2I, TP73, STAT3, RAB11FIP4, DDX58, MAPK1, EIF4G3, EIF4E, PLCG1, TBC1D20, EIF2AK4, FBXL2	1749	385	20581	1.2837	1	0.380702	69.5021
INTERPRO	IPR018247:EF-Hand 1, calcium-binding site	23	1.31054	0.0789712	GUCA1B, FKBP9, REPS2, EFCAB5, PPP3R1, NCS1, CABP4, CALB1, CALU, NECAB1, KCNIP3, EPS15, DGKA, GNPTAB, PLCG1, SLC25A23, MCFD2, PLCD3, CALN1, SPATA21, DST, EHD2, EHD4	1671	178	18559	1.43511	1	0.970409	76.1919
GOTERM_BP_DIRECT	GO:1903861~positive regulation of dendrite extension	5	0.2849	0.0796978	RASAL1, SYT2, NEDD4L, RIMS2, UNC13A	1564	18	16792	2.98238	1	0.990211	78.9272
GOTERM_BP_DIRECT	GO:0006796~phosphate-containing compound metabolic process	5	0.2849	0.0796978	INPP1, PTPRD, IMPA1, ACYP2, PPA1	1564	18	16792	2.98238	1	0.990211	78.9272
GOTERM_MF_DIRECT	GO:0000978~RNA polymerase II core promoter proximal region sequence-specific DNA binding	42	2.39316	0.0799738	ZNF519, ZNF273, FOXK2, ZNF639, ZNF253, ZKSCAN3, ZNF331, KCNIP3, TFAM, ZNF148, ZNF708, POU2F3, PAX8, NFAT5, GATAD2B, ZNF492, ACTL6A, RUNX2, ZNF562, ACTB, SSBP2, ZNF100, ZNF90, RFX4, GMEB2, GMEB1, SMAD4, SMAD3, TEAD1, SKI, SMAD2, SIX4, MBD2, TP73, STAT3, FOXP2, ETS2, IRF1, ZNF431, IRF4, ZNF114, ZNF257	1561	355	16881	1.27943	1	0.929634	74.6782
UP_KEYWORDS	Potassium	17	0.968661	0.0802593	SLC12A6, ATP1B1, SLC9A7, SLC12A8, ATP1B2, TMEM38A, ATP1A2, KCNJ3, TTL, KCNIP3, KCNJ5, SLC24A4, SLC24A2, KCNK5, HCN4, IMPDH1, KCNE3	1749	129	20581	1.55073	1	0.38331	70.2229
GOTERM_BP_DIRECT	GO:0051297~centrosome organization	7	0.39886	0.0810415	HAUS3, HAUS2, CEP68, UVRAG, HAUS7, PCM1, CHD3	1564	33	16792	2.27745	1	0.990422	79.4966
GOTERM_BP_DIRECT	GO:0036092~phosphatidylinositol-3-phosphate biosynthetic process	9	0.512821	0.0811858	FGFR1, KLB, GRB2, PIK3C2B, PIK3CD, PIKFYVE, INPP4A, PIK3R1, ATM	1564	49	16792	1.97202	1	0.989935	79.5569
GOTERM_BP_DIRECT	GO:0034220~ion transmembrane transport	27	1.53846	0.0813516	ATP1B1, ATP1B2, SFXN1, FXYD5, SFXN5, GJC1, BEST1, SLC24A2, ATP8B1, NALCN, NEDD4L, ANO7, ATP6V0D2, HTR3B, SGK1, GABRA1, SGK3, ATP11B, ATP1A2, ATP7A, ATP6V1C1, ATP6V1A, ATP2A2, CLCN6, ATP6V0A2, ATP8A1, CLCN5	1564	210	16792	1.38042	1	0.98945	79.626
GOTERM_BP_DIRECT	GO:0006289~nucleotide-excision repair	8	0.45584	0.0820088	RAD23B, FAN1, GTF2H2C, TP53, GTF2H3, GTF2H5, GTF2H2, ERCC1	1564	41	16792	2.09494	1	0.989263	79.8975
BIOCARTA	h_caspasePathway:Caspase Cascade in Apoptosis	6	0.34188	0.0826821	CASP10, CASP6, XIAP, LMNB1, CASP8, APAF1	163	24	1625	2.49233	1	0.970091	67.2691
SMART	SM00228:PDZ	21	1.19658	0.0836164	NOS1, LIMK2, SHROOM4, PTPN3, MAGI1, SNX27, RHPN1, PDLIM5, RHPN2, LDB3, LNX2, SIPA1L3, SYNPO2, RIMS2, MAST3, MAST4, PDZD7, PPP1R9A, SNTB2, PARD6G, PDZD4	976	149	10057	1.45228	1	0.870637	70.9698
UP_KEYWORDS	Pyridoxal phosphate	10	0.569801	0.0837589	BCAT1, CTH, SPTLC1, SPTLC2, SDS, CSAD, GADL1, SEPSECS, PNPO, THNSL1	1749	63	20581	1.86782	1	0.393385	71.8221
UP_KEYWORDS	ADP-ribosylation	10	0.569801	0.0837589	GNAL, P2RX7, DES, GNAI3, GSK3B, RHOA, SMAD3, TNKS, CASC3, TERF1	1749	63	20581	1.86782	1	0.393385	71.8221
GOTERM_BP_DIRECT	GO:0006260~DNA replication	21	1.19658	0.0838508	ING5, POLK, POLI, BRIP1, CHEK1, KIN, ATM, BRCA1, MCM9, DNA2, MCM8, SIN3A, TIMELESS, RFC1, TBRG1, TOP3A, ORC4, ORC6, RBM14, ORC1, TNFAIP1	1564	155	16792	1.45463	1	0.989792	80.6405
GOTERM_MF_DIRECT	GO:0019901~protein kinase binding	44	2.50712	0.0838704	MAVS, CAV2, PAM, LIMS1, ACVRL1, GRB2, PFKFB2, PPP1R12B, NCS1, RFFL, GPRC5B, LATS1, LLGL1, IL12RB2, TRIM5, PAK2, SPRED2, PKD1, SPRED1, CD24, TRAF6, DCX, CNTLN, DNAJC3, SLC12A6, PTPRJ, SASH1, DAB2IP, TBL2, TP53, SMAD3, SKI, CDC5L, STX1B, TP73, STAT3, IFNAR2, PPP1R9A, PLCG1, GSK3B, CEP68, FGFR1OP, EMP2, MAP3K13	1561	376	16881	1.26549	1	0.934598	76.3886
INTERPRO	IPR003959:ATPase, AAA-type, core	9	0.512821	0.0839384	LONP2, RFC1, ORC4, YME1L1, KATNAL1, SPATA5, ORC1, SPAST, TRIP13	1671	51	18559	1.95997	1	0.974833	78.3353
GOTERM_CC_DIRECT	GO:0005764~lysosome	28	1.59544	0.0842519	ARSB, MYO5A, ARSD, GFAP, ZC3HAV1, KIAA1324, UVRAG, HPS1, RFFL, RRAGD, SLC11A2, HPSE, SCARB2, VPS36, SFTPB, RAB27A, TMEM97, STS, SYT11, DEPDC5, IFNAR1, LAMP2, CHID1, RAB14, VAMP4, CTSC, CTNS, DRAM1	1653	226	18224	1.3659	1	0.722375	73.665
INTERPRO	IPR013519:Integrin alpha beta-propellor	5	0.2849	0.0851249	ITGAL, ITGAX, GPLD1, ITGA10, ITGA2	1671	19	18559	2.92277	1	0.974491	78.8197
INTERPRO	IPR010989:t-SNARE	5	0.2849	0.0851249	STX6, STX3, STX12, STX16, STX1B	1671	19	18559	2.92277	1	0.974491	78.8197
INTERPRO	IPR013517:FG-GAP repeat	5	0.2849	0.0851249	ITGAL, ITGAX, GPLD1, ITGA10, ITGA2	1671	19	18559	2.92277	1	0.974491	78.8197
INTERPRO	IPR015947:PUA-like domain	5	0.2849	0.0851249	UHRF2, LONP2, LONRF1, MCTS1, LONRF2	1671	19	18559	2.92277	1	0.974491	78.8197
GOTERM_CC_DIRECT	GO:0005793~endoplasmic reticulum-Golgi intermediate compartment	11	0.626781	0.0852312	MPPE1, RAB37, GNPNAT1, SURF4, SEC22B, MAN1A1, UGGT2, INPP5B, CLN8, UGGT1, LRPAP1	1653	68	18224	1.78342	1	0.719626	74.0888
GOTERM_CC_DIRECT	GO:0031234~extrinsic component of cytoplasmic side of plasma membrane	11	0.626781	0.0852312	CAV2, ALOX15, STYK1, ATP2A2, GCOM1, CYTH1, PTK6, RHOA, JAK3, YES1, ABL2	1653	68	18224	1.78342	1	0.719626	74.0888
UP_KEYWORDS	DNA repair	33	1.88034	0.0852829	RAD23B, UVRAG, INO80, CHEK1, MLH3, ANKLE1, KIN, MCM9, MCM8, FAN1, GTF2H2C, ACTL6A, PMS1, ERCC1, POLK, POLI, MSH3, TAOK1, FTO, SMC5, GTF2H3, BRIP1, GTF2H5, CDC5L, GTF2H2, BRCA1, UBE2N, EYA3, DNA2, DCLRE1B, USP47, UBE2W, NHEJ1	1749	293	20581	1.32533	1	0.395792	72.4932
BIOCARTA	h_il2rbPathway:IL-2 Receptor Beta Chain in T cell Activation	8	0.45584	0.0857719	MAPK1, IKZF3, CRKL, GRB2, STAT5B, CBL, JAK3, PIK3R1	163	39	1625	2.04499	1	0.956099	68.6675
UP_KEYWORDS	Primary hypomagnesemia	3	0.17094	0.0859092	CNNM2, TRPM6, CLDN19	1749	6	20581	5.88365	1	0.394832	72.7646
INTERPRO	IPR001293:Zinc finger, TRAF-type	4	0.22792	0.086524	FBXO40, XAF1, TRAF6, TRAF5	1671	12	18559	3.70217	1	0.9744	79.3777
INTERPRO	IPR006011:Syntaxin, N-terminal	4	0.22792	0.086524	STX3, STX12, STX16, STX1B	1671	12	18559	3.70217	1	0.9744	79.3777
INTERPRO	IPR002138:Peptidase C14, caspase non-catalytic subunit p10	4	0.22792	0.086524	CASP10, CASP6, CASP14, CASP8	1671	12	18559	3.70217	1	0.9744	79.3777
INTERPRO	IPR003619:MAD homology 1, Dwarfin-type	4	0.22792	0.086524	SMAD9, SMAD4, SMAD3, SMAD2	1671	12	18559	3.70217	1	0.9744	79.3777
GOTERM_BP_DIRECT	GO:0006661~phosphatidylinositol biosynthetic process	10	0.569801	0.0865348	IMPA1, ARF3, PIK3C2B, PIK3CD, PIKFYVE, INPP5F, INPP4A, PIP4K2A, MTMR7, PIK3R1	1564	58	16792	1.85113	1	0.990737	81.6766
GOTERM_CC_DIRECT	GO:0005777~peroxisome	15	0.854701	0.0866621	MYO5A, DNM1L, ACOXL, AMACR, ACBD5, ALDH3A2, PECR, PNPLA8, TMEM135, LONP2, AGPS, HSDL2, PEX26, PEX13, PEX10	1653	104	18224	1.59012	1	0.718913	74.6964
GOTERM_CC_DIRECT	GO:0005791~rough endoplasmic reticulum	9	0.512821	0.0867721	SPPL3, ARSB, TMEM97, HM13, PSEN1, ADCYAP1R1, RAB14, LIN28A, CDKAL1	1653	51	18224	1.94555	1	0.712577	74.7426
SMART	SM00462:PTB	8	0.45584	0.0872313	TNS4, ANKS1B, RABGAP1, RABGAP1L, APPL1, APBB2, SHC3, NUMBL	976	40	10057	2.06086	1	0.868772	72.5503
GOTERM_MF_DIRECT	GO:0000166~nucleotide binding	41	2.33618	0.0874241	SRSF1, ADCY3, FUS, ADCY1, RBM33, ADCY2, HINT1, RBM4, CRCP, IGF2BP1, SYNCRIP, POLR2D, CNOT4, EXOSC10, NT5C2, ORC4, GUCY1A3, TNRC6B, IMPDH1, RBM25, RPS24, RBFOX1, NOX4, RBM41, RBM43, SREK1, MTPAP, GRSF1, ATP1A2, AARSD1, PPARGC1B, ATP7A, EIF4B, RBPMS, CELF5, RBM19, APAF1, DMC1, RBM14, MATR3, RBM17	1561	348	16881	1.27409	1	0.93835	77.8534
KEGG_PATHWAY	hsa04630:Jak-STAT signaling pathway	19	1.08262	0.0876924	IL23R, GRB2, STAM2, STAT5B, PIK3CD, IL6R, STAT3, IFNAR1, LEP, IL12RB2, IFNAR2, IL12RB1, PRLR, IL10RB, IL4R, JAK3, IL13RA1, PIK3R1, AKT2	612	145	6910	1.47949	1	0.426876	70.2652
GOTERM_BP_DIRECT	GO:0017157~regulation of exocytosis	6	0.34188	0.0882359	RAB3B, RPH3AL, RIMS2, STX1B, RAB21, LLGL1	1564	26	16792	2.47767	1	0.991102	82.306
GOTERM_BP_DIRECT	GO:0008089~anterograde axonal transport	6	0.34188	0.0882359	KIF3B, KIF1B, BLOC1S2, AP3B2, SPAST, RAB21	1564	26	16792	2.47767	1	0.991102	82.306
UP_SEQ_FEATURE	domain:FCH	5	0.2849	0.0882422	PACSIN2, FNBP1L, GAS7, SRGAP1, PSTPIP2	1734	20	20063	2.89259	1	0.996471	81.961
GOTERM_MF_DIRECT	GO:0051539~4 iron, 4 sulfur cluster binding	8	0.45584	0.0882448	NUBPL, DNA2, PRIM2, IREB2, BRIP1, CDKAL1, NDUFS2, NDUFS1	1561	42	16881	2.05985	1	0.936316	78.1793
BIOCARTA	h_leptinPathway:Reversal of Insulin Resistance by Leptin	4	0.22792	0.0882485	LEP, PRKAA1, PRKAA2, CPT1A	163	11	1625	3.62521	1	0.940264	69.7483
UP_SEQ_FEATURE	domain:RBD-FIP	3	0.17094	0.0885042	RAB11FIP4, ERC1, RAB11FIP1	1734	6	20063	5.78518	1	0.996217	82.0569
UP_SEQ_FEATURE	DNA-binding region:Homeobox; atypical	3	0.17094	0.0885042	TSHZ2, HOPX, ZEB2	1734	6	20063	5.78518	1	0.996217	82.0569
UP_SEQ_FEATURE	metal ion-binding site:Magnesium 1; via carbonyl oxygen	3	0.17094	0.0885042	INPP1, IMPAD1, IMPA1	1734	6	20063	5.78518	1	0.996217	82.0569
UP_SEQ_FEATURE	repeat:RPEL 3	3	0.17094	0.0885042	PHACTR2, PHACTR4, MKL2	1734	6	20063	5.78518	1	0.996217	82.0569
UP_SEQ_FEATURE	zinc finger region:Phorbol-ester/DAG-type	8	0.45584	0.0895267	KSR2, PLEKHM3, STAC2, ROCK2, PRKCI, CHN2, KSR1, UNC13A	1734	45	20063	2.05695	1	0.996148	82.4264
UP_KEYWORDS	4Fe-4S	7	0.39886	0.0895604	DNA2, PRIM2, IREB2, BRIP1, CDKAL1, NDUFS2, NDUFS1	1749	37	20581	2.22625	1	0.404913	74.2982
GOTERM_CC_DIRECT	GO:0005929~cilium	20	1.1396	0.0896294	ADCY3, CLUAP1, KIF3B, DNAH12, KIF3A, TTC21B, ANKMY2, DCDC2, AHI1, PDE4C, TTLL7, TTLL11, PDZD7, RILPL1, ICK, TRIM59, INVS, RAB14, PKD1, IFT81	1653	151	18224	1.46024	1	0.718031	75.9144
INTERPRO	IPR011012:Longin-like domain	6	0.34188	0.0898027	AP1S3, C15ORF38-AP3S2, SEC22A, SEC22B, AP4S1, YKT6	1671	27	18559	2.46812	1	0.97634	80.6316
GOTERM_CC_DIRECT	GO:0030864~cortical actin cytoskeleton	8	0.45584	0.0900837	PPP1R9A, NF2, SHROOM4, GCOM1, PLEKHH2, CDH1, MYADM, LLGL1	1653	43	18224	2.05113	1	0.713366	76.096
GOTERM_BP_DIRECT	GO:0006006~glucose metabolic process	11	0.626781	0.0902885	LEP, PDK1, GALM, PPARD, PDK3, PRKAA1, PDHA1, ADIPOQ, CPT1A, AKT2, SERP1	1564	67	16792	1.76272	1	0.991612	83.0381
GOTERM_BP_DIRECT	GO:0007566~embryo implantation	8	0.45584	0.0909057	PPARD, PTGIS, PRLR, FKBP4, IGFBP7, TGFBR2, POLR1B, EMP2	1564	42	16792	2.04506	1	0.991433	83.2525
UP_KEYWORDS	Isopeptide bond	110	6.26781	0.0912503	FLYWCH1, ADCY3, RPL13, ZNF451, ZNF250, SYNCRIP, RNF216, RORA, RNF213, CUL2, ZNF776, VPS13C, CASP8AP2, MIER1, PDE4A, ZNF397, ZNF445, ZNF814, ZNF7, RSL1D1, CD36, BAZ1B, RFC1, PTRF, SERBP1, ZNHIT6, DST, TSHZ2, LMNB1, AKAP12, IGF2BP1, CHEK1, PRRC2B, ZNF331, DDX46, HLA-DRB5, ARNTL2, TRAF6, KLF8, ZBTB46, LPP, ZMYM5, SMAD4, SMAD3, FOXP4, BRCA1, DDX58, URM1, UACA, ATP2A2, MAP4, PLEKHA2, SRSF1, ZBTB34, FO…	1749	1132	20581	1.14347	1	0.407706	74.9803
GOTERM_MF_DIRECT	GO:0016620~oxidoreductase activity, acting on the aldehyde or oxo group of donors, NAD or NADP as acceptor	5	0.2849	0.0919172	ALDH8A1, ALDH7A1, ALDH1L1, ADH4, ALDH3A2	1561	19	16881	2.84585	1	0.94005	79.5833
GOTERM_CC_DIRECT	GO:1904115~axon cytoplasm	7	0.39886	0.0922269	KIF3B, KIF1B, KIF3A, BLOC1S2, AP3B2, SPAST, RAB21	1653	35	18224	2.20496	1	0.715747	76.9354
UP_KEYWORDS	Flavoprotein	16	0.911681	0.0933898	CYB5R3, RNLS, STEAP4, NOS1, ACOXL, AIFM2, MICAL3, NDUFA10, IYD, GSR, MTHFR, AGPS, PNPO, NOS3, TXNRD1, STEAP2	1749	122	20581	1.54325	1	0.412021	75.8199
GOTERM_BP_DIRECT	GO:1900181~negative regulation of protein localization to nucleus	4	0.22792	0.0937343	CLDN18, SIN3A, GSK3B, OTUD7B	1564	12	16792	3.57886	1	0.992247	84.203
GOTERM_BP_DIRECT	GO:2000505~regulation of energy homeostasis	4	0.22792	0.0937343	CD36, PRKAA1, PRKAA2, BMP8A	1564	12	16792	3.57886	1	0.992247	84.203
GOTERM_BP_DIRECT	GO:0050678~regulation of epithelial cell proliferation	4	0.22792	0.0937343	LIMS1, SMAD3, SIX4, RAB33B	1564	12	16792	3.57886	1	0.992247	84.203
GOTERM_BP_DIRECT	GO:0010510~regulation of acetyl-CoA biosynthetic process from pyruvate	4	0.22792	0.0937343	PDK1, PDP2, PDK3, PDHA1	1564	12	16792	3.57886	1	0.992247	84.203
GOTERM_BP_DIRECT	GO:0009190~cyclic nucleotide biosynthetic process	4	0.22792	0.0937343	ADCY3, ADCY1, ADCY2, MB21D1	1564	12	16792	3.57886	1	0.992247	84.203
GOTERM_BP_DIRECT	GO:0048260~positive regulation of receptor-mediated endocytosis	5	0.2849	0.0938366	KIF3A, SERPINE1, CBL, RAB21, HIP1	1564	19	16792	2.82541	1	0.991856	84.2364
GOTERM_BP_DIRECT	GO:0006892~post-Golgi vesicle-mediated transport	5	0.2849	0.0938366	MYO5A, RP2, AP3B2, EXOC5, SNAP23	1564	19	16792	2.82541	1	0.991856	84.2364
GOTERM_BP_DIRECT	GO:0009083~branched-chain amino acid catabolic process	5	0.2849	0.0938366	BCAT1, MCCC2, DBT, PPM1K, BCKDHB	1564	19	16792	2.82541	1	0.991856	84.2364
GOTERM_BP_DIRECT	GO:0051298~centrosome duplication	5	0.2849	0.0938366	TUBGCP4, STIL, TUBGCP5, ROCK2, USP33	1564	19	16792	2.82541	1	0.991856	84.2364
KEGG_PATHWAY	hsa00670:One carbon pool by folate	5	0.2849	0.0941737	MTHFD2, MTHFR, ALDH1L1, MTR, GART	612	20	6910	2.82271	1	0.444081	72.9389
GOTERM_BP_DIRECT	GO:0006897~endocytosis	19	1.08262	0.0945683	LY75, SYNRG, STON1, MYO6, DNM1L, CSNK1G1, DENND1A, RABEP1, FNBP1L, AAK1, SORT1, WIPF3, LRP8, STEAP2, ANKFY1, EHD2, USP33, LRP4, LY75-CD302	1564	139	16792	1.46759	1	0.991738	84.4734
SMART	SM00109:C1	11	0.626781	0.0945816	DGKA, PRKCA, KSR2, STAC2, DGKE, ROCK2, PRKCI, CHN2, KSR1, UNC13A, PRKD3	976	65	10057	1.74381	1	0.878209	75.5207
UP_KEYWORDS	Amyotrophic lateral sclerosis	6	0.34188	0.0947047	FUS, ALS2, TRPM7, OPTN, SPG11, MATR3	1749	29	20581	2.43461	1	0.413375	76.3227
GOTERM_CC_DIRECT	GO:0031965~nuclear membrane	28	1.59544	0.0950465	MTDH, VAPA, LMNB1, TXLNG, PHF20, WTAP, TMEM57, MRPL19, TOR1B, TNKS, PUM2, RAP1GAP2, TMEM97, MYO6, TMEM38A, SCAI, SCRN1, BRIP1, DCTN5, PCM1, KIAA1161, PSEN1, PRICKLE2, SORT1, GRK5, TMPO, TBC1D20, SPAST	1653	229	18224	1.34801	1	0.720724	77.9979
INTERPRO	IPR013568:SEFIR	3	0.17094	0.095095	TRAF3IP2, IL17RD, IL17RA	1671	6	18559	5.55326	1	0.979908	82.5051
INTERPRO	IPR019018:Rab-binding domain FIP-RBD	3	0.17094	0.095095	RAB11FIP4, ERC1, RAB11FIP1	1671	6	18559	5.55326	1	0.979908	82.5051
INTERPRO	IPR003111:Peptidase S16, lon N-terminal	3	0.17094	0.095095	LONP2, LONRF1, LONRF2	1671	6	18559	5.55326	1	0.979908	82.5051
INTERPRO	IPR012346:p53/RUNT-type transcription factor, DNA-binding domain	3	0.17094	0.095095	TP53, RUNX2, TP73	1671	6	18559	5.55326	1	0.979908	82.5051
INTERPRO	IPR020839:Stromalin conservative domain	3	0.17094	0.095095	STAG3L2, STAG3L3, STAG3L1	1671	6	18559	5.55326	1	0.979908	82.5051
KEGG_PATHWAY	hsa04922:Glucagon signaling pathway	14	0.797721	0.0954375	LDHA, G6PC, PLCB4, ADCY2, PHKB, PPP3R1, PRKAA1, PRKAA2, PPP3CA, PDHA1, ACACB, SIK2, CPT1A, AKT2	612	99	6910	1.59669	1	0.441788	73.4336
UP_SEQ_FEATURE	zinc finger region:IBR-type	4	0.22792	0.0956981	RNF144A, RNF144B, RNF216, RNF14	1734	13	20063	3.56011	1	0.997187	84.5082
UP_SEQ_FEATURE	metal ion-binding site:Manganese 1; via carbonyl oxygen	4	0.22792	0.0956981	PPM1D, PDP2, PHLPP2, PPM1B	1734	13	20063	3.56011	1	0.997187	84.5082
KEGG_PATHWAY	hsa04670:Leukocyte transendothelial migration	16	0.911681	0.0960372	ACTB, PRKCA, F11R, ITGAL, CLDN18, CLDN19, GNAI3, OCLN, ROCK2, PIK3CD, CLDN11, PLCG1, RHOA, JAM2, JAM3, PIK3R1	612	118	6910	1.53096	1	0.437236	73.6654
INTERPRO	IPR008967:p53-like transcription factor, DNA-binding	8	0.45584	0.0962711	REL, STAT5B, TP53, NFAT5, RUNX2, TBX19, STAT3, TP73	1671	44	18559	2.01937	1	0.979579	82.8975
GOTERM_CC_DIRECT	GO:0000808~origin recognition complex	3	0.17094	0.096331	ORC4, ORC6, ORC1	1653	6	18224	5.5124	1	0.719559	78.4666
KEGG_PATHWAY	hsa04062:Chemokine signaling pathway	23	1.31054	0.0963692	ADCY3, ADCY1, ADCY2, GNAI3, ROCK2, GRB2, PIK3CD, STAT5B, STAT3, MAPK1, PLCB4, CRKL, CXCL14, CXCL13, GSK3B, RHOA, GNB5, JAK3, GRK5, GNG4, SHC3, PIK3R1, AKT2	612	186	6910	1.39618	1	0.431893	73.7929
UP_KEYWORDS	Symport	15	0.854701	0.097706	SLC5A3, SLC12A6, SLC36A1, SLC5A5, SLC12A8, SLC15A2, SLC16A12, SLC1A2, SLC17A5, SLC16A4, SLC24A4, SLC24A2, SLC24A1, SLC13A1, SLC38A1	1749	113	20581	1.56203	1	0.420476	77.4343
KEGG_PATHWAY	hsa04961:Endocrine and other factor-regulated calcium reabsorption	8	0.45584	0.0980306	PRKCA, VDR, ATP1B1, AP2B1, PLCB4, ATP1B2, ATP1A2, CALB1	612	45	6910	2.00726	1	0.431314	74.4225
UP_SEQ_FEATURE	domain:Fibronectin type-III 5	8	0.45584	0.0981405	DCC, IL12RB2, PTPRJ, PTPRD, IL12RB1, MYOM3, SDK2, PRTG	1734	46	20063	2.01224	1	0.997375	85.2658
INTERPRO	IPR001932:Protein phosphatase 2C (PP2C)-like	5	0.2849	0.0991712	PPM1D, PDP2, PHLPP2, PPM1K, PPM1B	1671	20	18559	2.77663	1	0.980704	83.8301
GOTERM_MF_DIRECT	GO:0015174~basic amino acid transmembrane transporter activity	3	0.17094	0.0996243	SLC7A2, TMEM44, PQLC2	1561	6	16881	5.40711	1	0.950239	82.2585
GOTERM_MF_DIRECT	GO:0005168~neurotrophin TRKA receptor binding	3	0.17094	0.0996243	PLCG1, GRB2, PIK3R1	1561	6	16881	5.40711	1	0.950239	82.2585

## Sheet: DiseaseGenes
ID	Gene Name	Species
HOGA1	4-hydroxy-2-oxoglutarate aldolase 1(HOGA1)	Homo sapiens
MTR	5-methyltetrahydrofolate-homocysteine methyltransferase(MTR)	Homo sapiens
AKT2	AKT serine/threonine kinase 2(AKT2)	Homo sapiens
ALG9	ALG9, alpha-1,2-mannosyltransferase(ALG9)	Homo sapiens
ANKH	ANKH inorganic pyrophosphate transport regulator(ANKH)	Homo sapiens
ATCAY	ATCAY, caytaxin(ATCAY)	Homo sapiens
ATM	ATM serine/threonine kinase(ATM)	Homo sapiens
ABCC9	ATP binding cassette subfamily C member 9(ABCC9)	Homo sapiens
ATP1A2	ATPase Na+/K+ transporting subunit alpha 2(ATP1A2)	Homo sapiens
ATP7A	ATPase copper transporting alpha(ATP7A)	Homo sapiens
ATP8B1	ATPase phospholipid transporting 8B1(ATP8B1)	Homo sapiens
ATP2A2	ATPase sarcoplasmic/endoplasmic reticulum Ca2+ transporting 2(ATP2A2)	Homo sapiens
AHI1	Abelson helper integration site 1(AHI1)	Homo sapiens
BRIP1	BRCA1 interacting protein C-terminal helicase 1(BRIP1)	Homo sapiens
BRCA1	BRCA1, DNA repair associated(BRCA1)	Homo sapiens
CCM2	CCM2 scaffolding protein(CCM2)	Homo sapiens
CD36	CD36 molecule(CD36)	Homo sapiens
CHM	CHM, Rab escort protein 1(CHM)	Homo sapiens
COX10	COX10, heme A:farnesyltransferase cytochrome c oxidase assembly factor(COX10)	Homo sapiens
CBL	Cbl proto-oncogene(CBL)	Homo sapiens
DEPDC5	DEP domain containing 5(DEPDC5)	Homo sapiens
DDX58	DExD/H-box helicase 58(DDX58)	Homo sapiens
DIS3L2	DIS3 like 3'-5' exoribonuclease 2(DIS3L2)	Homo sapiens
DNA2	DNA replication helicase/nuclease 2(DNA2)	Homo sapiens
EFHC1	EF-hand domain containing 1(EFHC1)	Homo sapiens
FBXL4	F-box and leucine rich repeat protein 4(FBXL4)	Homo sapiens
FAN1	FANCD2/FANCI-associated nuclease 1(FAN1)	Homo sapiens
FTO	FTO, alpha-ketoglutarate dependent dioxygenase(FTO)	Homo sapiens
FUS	FUS RNA binding protein(FUS)	Homo sapiens
FGD4	FYVE, RhoGEF and PH domain containing 4(FGD4)	Homo sapiens
GNAL	G protein subunit alpha L(GNAL)	Homo sapiens
GNAI3	G protein subunit alpha i3(GNAI3)	Homo sapiens
GLE1	GLE1, RNA export mediator(GLE1)	Homo sapiens
HACE1	HECT domain and ankyrin repeat containing E3 ubiquitin protein ligase 1(HACE1)	Homo sapiens
HPS1	HPS1, biogenesis of lysosomal organelles complex 3 subunit 1(HPS1)	Homo sapiens
IQSEC2	IQ motif and Sec7 domain 2(IQSEC2)	Homo sapiens
JAK3	Janus kinase 3(JAK3)	Homo sapiens
KIAA0586	KIAA0586(KIAA0586)	Homo sapiens
KANK2	KN motif and ankyrin repeat domains 2(KANK2)	Homo sapiens
KRIT1	KRIT1, ankyrin repeat containing(KRIT1)	Homo sapiens
LRP4	LDL receptor related protein 4(LRP4)	Homo sapiens
LDB3	LIM domain binding 3(LDB3)	Homo sapiens
LMX1B	LIM homeobox transcription factor 1 beta(LMX1B)	Homo sapiens
LYRM7	LYR motif containing 7(LYRM7)	Homo sapiens
MET	MET proto-oncogene, receptor tyrosine kinase(MET)	Homo sapiens
GNPTAB	N-acetylglucosamine-1-phosphate transferase alpha and beta subunits(GNPTAB)	Homo sapiens
GNPTG	N-acetylglucosamine-1-phosphate transferase gamma subunit(GNPTG)	Homo sapiens
NDUFS1	NADH:ubiquinone oxidoreductase core subunit S1(NDUFS1)	Homo sapiens
NDUFS2	NADH:ubiquinone oxidoreductase core subunit S2(NDUFS2)	Homo sapiens
RAB27A	RAB27A, member RAS oncogene family(RAB27A)	Homo sapiens
RAB33B	RAB33B, member RAS oncogene family(RAB33B)	Homo sapiens
RASA1	RAS p21 protein activator 1(RASA1)	Homo sapiens
RFT1	RFT1 homolog(RFT1)	Homo sapiens
POLR1A	RNA polymerase I subunit A(POLR1A)	Homo sapiens
ARHGAP26	Rho GTPase activating protein 26(ARHGAP26)	Homo sapiens
SAMHD1	SAM and HD domain containing deoxynucleoside triphosphate triphosphohydrolase 1(SAMHD1)	Homo sapiens
STIL	SCL/TAL1 interrupting locus(STIL)	Homo sapiens
SEC24D	SEC24 homolog D, COPII coat complex component(SEC24D)	Homo sapiens
SH3BP2	SH3 domain binding protein 2(SH3BP2)	Homo sapiens
SKI	SKI proto-oncogene(SKI)	Homo sapiens
SRGAP1	SLIT-ROBO Rho GTPase activating protein 1(SRGAP1)	Homo sapiens
SMAD3	SMAD family member 3(SMAD3)	Homo sapiens
SMAD4	SMAD family member 4(SMAD4)	Homo sapiens
SMAD9	SMAD family member 9(SMAD9)	Homo sapiens
SEPSECS	Sep (O-phosphoserine) tRNA:Sec (selenocysteine) tRNA synthase(SEPSECS)	Homo sapiens
TBX19	T-box 19(TBX19)	Homo sapiens
TBC1D24	TBC1 domain family member 24(TBC1D24)	Homo sapiens
TEAD1	TEA domain transcription factor 1(TEAD1)	Homo sapiens
TNFRSF11A	TNF receptor superfamily member 11a(TNFRSF11A)	Homo sapiens
TRAF3IP1	TRAF3 interacting protein 1(TRAF3IP1)	Homo sapiens
TRAF3IP2	TRAF3 interacting protein 2(TRAF3IP2)	Homo sapiens
TRIOBP	TRIO and F-actin binding protein(TRIOBP)	Homo sapiens
VANGL1	VANGL planar cell polarity protein 1(VANGL1)	Homo sapiens
VPS37A	VPS37A, ESCRT-I subunit(VPS37A)	Homo sapiens
VPS53	VPS53, GARP complex subunit(VPS53)	Homo sapiens
XPNPEP3	X-prolyl aminopeptidase 3(XPNPEP3)	Homo sapiens
YME1L1	YME1 like 1 ATPase(YME1L1)	Homo sapiens
ABHD5	abhydrolase domain containing 5(ABHD5)	Homo sapiens
ACTB	actin beta(ACTB)	Homo sapiens
ACTA1	actin, alpha 1, skeletal muscle(ACTA1)	Homo sapiens
AICDA	activation induced cytidine deaminase(AICDA)	Homo sapiens
ACVRL1	activin A receptor like type 1(ACVRL1)	Homo sapiens
ACVR2B	activin A receptor type 2B(ACVR2B)	Homo sapiens
APPL1	adaptor protein, phosphotyrosine interacting with PH domain and leucine zipper 1(APPL1)	Homo sapiens
AP1S3	adaptor related protein complex 1 sigma 3 subunit(AP1S3)	Homo sapiens
AK1	adenylate kinase 1(AK1)	Homo sapiens
ADIPOQ	adiponectin, C1Q and collagen domain containing(ADIPOQ)	Homo sapiens
ALDH3A2	aldehyde dehydrogenase 3 family member A2(ALDH3A2)	Homo sapiens
ALDH7A1	aldehyde dehydrogenase 7 family member A1(ALDH7A1)	Homo sapiens
AKR1D1	aldo-keto reductase family 1 member D1(AKR1D1)	Homo sapiens
AGPS	alkylglycerone phosphate synthase(AGPS)	Homo sapiens
AMACR	alpha-methylacyl-CoA racemase(AMACR)	Homo sapiens
ANTXR2	anthrax toxin receptor 2(ANTXR2)	Homo sapiens
ASL	argininosuccinate lyase(ASL)	Homo sapiens
AIPL1	aryl hydrocarbon receptor interacting protein like 1(AIPL1)	Homo sapiens
ARSB	arylsulfatase B(ARSB)	Homo sapiens
ARSE	arylsulfatase E (chondrodysplasia punctata 1)(ARSE)	Homo sapiens
ASPA	aspartoacylase(ASPA)	Homo sapiens
BEST1	bestrophin 1(BEST1)	Homo sapiens
B3GALT6	beta-1,3-galactosyltransferase 6(B3GALT6)	Homo sapiens
UPB1	beta-ureidopropionase 1(UPB1)	Homo sapiens
BMPR1B	bone morphogenetic protein receptor type 1B(BMPR1B)	Homo sapiens
BMPR2	bone morphogenetic protein receptor type 2(BMPR2)	Homo sapiens
BCKDHB	branched chain keto acid dehydrogenase E1 subunit beta(BCKDHB)	Homo sapiens
CDH1	cadherin 1(CDH1)	Homo sapiens
CABP4	calcium binding protein 4(CABP4)	Homo sapiens
CHST6	carbohydrate sulfotransferase 6(CHST6)	Homo sapiens
CPT1A	carnitine palmitoyltransferase 1A(CPT1A)	Homo sapiens
CASP10	caspase 10(CASP10)	Homo sapiens
CASP8	caspase 8(CASP8)	Homo sapiens
CTSC	cathepsin C(CTSC)	Homo sapiens
CDON	cell adhesion associated, oncogene regulated(CDON)	Homo sapiens
CDC73	cell division cycle 73(CDC73)	Homo sapiens
CLN8	ceroid-lipofuscinosis, neuronal 8(CLN8)	Homo sapiens
CLCN5	chloride voltage-gated channel 5(CLCN5)	Homo sapiens
CHRNB1	cholinergic receptor nicotinic beta 1 subunit(CHRNB1)	Homo sapiens
CLDN19	claudin 19(CLDN19)	Homo sapiens
COPA	coatomer protein complex subunit alpha(COPA)	Homo sapiens
CCBE1	collagen and calcium binding EGF domains 1(CCBE1)	Homo sapiens
C7	complement C7(C7)	Homo sapiens
CFD	complement factor D(CFD)	Homo sapiens
CUBN	cubilin(CUBN)	Homo sapiens
CNNM2	cyclin and CBS domain divalent metal cation transport mediator 2(CNNM2)	Homo sapiens
CTH	cystathionine gamma-lyase(CTH)	Homo sapiens
CTNS	cystinosin, lysosomal cystine transporter(CTNS)	Homo sapiens
CYP4V2	cytochrome P450 family 4 subfamily V member 2(CYP4V2)	Homo sapiens
CYB5R3	cytochrome b5 reductase 3(CYB5R3)	Homo sapiens
DHDDS	dehydrodolichyl diphosphate synthase subunit(DHDDS)	Homo sapiens
DHTKD1	dehydrogenase E1 and transketolase domain containing 1(DHTKD1)	Homo sapiens
DES	desmin(DES)	Homo sapiens
DGKE	diacylglycerol kinase epsilon(DGKE)	Homo sapiens
DBT	dihydrolipoamide branched chain transacylase E2(DBT)	Homo sapiens
DCDC2	doublecortin domain containing 2(DCDC2)	Homo sapiens
DCX	doublecortin(DCX)	Homo sapiens
DSTYK	dual serine/threonine and tyrosine protein kinase(DSTYK)	Homo sapiens
DNM1L	dynamin 1 like(DNM1L)	Homo sapiens
DNAL1	dynein axonemal light chain 1(DNAL1)	Homo sapiens
EML1	echinoderm microtubule associated protein like 1(EML1)	Homo sapiens
ENTPD1	ectonucleoside triphosphate diphosphohydrolase 1(ENTPD1)	Homo sapiens
EGLN1	egl-9 family hypoxia inducible factor 1(EGLN1)	Homo sapiens
ECE1	endothelin converting enzyme 1(ECE1)	Homo sapiens
EMP2	epithelial membrane protein 2(EMP2)	Homo sapiens
ESCO2	establishment of sister chromatid cohesion N-acetyltransferase 2(ESCO2)	Homo sapiens
EIF2AK4	eukaryotic translation initiation factor 2 alpha kinase 4(EIF2AK4)	Homo sapiens
FAM126A	family with sequence similarity 126 member A(FAM126A)	Homo sapiens
FLVCR1	feline leukemia virus subgroup C cellular receptor 1(FLVCR1)	Homo sapiens
FECH	ferrochelatase(FECH)	Homo sapiens
FGFR1	fibroblast growth factor receptor 1(FGFR1)	Homo sapiens
FOXP2	forkhead box P2(FOXP2)	Homo sapiens
FHL1	four and a half LIM domains 1(FHL1)	Homo sapiens
FXN	frataxin(FXN)	Homo sapiens
FZD6	frizzled class receptor 6(FZD6)	Homo sapiens
GABRA1	gamma-aminobutyric acid type A receptor alpha1 subunit(GABRA1)	Homo sapiens
GTF2H5	general transcription factor IIH subunit 5(GTF2H5)	Homo sapiens
GDNF	glial cell derived neurotrophic factor(GDNF)	Homo sapiens
GFAP	glial fibrillary acidic protein(GFAP)	Homo sapiens
GNE	glucosamine (UDP-N-acetyl)-2-epimerase/N-acetylmannosamine kinase(GNE)	Homo sapiens
GCNT2	glucosaminyl (N-acetyl) transferase 2, I-branching enzyme (I blood group)(GCNT2)	Homo sapiens
G6PC	glucose-6-phosphatase catalytic subunit(G6PC)	Homo sapiens
GCLC	glutamate-cysteine ligase catalytic subunit(GCLC)	Homo sapiens
GFPT1	glutamine--fructose-6-phosphate transaminase 1(GFPT1)	Homo sapiens
GUCA1B	guanylate cyclase activator 1B(GUCA1B)	Homo sapiens
HNMT	histamine N-methyltransferase(HNMT)	Homo sapiens
HINT1	histidine triad nucleotide binding protein 1(HINT1)	Homo sapiens
HDAC8	histone deacetylase 8(HDAC8)	Homo sapiens
HCN4	hyperpolarization activated cyclic nucleotide gated potassium channel 4(HCN4)	Homo sapiens
IDS	iduronate 2-sulfatase(IDS)	Homo sapiens
ILDR1	immunoglobulin like domain containing receptor 1(ILDR1)	Homo sapiens
IMPDH1	inosine monophosphate dehydrogenase 1(IMPDH1)	Homo sapiens
IMPAD1	inositol monophosphatase domain containing 1(IMPAD1)	Homo sapiens
IGF1R	insulin like growth factor 1 receptor(IGF1R)	Homo sapiens
IRF1	interferon regulatory factor 1(IRF1)	Homo sapiens
IL12RB1	interleukin 12 receptor subunit beta 1(IL12RB1)	Homo sapiens
IL17RD	interleukin 17 receptor D(IL17RD)	Homo sapiens
ICK	intestinal cell kinase(ICK)	Homo sapiens
INVS	inversin(INVS)	Homo sapiens
IYD	iodotyrosine deiodinase(IYD)	Homo sapiens
ISPD	isoprenoid synthase domain containing(ISPD)	Homo sapiens
JAM3	junctional adhesion molecule 3(JAM3)	Homo sapiens
KLHL3	kelch like family member 3(KLHL3)	Homo sapiens
KIF1B	kinesin family member 1B(KIF1B)	Homo sapiens
LDHA	lactate dehydrogenase A(LDHA)	Homo sapiens
LEP	leptin(LEP)	Homo sapiens
LRTOMT	leucine rich transmembrane and O-methyltransferase domain containing(LRTOMT)	Homo sapiens
LARS	leucyl-tRNA synthetase(LARS)	Homo sapiens
LPIN2	lipin 2(LPIN2)	Homo sapiens
LAMP2	lysosomal associated membrane protein 2(LAMP2)	Homo sapiens
MAB21L2	mab-21 like 2(MAB21L2)	Homo sapiens
MATR3	matrin 3(MATR3)	Homo sapiens
MSRB3	methionine sulfoxide reductase B3(MSRB3)	Homo sapiens
MCCC2	methylcrotonoyl-CoA carboxylase 2(MCCC2)	Homo sapiens
MTHFR	methylenetetrahydrofolate reductase(MTHFR)	Homo sapiens
MMAB	methylmalonic aciduria (cobalamin deficiency) cblB type(MMAB)	Homo sapiens
MFAP5	microfibrillar associated protein 5(MFAP5)	Homo sapiens
MCM8	minichromosome maintenance 8 homologous recombination repair factor(MCM8)	Homo sapiens
MTPAP	mitochondrial poly(A) polymerase(MTPAP)	Homo sapiens
MFN2	mitofusin 2(MFN2)	Homo sapiens
MEGF8	multiple EGF like domains 8(MEGF8)	Homo sapiens
MCFD2	multiple coagulation factor deficiency 2(MCFD2)	Homo sapiens
MBNL1	muscleblind like splicing regulator 1(MBNL1)	Homo sapiens
MLH3	mutL homolog 3(MLH3)	Homo sapiens
MYPN	myopalladin(MYPN)	Homo sapiens
MYO6	myosin VI(MYO6)	Homo sapiens
NF2	neurofibromin 2(NF2)	Homo sapiens
NEXN	nexilin F-actin binding protein(NEXN)	Homo sapiens
NHEJ1	non-homologous end joining factor 1(NHEJ1)	Homo sapiens
NOTCH2	notch 2(NOTCH2)	Homo sapiens
NUBPL	nucleotide binding protein like(NUBPL)	Homo sapiens
OCLN	occludin(OCLN)	Homo sapiens
OPA3	optic atrophy 3 (autosomal recessive, with chorea and spastic paraplegia)(OPA3)	Homo sapiens
OPTN	optineurin(OPTN)	Homo sapiens
ORC1	origin recognition complex subunit 1(ORC1)	Homo sapiens
ORC4	origin recognition complex subunit 4(ORC4)	Homo sapiens
ORC6	origin recognition complex subunit 6(ORC6)	Homo sapiens
PAX8	paired box 8(PAX8)	Homo sapiens
PMP22	peripheral myelin protein 22(PMP22)	Homo sapiens
PEX10	peroxisomal biogenesis factor 10(PEX10)	Homo sapiens
PEX13	peroxisomal biogenesis factor 13(PEX13)	Homo sapiens
PEX26	peroxisomal biogenesis factor 26(PEX26)	Homo sapiens
PIK3CD	phosphatidylinositol-4,5-bisphosphate 3-kinase catalytic subunit delta(PIK3CD)	Homo sapiens
PDE6B	phosphodiesterase 6B(PDE6B)	Homo sapiens
PIKFYVE	phosphoinositide kinase, FYVE-type zinc finger containing(PIKFYVE)	Homo sapiens
PIK3R1	phosphoinositide-3-kinase regulatory subunit 1(PIK3R1)	Homo sapiens
PLCB4	phospholipase C beta 4(PLCB4)	Homo sapiens
PHKB	phosphorylase kinase regulatory subunit beta(PHKB)	Homo sapiens
PSPH	phosphoserine phosphatase(PSPH)	Homo sapiens
PKD1	polycystin 1, transient receptor potential channel interacting(PKD1)	Homo sapiens
PNPT1	polyribonucleotide nucleotidyltransferase 1(PNPT1)	Homo sapiens
PGAP1	post-GPI attachment to proteins 1(PGAP1)	Homo sapiens
KCNE3	potassium voltage-gated channel subfamily E regulatory subunit 3(KCNE3)	Homo sapiens
KCNJ5	potassium voltage-gated channel subfamily J member 5(KCNJ5)	Homo sapiens
PDSS2	prenyl (decaprenyl) diphosphate synthase, subunit 2(PDSS2)	Homo sapiens
PSEN1	presenilin 1(PSEN1)	Homo sapiens
PRICKLE2	prickle planar cell polarity protein 2(PRICKLE2)	Homo sapiens
PRLR	prolactin receptor(PRLR)	Homo sapiens
PNPO	pyridoxamine 5'-phosphate oxidase(PNPO)	Homo sapiens
PDHA1	pyruvate dehydrogenase (lipoamide) alpha 1(PDHA1)	Homo sapiens
PDK3	pyruvate dehydrogenase kinase 3(PDK3)	Homo sapiens
RMND1	required for meiotic nuclear division 1 homolog(RMND1)	Homo sapiens
RGR	retinal G protein coupled receptor(RGR)	Homo sapiens
RP2	retinitis pigmentosa 2 (X-linked recessive)(RP2)	Homo sapiens
RNF125	ring finger protein 125(RNF125)	Homo sapiens
RNF213	ring finger protein 213(RNF213)	Homo sapiens
RNF216	ring finger protein 216(RNF216)	Homo sapiens
RUNX2	runt related transcription factor 2(RUNX2)	Homo sapiens
SGCB	sarcoglycan beta(SGCB)	Homo sapiens
SGCD	sarcoglycan delta(SGCD)	Homo sapiens
SCARB2	scavenger receptor class B member 2(SCARB2)	Homo sapiens
SERAC1	serine active site containing 1(SERAC1)	Homo sapiens
SPTLC1	serine palmitoyltransferase long chain base subunit 1(SPTLC1)	Homo sapiens
SPTLC2	serine palmitoyltransferase long chain base subunit 2(SPTLC2)	Homo sapiens
SHROOM4	shroom family member 4(SHROOM4)	Homo sapiens
STAT3	signal transducer and activator of transcription 3(STAT3)	Homo sapiens
STAT5B	signal transducer and activator of transcription 5B(STAT5B)	Homo sapiens
NALCN	sodium leak channel, non-selective(NALCN)	Homo sapiens
SCN11A	sodium voltage-gated channel alpha subunit 11(SCN11A)	Homo sapiens
SCN4A	sodium voltage-gated channel alpha subunit 4(SCN4A)	Homo sapiens
SCN9A	sodium voltage-gated channel alpha subunit 9(SCN9A)	Homo sapiens
SLC11A2	solute carrier family 11 member 2(SLC11A2)	Homo sapiens
SLC17A5	solute carrier family 17 member 5(SLC17A5)	Homo sapiens
SLC24A4	solute carrier family 24 member 4(SLC24A4)	Homo sapiens
SLC25A15	solute carrier family 25 member 15(SLC25A15)	Homo sapiens
SLC25A26	solute carrier family 25 member 26(SLC25A26)	Homo sapiens
SLC25A4	solute carrier family 25 member 4(SLC25A4)	Homo sapiens
SLC5A5	solute carrier family 5 member 5(SLC5A5)	Homo sapiens
SPAST	spastin(SPAST)	Homo sapiens
SPATA5	spermatogenesis associated 5(SPATA5)	Homo sapiens
SPRED1	sprouty related EVH1 domain containing 1(SPRED1)	Homo sapiens
STS	steroid sulfatase (microsomal), isozyme S(STS)	Homo sapiens
SFTPB	surfactant protein B(SFTPB)	Homo sapiens
SNAP25	synaptosome associated protein 25(SNAP25)	Homo sapiens
SYT2	synaptotagmin 2(SYT2)	Homo sapiens
STX1B	syntaxin 1B(STX1B)	Homo sapiens
TTC21B	tetratricopeptide repeat domain 21B(TTC21B)	Homo sapiens
TMPO	thymopoietin(TMPO)	Homo sapiens
TBL1XR1	transducin beta like 1 X-linked receptor 1(TBL1XR1)	Homo sapiens
TGFBR2	transforming growth factor beta receptor 2(TGFBR2)	Homo sapiens
TRPM6	transient receptor potential cation channel subfamily M member 6(TRPM6)	Homo sapiens
TAPT1	transmembrane anterior posterior transformation 1(TAPT1)	Homo sapiens
TMPRSS3	transmembrane protease, serine 3(TMPRSS3)	Homo sapiens
TMEM199	transmembrane protein 199(TMEM199)	Homo sapiens
TMEM67	transmembrane protein 67(TMEM67)	Homo sapiens
TPM1	tropomyosin 1 (alpha)(TPM1)	Homo sapiens
TP53	tumor protein p53(TP53)	Homo sapiens
UBE3B	ubiquitin protein ligase E3B(UBE3B)	Homo sapiens
UMPS	uridine monophosphate synthetase(UMPS)	Homo sapiens
VPS13B	vacuolar protein sorting 13 homolog B(VPS13B)	Homo sapiens
VPS13C	vacuolar protein sorting 13 homolog C(VPS13C)	Homo sapiens
VDR	vitamin D (1,25- dihydroxyvitamin D3) receptor(VDR)	Homo sapiens
VHL	von Hippel-Lindau tumor suppressor(VHL)	Homo sapiens
XPR1	xenotropic and polytropic retrovirus receptor 1(XPR1)	Homo sapiens
ZDHHC9	zinc finger DHHC-type containing 9(ZDHHC9)	Homo sapiens
ZEB2	zinc finger E-box binding homeobox 2(ZEB2)	Homo sapiens
ZBTB42	zinc finger and BTB domain containing 42(ZBTB42)	Homo sapiens

## Sheet: Disease-Reactome
Term	Overlap	P-value	Adjusted P-value	Old P-value	Old Adjusted P-value	Z-score	Combined Score	Genes
Metabolism_Homo sapiens_R-HSA-1430728	66/1908	2.95504e-11	2.25174e-08	0.000248222	0.0527559	-2.24567	54.4461	SNAP25;PIK3CD;MTR;HNMT;DHTKD1;STS;SPTLC1;SPTLC2;IYD;CYP4V2;DBT;PDK3;IDS;CD36;TEAD1;PSPH;MCCC2;CUBN;CHST6;CPT1A;G6PC;ADIPOQ;BCKDHB;UPB1;ALDH3A2;SLC25A15;PLCB4;TBL1XR1;AGPS;NDUFS2;NDUFS1;UMPS;FXN;SLC25A4;ASPA;ALDH7A1;FECH;AKR1D1;AK1;PIK3R1;ABHD5;SLC5A5;BRIP1;LDHA;CYB5R3;LARS;PNPO;PDSS2;ASL;ARSE;COX10;ARSB;PDHA1;MMAB;NUBPL;MTHFR;PHKB;B3GALT6;SEPSECS;GCLC;PIKFYVE;AMACR;IMPDH1;CTH;SEC24D;LPIN2
Metabolism of amino acids and derivatives_Homo sapiens_R-HSA-71291	18/335	2.58383e-06	0.000656293	0.000965426	0.113331	-2.25534	29.0178	MCCC2;PDHA1;BCKDHB;MTR;HNMT;SLC5A5;DHTKD1;SEPSECS;SLC25A15;GCLC;LARS;IYD;CTH;DBT;ASL;ALDH7A1;ASPA;PSPH
Disease_Homo sapiens_R-HSA-1643685	27/725	9.98213e-06	0.00152128	0.00979948	0.25749	-2.35815	27.1534	NOTCH2;SNAP25;PIK3CD;MTR;PIK3R1;HDAC8;ANTXR2;CBL;AKT2;AP1S3;CD36;MCCC2;CUBN;STAT5B;SFTPB;SMAD4;SMAD3;SYT2;FZD6;STAT3;VPS37A;GTF2H5;TGFBR2;STX1B;TBL1XR1;SLC25A4;FGFR1
Signaling by BMP_Homo sapiens_R-HSA-201451	6/23	7.84271e-07	0.000298807	3.66571e-05	0.0279327	-1.88355	26.4799	SKI;SMAD4;BMPR2;SMAD9;BMPR1B;ACVR2B
E2F-enabled inhibition of pre-replication complex formation_Homo sapiens_R-HSA-113507	4/10	8.96076e-06	0.00152128	0.000206701	0.0527559	-2.10156	24.4257	ORC4;ORC6;ORC1;MCM8
CDC6 association with the ORC:origin complex_Homo sapiens_R-HSA-68689	4/11	1.39183e-05	0.00176762	0.000276934	0.0527559	-2.0302	22.7023	ORC4;ORC6;ORC1;MCM8
Diseases of signal transduction_Homo sapiens_R-HSA-5663202	13/288	0.00035995	0.0210068	0.0180069	0.304917	-2.32089	18.4036	STAT5B;SMAD4;SMAD3;FZD6;STAT3;PIK3CD;PIK3R1;CBL;HDAC8;TGFBR2;TBL1XR1;AKT2;FGFR1
G2/M Checkpoints_Homo sapiens_R-HSA-69481	9/150	0.000385951	0.0210068	0.00951561	0.25749	-2.23611	17.5753	ORC4;BRIP1;ORC6;ORC1;MCM8;ATM;DNA2;BRCA1;TP53
Metabolism of lipids and lipoproteins_Homo sapiens_R-HSA-556833	22/659	0.000318511	0.0210068	0.0527994	0.443029	-2.15049	17.3154	CUBN;CPT1A;AKR1D1;PIK3CD;ABHD5;PIK3R1;ALDH3A2;PIKFYVE;STS;SPTLC1;AMACR;SPTLC2;TBL1XR1;AGPS;PDSS2;CD36;SEC24D;TEAD1;ALDH7A1;ARSE;LPIN2;ARSB
Developmental Biology_Homo sapiens_R-HSA-1266738	24/786	0.000619209	0.0217147	0.0964119	0.528531	-2.2165	16.3734	SMAD4;SMAD3;STAT3;ADIPOQ;IL17RD;ACVR2B;ACTB;STX1B;SPRED1;GDNF;SCN11A;TBL1XR1;AKT2;LEP;RASA1;SCN9A;DCX;SCN4A;CD36;JAK3;MET;SRGAP1;CDON;FGFR1
Signaling by TGF-beta Receptor Complex in Cancer_Homo sapiens_R-HSA-3304351	3/8	0.000166711	0.0127034	0.00160907	0.136235	-1.77921	15.4778	SMAD4;SMAD3;TGFBR2
Loss of Function of SMAD2/3 in Cancer_Homo sapiens_R-HSA-3304349	3/7	0.000105341	0.00891886	0.00118983	0.113331	-1.53896	14.0943	SMAD4;SMAD3;TGFBR2
Resolution of D-loop Structures through Synthesis-Dependent Strand Annealing (SDSA)_Homo sapiens_R-HSA-5693554	4/26	0.00052988	0.0217147	0.0042732	0.212823	-1.8097	13.6503	BRIP1;ATM;DNA2;BRCA1
Metabolism of water-soluble vitamins and cofactors_Homo sapiens_R-HSA-196849	7/98	0.000610579	0.0217147	0.00923021	0.25749	-1.82922	13.5383	MCCC2;CUBN;CYB5R3;MMAB;PNPO;MTHFR;MTR
Cell Cycle Checkpoints_Homo sapiens_R-HSA-69620	9/182	0.0015311	0.0333341	0.0280883	0.368057	-2.06752	13.4012	ORC4;BRIP1;ORC6;ORC1;MCM8;ATM;DNA2;BRCA1;TP53
Sphingolipid metabolism_Homo sapiens_R-HSA-428157	6/74	0.000768548	0.0245723	0.00900397	0.25749	-1.86775	13.3937	ALDH3A2;STS;SPTLC1;SPTLC2;ARSE;ARSB
SMAD2/3 MH2 Domain Mutants in Cancer_Homo sapiens_R-HSA-3315487	3/7	0.000105341	0.00891886	0.00118983	0.113331	-1.426	13.0598	SMAD4;SMAD3;TGFBR2
Glyoxylate metabolism and glycine degradation_Homo sapiens_R-HSA-389661	4/25	0.000453572	0.0217147	0.00376866	0.212823	-1.66144	12.7903	PDHA1;BCKDHB;DBT;DHTKD1
Uptake and actions of bacterial toxins_Homo sapiens_R-HSA-5339562	4/27	0.000614889	0.0217147	0.00482142	0.212823	-1.69837	12.5578	STX1B;SNAP25;SYT2;ANTXR2
Transmembrane transport of small molecules_Homo sapiens_R-HSA-382551	19/594	0.00133429	0.0299836	0.0943477	0.521559	-1.88456	12.4746	GABRA1;SLC24A4;G6PC;ATP8B1;SLC11A2;CTNS;ATP2A2;ATP1A2;ABCC9;NALCN;SLC5A5;BEST1;SLC25A26;CLCN5;ANKH;FLVCR1;SLC17A5;ATP7A;TRPM6
Signaling by SCF-KIT_Homo sapiens_R-HSA-1433557	12/325	0.00327721	0.0513184	0.0767989	0.4855	-2.13735	12.2273	STAT5B;SPRED1;GDNF;AKT2;RASA1;STAT3;PIK3CD;PIK3R1;IL17RD;CBL;JAK3;FGFR1
Signaling by ERBB4_Homo sapiens_R-HSA-1236394	12/330	0.00370275	0.0542595	0.0835556	0.490914	-2.10786	11.8012	STAT5B;SPRED1;GDNF;AKT2;RASA1;PIK3CD;PIK3R1;IL17RD;JAK3;PRLR;GFAP;FGFR1
RIG-I/MDA5 mediated induction of IFN-alpha/beta pathways_Homo sapiens_R-HSA-168928	6/79	0.00108487	0.0285059	0.0119566	0.261552	-1.7073	11.6545	CASP8;RNF125;RNF216;CASP10;DDX58;IRF1
Activation of the pre-replicative complex_Homo sapiens_R-HSA-68962	4/30	0.000927502	0.0271829	0.00674445	0.25749	-1.65613	11.5648	ORC4;ORC6;ORC1;MCM8
Resolution of D-loop Structures through Holliday Junction Intermediates_Homo sapiens_R-HSA-5693568	4/32	0.00118931	0.0292339	0.0082738	0.25749	-1.64869	11.1029	BRIP1;ATM;DNA2;BRCA1
Resolution of D-Loop Structures_Homo sapiens_R-HSA-5693537	4/33	0.00133785	0.0299836	0.00911699	0.25749	-1.63715	10.8325	BRIP1;ATM;DNA2;BRCA1
E2F mediated regulation of DNA replication_Homo sapiens_R-HSA-113510	4/33	0.00133785	0.0299836	0.00911699	0.25749	-1.61682	10.698	ORC4;ORC6;ORC1;MCM8
Biosynthesis of the N-glycan precursor (dolichol lipid-linked oligosaccharide, LLO) and transfer to a nascent protein_Homo sapiens_R-HSA-446193	6/78	0.00101479	0.0285059	0.0113181	0.261345	-1.55139	10.6939	ALG9;GFPT1;RFT1;SLC17A5;DHDDS;GNE
FGFR1 mutant receptor activation_Homo sapiens_R-HSA-1839124	4/31	0.0010527	0.0285059	0.00748341	0.25749	-1.55199	10.641	STAT5B;STAT3;PIK3R1;FGFR1
Neurotoxicity of clostridium toxins_Homo sapiens_R-HSA-168799	3/10	0.000349512	0.0210068	0.00269809	0.205594	-1.32243	10.5252	SNAP25;STX1B;SYT2
Assembly of the ORC complex at the origin of replication_Homo sapiens_R-HSA-68616	3/6	6.08576e-05	0.00662479	0.000846843	0.113331	-1.08292	10.5119	ORC4;ORC6;ORC1
Muscle contraction_Homo sapiens_R-HSA-397014	9/196	0.00253574	0.04333	0.0413181	0.431293	-1.75414	10.485	DES;KCNE3;SCN11A;TPM1;SCN9A;ATP2A2;ATP1A2;ABCC9;SCN4A
TGF-beta receptor signaling activates SMADs_Homo sapiens_R-HSA-2173789	4/32	0.00118931	0.0292339	0.0082738	0.25749	-1.52978	10.3022	SMAD4;SMAD3;CBL;TGFBR2
Interleukin-3, 5 and GM-CSF signaling_Homo sapiens_R-HSA-512988	10/261	0.00544259	0.0628372	0.0841801	0.490914	-1.94693	10.1503	STAT5B;SPRED1;GDNF;RASA1;PIK3CD;PIK3R1;IL17RD;CBL;JAK3;FGFR1
NF-kB activation through FADD/RIP-1 pathway mediated by caspase-8 and -10_Homo sapiens_R-HSA-933543	3/12	0.000626935	0.0217147	0.00415271	0.212823	-1.35354	9.98191	CASP8;DDX58;CASP10
Activation of ATR in response to replication stress_Homo sapiens_R-HSA-176187	4/37	0.00206219	0.0404854	0.0130433	0.261552	-1.56827	9.69814	ORC4;ORC6;ORC1;MCM8
HDR through Single Strand Annealing (SSA)_Homo sapiens_R-HSA-5685938	4/37	0.00206219	0.0404854	0.0130433	0.261552	-1.56348	9.66853	BRIP1;ATM;DNA2;BRCA1
Ion channel transport_Homo sapiens_R-HSA-983712	9/203	0.00320417	0.0513184	0.0492988	0.438834	-1.6653	9.56431	GABRA1;CLCN5;ATP8B1;ATP2A2;ATP1A2;ATP7A;TRPM6;NALCN;BEST1
Interleukin-7 signaling_Homo sapiens_R-HSA-1266695	3/11	0.00047536	0.0217147	0.00337756	0.212823	-1.23532	9.45195	STAT5B;PIK3R1;JAK3
Presynaptic phase of homologous DNA pairing and strand exchange_Homo sapiens_R-HSA-5693616	4/39	0.00250989	0.04333	0.0153547	0.28167	-1.55267	9.29664	BRIP1;ATM;DNA2;BRCA1
Signal Transduction_Homo sapiens_R-HSA-162582	52/2465	0.00451729	0.0564291	0.783327	0.875213	-1.69964	9.17776	DGKE;BMPR2;GUCA1B;PIK3CD;ATP2A2;CDC73;ACTB;IGF1R;SPRED1;CASP8;CASP10;CDH1;AKT2;CYP4V2;PDK3;JAK3;CDON;CPT1A;IL17RD;PRLR;TGFBR2;PLCB4;TBL1XR1;RASA1;RGR;TP53;NOTCH2;GNAI3;PIK3R1;CBL;HDAC8;FGD4;TTC21B;PDE6B;SRGAP1;STAT5B;SMAD4;PDHA1;SMAD3;STAT3;FZD6;SMAD9;ARHGAP26;ACVR2B;GFAP;SKI;GNAL;GDNF;LEP;NF2;BMPR1B;FGFR1
Post-translational protein modification_Homo sapiens_R-HSA-597592	16/521	0.00464221	0.0570542	0.15026	0.615581	-1.70752	9.17377	MCFD2;COPA;PGAP1;ALG9;GFPT1;BRCA1;DHDDS;STS;RFT1;SLC17A5;SEC24D;TP53;ARSE;ARSB;CTSC;GNE
TP53 Regulates Transcription of Caspase Activators and Caspases_Homo sapiens_R-HSA-6803207	3/12	0.000626935	0.0217147	0.00415271	0.212823	-1.22995	9.07044	CASP10;ATM;TP53
The activation of arylsulfatases_Homo sapiens_R-HSA-1663150	3/13	0.000806176	0.0245723	0.00502731	0.212823	-1.26889	9.0386	STS;ARSE;ARSB
Homologous DNA Pairing and Strand Exchange_Homo sapiens_R-HSA-5693579	4/42	0.00330001	0.0513184	0.0192793	0.305304	-1.51912	8.68	BRIP1;ATM;DNA2;BRCA1
Signaling by FGFR1 in disease_Homo sapiens_R-HSA-5655302	4/38	0.00227848	0.0413381	0.0141691	0.276842	-1.42208	8.65227	STAT5B;STAT3;PIK3R1;FGFR1
Asparagine N-linked glycosylation_Homo sapiens_R-HSA-446203	10/259	0.00516205	0.0614606	0.081062	0.490232	-1.63181	8.59379	COPA;MCFD2;ALG9;GFPT1;RFT1;SLC17A5;SEC24D;CTSC;GNE;DHDDS
Cardiac conduction_Homo sapiens_R-HSA-5576891	7/135	0.00386419	0.0555569	0.040626	0.429958	-1.50155	8.34262	KCNE3;SCN11A;SCN9A;ATP2A2;ATP1A2;ABCC9;SCN4A
Signaling by Activin_Homo sapiens_R-HSA-1502540	3/13	0.000806176	0.0245723	0.00502731	0.212823	-1.16188	8.27631	SMAD4;SMAD3;ACVR2B
Signaling by Leptin_Homo sapiens_R-HSA-2586552	9/243	0.0100751	0.0889121	0.113894	0.585066	-1.77374	8.1551	STAT5B;SPRED1;GDNF;LEP;RASA1;STAT3;IL17RD;JAK3;FGFR1
Immune System_Homo sapiens_R-HSA-168256	35/1547	0.00719145	0.0721038	0.566843	0.749886	-1.59678	7.87987	CFD;PIK3CD;UBE3B;PIK3R1;TNFRSF11A;CBL;SAMHD1;ACTB;SPRED1;RNF213;CASP8;RNF216;C7;CASP10;CDH1;AKT2;AP1S3;CD36;VHL;IL12RB1;JAK3;CTSC;STAT5B;HACE1;DDX58;STAT3;IL17RD;PRLR;RNF125;GDNF;RASA1;IRF1;SEC24D;FBXL4;FGFR1
G2/M DNA damage checkpoint_Homo sapiens_R-HSA-69473	5/78	0.00584597	0.0636376	0.0384923	0.414738	-1.51638	7.79721	BRIP1;ATM;DNA2;BRCA1;TP53
TP53 Regulates Transcription of Cell Death Genes_Homo sapiens_R-HSA-5633008	4/43	0.00359701	0.0537436	0.0207129	0.309474	-1.37176	7.71978	CASP10;CHM;ATM;TP53
Diseases of metabolism_Homo sapiens_R-HSA-5668914	4/45	0.00424441	0.0564291	0.0237722	0.34089	-1.39447	7.61679	MCCC2;SFTPB;CUBN;MTR
Downstream signal transduction_Homo sapiens_R-HSA-186763	11/341	0.0125078	0.0966325	0.167918	0.618091	-1.70574	7.47354	STAT5B;SPRED1;GDNF;AKT2;RASA1;STAT3;PIK3CD;PIK3R1;IL17RD;JAK3;FGFR1
Metabolism of vitamins and cofactors_Homo sapiens_R-HSA-196854	7/148	0.00635586	0.0682136	0.0598664	0.461913	-1.47466	7.4594	MCCC2;CUBN;CYB5R3;MMAB;PNPO;MTHFR;MTR
Signaling by TGF-beta Receptor Complex_Homo sapiens_R-HSA-170834	5/73	0.00441277	0.0564291	0.0305766	0.381277	-1.37374	7.45014	SKI;SMAD4;SMAD3;CBL;TGFBR2
Cytokine Signaling in Immune system_Homo sapiens_R-HSA-1280215	17/620	0.0105982	0.0889121	0.262704	0.64663	-1.62193	7.37502	STAT5B;DDX58;STAT3;PIK3CD;PIK3R1;TNFRSF11A;IL17RD;CBL;SAMHD1;PRLR;SPRED1;GDNF;RASA1;IRF1;IL12RB1;JAK3;FGFR1
Regulation of signaling by CBL_Homo sapiens_R-HSA-912631	3/18	0.00217835	0.0404854	0.0109965	0.261345	-1.18463	7.26081	PIK3CD;PIK3R1;CBL
Interleukin-2 signaling_Homo sapiens_R-HSA-451927	9/252	0.0125546	0.0966325	0.132927	0.604892	-1.6282	7.12771	STAT5B;SPRED1;GDNF;RASA1;PIK3CD;PIK3R1;IL17RD;JAK3;FGFR1
S Phase_Homo sapiens_R-HSA-69242	6/124	0.0100992	0.0889121	0.0721676	0.4855	-1.49019	6.84788	ORC4;ORC6;ORC1;MCM8;ESCO2;DNA2
Signaling by Interleukins_Homo sapiens_R-HSA-449147	12/392	0.013643	0.100316	0.196945	0.639338	-1.58747	6.81742	STAT5B;SPRED1;GDNF;RASA1;STAT3;PIK3CD;PIK3R1;IL12RB1;IL17RD;CBL;JAK3;FGFR1
Signaling by cytosolic FGFR1 fusion mutants_Homo sapiens_R-HSA-1839117	3/18	0.00217835	0.0404854	0.0109965	0.261345	-1.10458	6.77015	STAT5B;STAT3;PIK3R1
Apoptosis_Homo sapiens_R-HSA-109581	7/163	0.0105335	0.0889121	0.088047	0.500844	-1.42388	6.4832	OCLN;CASP8;CDH1;AKT2;DNM1L;TP53;APPL1
G beta:gamma signalling through PI3Kgamma_Homo sapiens_R-HSA-392451	4/48	0.00535604	0.0627893	0.0288502	0.368057	-1.22107	6.38561	AKT2;PIK3CD;PIK3R1;JAK3
Programmed Cell Death_Homo sapiens_R-HSA-5357801	7/166	0.0115639	0.0937417	0.0944556	0.521559	-1.39465	6.21995	OCLN;CASP8;CDH1;AKT2;DNM1L;TP53;APPL1
Platelet activation, signaling and aggregation_Homo sapiens_R-HSA-76002	9/253	0.0128558	0.0979615	0.13514	0.604892	-1.36338	5.93608	CFD;DGKE;AKT2;LAMP2;GNAI3;PIK3CD;PIK3R1;CD36;JAK3
Signaling by NODAL_Homo sapiens_R-HSA-1181150	3/19	0.00255886	0.04333	0.0125257	0.261552	-0.993717	5.9307	SMAD4;SMAD3;ACVR2B
Defects in vitamin and cofactor metabolism_Homo sapiens_R-HSA-3296482	3/18	0.00217835	0.0404854	0.0109965	0.261345	-0.949241	5.81808	MCCC2;CUBN;MTR
Signaling by PDGF_Homo sapiens_R-HSA-186797	11/364	0.0193579	0.112502	0.221752	0.639338	-1.47235	5.80792	STAT5B;SPRED1;GDNF;AKT2;RASA1;STAT3;PIK3CD;PIK3R1;IL17RD;JAK3;FGFR1
CDT1 association with the CDC6:ORC:origin complex_Homo sapiens_R-HSA-68827	4/58	0.0104206	0.0889121	0.050118	0.438965	-1.27022	5.79724	ORC4;ORC6;ORC1;MCM8
G-protein beta:gamma signalling_Homo sapiens_R-HSA-397795	4/51	0.00664716	0.0693854	0.0345251	0.381277	-1.13018	5.66625	AKT2;PIK3CD;PIK3R1;JAK3
Synthesis of DNA_Homo sapiens_R-HSA-69239	5/97	0.0142692	0.102576	0.0791152	0.4855	-1.32335	5.62378	ORC4;ORC6;ORC1;MCM8;DNA2
Apoptotic execution phase_Homo sapiens_R-HSA-75153	4/51	0.00664716	0.0693854	0.0345251	0.381277	-1.12167	5.62356	OCLN;CASP8;CDH1;DNM1L
Regulation of TP53 Activity through Phosphorylation_Homo sapiens_R-HSA-6804756	5/89	0.0100958	0.0889121	0.0599646	0.461913	-1.19371	5.48584	BRIP1;ATM;DNA2;BRCA1;TP53
GABA receptor activation_Homo sapiens_R-HSA-977443	4/55	0.00866753	0.081539	0.0430314	0.437199	-1.14537	5.43842	KCNJ5;GABRA1;GNAL;GNAI3
Metabolism of proteins_Homo sapiens_R-HSA-392499	25/1074	0.0159238	0.108936	0.503688	0.72311	-1.26881	5.2528	MCFD2;COPA;PGAP1;GNAI3;BRCA1;ACTB;STS;SLC17A5;ARSE;ARSB;CTSC;SFTPB;ALG9;STAT3;GFPT1;RAB27A;DHDDS;LEP;RFT1;MSRB3;SEC24D;SLC25A4;FXN;TP53;GNE
GPVI-mediated activation cascade_Homo sapiens_R-HSA-114604	4/53	0.00761331	0.0753421	0.0386436	0.414738	-1.05372	5.1399	AKT2;PIK3CD;PIK3R1;JAK3
Hemostasis_Homo sapiens_R-HSA-109582	15/552	0.0170385	0.108936	0.291403	0.66162	-1.23365	5.02377	CFD;DGKE;GNAI3;PIK3CD;ATP2A2;PIK3R1;AKT2;IRF1;LAMP2;MFN2;KIF1B;CD36;JAK3;TP53;JAM3
Growth hormone receptor signaling_Homo sapiens_R-HSA-982772	3/24	0.00506302	0.0612385	0.0219235	0.321263	-0.946594	5.0035	STAT5B;STAT3;PRLR
Branched-chain amino acid catabolism_Homo sapiens_R-HSA-70895	3/23	0.00447832	0.0564291	0.0198079	0.305304	-0.88713	4.79805	MCCC2;BCKDHB;DBT
Cell Cycle_Homo sapiens_R-HSA-1640170	15/566	0.0208087	0.115739	0.324326	0.673073	-1.23568	4.78502	MCM8;ESCO2;BRCA1;HDAC8;MLH3;ORC4;BRIP1;ORC6;ORC1;ATM;DNA2;TP53;LPIN2;OPTN;TMPO
Ion transport by P-type ATPases_Homo sapiens_R-HSA-936837	4/55	0.00866753	0.081539	0.0430314	0.437199	-1.00493	4.77158	ATP8B1;ATP2A2;ATP1A2;ATP7A
Assembly of the pre-replicative complex_Homo sapiens_R-HSA-68867	4/67	0.0169993	0.108936	0.0749586	0.4855	-1.13762	4.63533	ORC4;ORC6;ORC1;MCM8
Downregulation of SMAD2/3:SMAD4 transcriptional activity_Homo sapiens_R-HSA-2173795	3/23	0.00447832	0.0564291	0.0198079	0.305304	-0.855985	4.6296	SKI;SMAD4;SMAD3
Signaling by FGFR4_Homo sapiens_R-HSA-5654743	10/332	0.0255997	0.133601	0.239123	0.639338	-1.25726	4.60806	SPRED1;GDNF;AKT2;RASA1;PIK3CD;PIK3R1;IL17RD;CBL;JAK3;FGFR1
TP53 Regulates Transcription of DNA Repair Genes_Homo sapiens_R-HSA-6796648	4/61	0.012388	0.0966325	0.057807	0.458843	-1.04651	4.59525	ATM;BRCA1;TP53;GTF2H5
DNA Replication_Homo sapiens_R-HSA-69306	5/105	0.0194682	0.112502	0.101164	0.540928	-1.14966	4.52847	ORC4;ORC6;ORC1;MCM8;DNA2
Signaling by FGFR3_Homo sapiens_R-HSA-5654741	10/333	0.0260634	0.134191	0.241834	0.644328	-1.24107	4.52647	SPRED1;GDNF;AKT2;RASA1;PIK3CD;PIK3R1;IL17RD;CBL;JAK3;FGFR1
L1CAM interactions_Homo sapiens_R-HSA-373760	5/96	0.0136933	0.100316	0.0765604	0.4855	-1.02261	4.38785	SCN11A;SCN9A;DCX;SCN4A;FGFR1
IGF1R signaling cascade_Homo sapiens_R-HSA-2428924	9/288	0.0271457	0.135196	0.223771	0.639338	-1.19541	4.31131	SPRED1;GDNF;AKT2;RASA1;PIK3R1;IL17RD;JAK3;FGFR1;IGF1R
IRS-related events triggered by IGF1R_Homo sapiens_R-HSA-2428928	9/288	0.0271457	0.135196	0.223771	0.639338	-1.18593	4.27709	SPRED1;GDNF;AKT2;RASA1;PIK3R1;IL17RD;JAK3;FGFR1;IGF1R
Signaling by FGFR1_Homo sapiens_R-HSA-5654736	10/336	0.0274906	0.135806	0.250037	0.64663	-1.18326	4.25254	SPRED1;GDNF;AKT2;RASA1;PIK3CD;PIK3R1;IL17RD;CBL;JAK3;FGFR1
Signaling by Type 1 Insulin-like Growth Factor 1 Receptor (IGF1R)_Homo sapiens_R-HSA-2404192	9/288	0.0271457	0.135196	0.223771	0.639338	-1.17649	4.24307	SPRED1;GDNF;AKT2;RASA1;PIK3R1;IL17RD;JAK3;FGFR1;IGF1R
Transport of inorganic cations/anions and amino acids/oligopeptides_Homo sapiens_R-HSA-425393	5/99	0.0154692	0.108142	0.0843606	0.490914	-1.01315	4.22373	SLC25A26;SLC24A4;SLC17A5;CTNS;SLC5A5
Signaling by FGFR in disease_Homo sapiens_R-HSA-1226099	4/63	0.013823	0.100316	0.0632641	0.477299	-0.956806	4.09649	STAT5B;STAT3;PIK3R1;FGFR1
HDR through Homologous Recombination (HRR)_Homo sapiens_R-HSA-5685942	4/64	0.0145784	0.102859	0.0660909	0.480929	-0.94431	3.99275	BRIP1;ATM;DNA2;BRCA1
DNA Repair_Homo sapiens_R-HSA-73894	9/285	0.0256084	0.133601	0.215406	0.639338	-1.07466	3.93845	BRIP1;ATM;DNA2;BRCA1;TP53;ACTB;NHEJ1;GTF2H5;FAN1
DNA Double-Strand Break Repair_Homo sapiens_R-HSA-5693532	6/145	0.0204325	0.114482	0.124033	0.595317	-1.00944	3.92734	BRIP1;ATM;DNA2;BRCA1;TP53;NHEJ1
Cobalamin (Cbl, vitamin B12) transport and metabolism_Homo sapiens_R-HSA-196741	3/21	0.0034368	0.0523768	0.0159319	0.28167	-0.672846	3.8172	CUBN;MMAB;MTR
Interleukin receptor SHC signaling_Homo sapiens_R-HSA-912526	8/245	0.028919	0.137727	0.208584	0.639338	-1.07285	3.80137	SPRED1;GDNF;RASA1;PIK3CD;PIK3R1;IL17RD;JAK3;FGFR1
Signaling by PTK6_Homo sapiens_R-HSA-8848021	4/67	0.0169993	0.108936	0.0749586	0.4855	-0.931438	3.79522	SPRED1;RASA1;STAT3;CBL
Peroxisomal lipid metabolism_Homo sapiens_R-HSA-390918	3/27	0.0070836	0.0719693	0.0289809	0.368057	-0.756228	3.74331	ALDH3A2;AMACR;AGPS
Orc1 removal from chromatin_Homo sapiens_R-HSA-68949	4/70	0.0196573	0.112502	0.0843959	0.490914	-0.914984	3.59525	ORC4;ORC6;ORC1;MCM8
Switching of origins to a post-replicative state_Homo sapiens_R-HSA-69052	4/70	0.0196573	0.112502	0.0843959	0.490914	-0.903312	3.54939	ORC4;ORC6;ORC1;MCM8
Innate Immune System_Homo sapiens_R-HSA-168249	19/807	0.0300577	0.141382	0.49077	0.720942	-0.972918	3.40973	CFD;DDX58;PIK3CD;PIK3R1;IL17RD;ACTB;SPRED1;RNF125;CASP8;C7;RNF216;GDNF;CASP10;AKT2;IRF1;RASA1;CD36;JAK3;FGFR1
Removal of licensing factors from origins_Homo sapiens_R-HSA-69300	4/72	0.021564	0.119071	0.0909954	0.513618	-0.885353	3.39686	ORC4;ORC6;ORC1;MCM8
YAP1- and WWTR1 (TAZ)-stimulated gene expression_Homo sapiens_R-HSA-2032785	3/29	0.0086603	0.081539	0.034275	0.381277	-0.70934	3.36866	TBL1XR1;TEAD1;RUNX2
Pyruvate metabolism_Homo sapiens_R-HSA-70268	3/27	0.0070836	0.0719693	0.0289809	0.368057	-0.678287	3.3575	LDHA;PDHA1;PDK3
Synthesis of substrates in N-glycan biosythesis_Homo sapiens_R-HSA-446219	4/63	0.013823	0.100316	0.0632641	0.477299	-0.783631	3.35505	GFPT1;SLC17A5;DHDDS;GNE
Regulation of TP53 Activity_Homo sapiens_R-HSA-5633007	6/151	0.0243597	0.130719	0.14152	0.608193	-0.897926	3.33564	BRIP1;AKT2;ATM;DNA2;BRCA1;TP53
Sulfur amino acid metabolism_Homo sapiens_R-HSA-1614635	3/25	0.00569158	0.0628549	0.0241575	0.34089	-0.63766	3.29591	GCLC;CTH;MTR
Regulation of DNA replication_Homo sapiens_R-HSA-69304	4/75	0.0246295	0.131243	0.101342	0.540928	-0.884521	3.2761	ORC4;ORC6;ORC1;MCM8
Signaling by EGFR_Homo sapiens_R-HSA-177929	10/355	0.0378465	0.163735	0.304034	0.668832	-0.987244	3.23245	SPRED1;GDNF;AKT2;RASA1;PIK3CD;PIK3R1;IL17RD;CBL;JAK3;FGFR1
Interaction between L1 and Ankyrins_Homo sapiens_R-HSA-445095	3/29	0.0086603	0.081539	0.034275	0.381277	-0.663068	3.14891	SCN11A;SCN9A;SCN4A
The citric acid (TCA) cycle and respiratory electron transport_Homo sapiens_R-HSA-1428517	6/153	0.0257734	0.133601	0.147592	0.608193	-0.831012	3.04019	LDHA;PDHA1;NUBPL;PDK3;NDUFS2;NDUFS1
Regulation of TP53 Degradation_Homo sapiens_R-HSA-6804757	3/35	0.0145435	0.102859	0.052914	0.443029	-0.701797	2.96903	AKT2;ATM;TP53
Signaling by FGFR2_Homo sapiens_R-HSA-5654738	10/361	0.0416127	0.174224	0.321691	0.669749	-0.931389	2.96121	SPRED1;GDNF;AKT2;RASA1;PIK3CD;PIK3R1;IL17RD;CBL;JAK3;FGFR1
Regulation of TP53 Expression and Degradation_Homo sapiens_R-HSA-6806003	3/36	0.0156965	0.108734	0.0564096	0.452464	-0.689791	2.86561	AKT2;ATM;TP53
Signaling by FGFR_Homo sapiens_R-HSA-190236	10/366	0.0449412	0.183479	0.336573	0.673147	-0.893117	2.77081	SPRED1;GDNF;AKT2;RASA1;PIK3CD;PIK3R1;IL17RD;CBL;JAK3;FGFR1
Negative regulators of RIG-I/MDA5 signaling_Homo sapiens_R-HSA-936440	3/34	0.0134403	0.100316	0.0495272	0.438834	-0.598317	2.57844	RNF125;RNF216;DDX58
Sphingolipid de novo biosynthesis_Homo sapiens_R-HSA-1660661	3/33	0.0123867	0.0966325	0.0462507	0.438834	-0.585892	2.57273	ALDH3A2;SPTLC1;SPTLC2
NGF signalling via TRKA from the plasma membrane_Homo sapiens_R-HSA-187037	10/374	0.050635	0.20201	0.360642	0.690483	-0.838761	2.50212	SPRED1;GDNF;AKT2;RASA1;STAT3;PIK3CD;PIK3R1;IL17RD;JAK3;FGFR1
Axon guidance_Homo sapiens_R-HSA-422475	13/515	0.0418969	0.174456	0.406012	0.706767	-0.765608	2.42893	IL17RD;ACTB;SPRED1;GDNF;SCN11A;RASA1;SCN9A;DCX;SCN4A;JAK3;SRGAP1;MET;FGFR1
DNA Replication Pre-Initiation_Homo sapiens_R-HSA-69002	4/82	0.0327613	0.145989	0.127455	0.595317	-0.671063	2.29403	ORC4;ORC6;ORC1;MCM8
M/G1 Transition_Homo sapiens_R-HSA-68874	4/82	0.0327613	0.145989	0.127455	0.595317	-0.660297	2.25723	ORC4;ORC6;ORC1;MCM8
Cargo concentration in the ER_Homo sapiens_R-HSA-5694530	3/33	0.0123867	0.0966325	0.0462507	0.438834	-0.51265	2.25111	MCFD2;SEC24D;CTSC
Downstream signaling of activated FGFR2_Homo sapiens_R-HSA-5654696	9/329	0.0550235	0.209474	0.347987	0.683251	-0.751212	2.17851	SPRED1;GDNF;AKT2;RASA1;PIK3CD;PIK3R1;IL17RD;JAK3;FGFR1
Downstream signaling of activated FGFR3_Homo sapiens_R-HSA-5654708	9/329	0.0550235	0.209474	0.347987	0.683251	-0.742654	2.15369	SPRED1;GDNF;AKT2;RASA1;PIK3CD;PIK3R1;IL17RD;JAK3;FGFR1
Signaling by NOTCH_Homo sapiens_R-HSA-157118	5/122	0.0342863	0.151018	0.156826	0.618091	-0.633043	2.13526	NOTCH2;TBL1XR1;ATP2A2;HDAC8;TP53
Downstream signaling of activated FGFR4_Homo sapiens_R-HSA-5654716	9/329	0.0550235	0.209474	0.347987	0.683251	-0.732569	2.12445	SPRED1;GDNF;AKT2;RASA1;PIK3CD;PIK3R1;IL17RD;JAK3;FGFR1
Membrane Trafficking_Homo sapiens_R-HSA-199991	11/420	0.0470809	0.190828	0.374525	0.703745	-0.652405	1.99368	MCFD2;COPA;AKT2;VPS53;MYO6;VPS37A;KIF1B;AP1S3;SEC24D;CTSC;RAB33B
Downstream signaling of activated FGFR1_Homo sapiens_R-HSA-5654687	9/332	0.0576004	0.21375	0.357567	0.690483	-0.694943	1.98352	SPRED1;GDNF;AKT2;RASA1;PIK3CD;PIK3R1;IL17RD;JAK3;FGFR1
Processing of DNA double-strand break ends_Homo sapiens_R-HSA-5693607	4/81	0.0315147	0.142933	0.123564	0.595317	-0.5237	1.81059	BRIP1;ATM;DNA2;BRCA1
Transcriptional regulation of white adipocyte differentiation_Homo sapiens_R-HSA-381340	4/79	0.0291069	0.13776	0.115938	0.585066	-0.505528	1.78794	TBL1XR1;LEP;ADIPOQ;CD36
IRS-mediated signalling_Homo sapiens_R-HSA-112399	8/284	0.0594686	0.21375	0.333138	0.673073	-0.608218	1.71658	SPRED1;GDNF;AKT2;RASA1;PIK3R1;IL17RD;JAK3;FGFR1
Activation of GABAB receptors_Homo sapiens_R-HSA-991365	3/39	0.0194564	0.112502	0.067532	0.480929	-0.41249	1.62504	KCNJ5;GNAL;GNAI3
Insulin receptor signalling cascade_Homo sapiens_R-HSA-74751	8/287	0.0624326	0.219233	0.343301	0.683251	-0.570342	1.58194	SPRED1;GDNF;AKT2;RASA1;PIK3R1;IL17RD;JAK3;FGFR1
GABA B receptor activation_Homo sapiens_R-HSA-977444	3/39	0.0194564	0.112502	0.067532	0.480929	-0.400733	1.57872	KCNJ5;GNAL;GNAI3
DAP12 signaling_Homo sapiens_R-HSA-2424491	9/344	0.0686809	0.238972	0.396169	0.706767	-0.578457	1.54927	SPRED1;GDNF;AKT2;RASA1;PIK3CD;PIK3R1;IL17RD;JAK3;FGFR1
Apoptotic cleavage of cellular proteins_Homo sapiens_R-HSA-111465	3/37	0.0168996	0.108936	0.0600123	0.461913	-0.356875	1.45622	OCLN;CASP8;CDH1
Negative regulation of the PI3K/AKT network_Homo sapiens_R-HSA-199418	4/90	0.0437628	0.181235	0.16034	0.618091	-0.435516	1.36272	AKT2;PIK3CD;PIK3R1;FGFR1
Signalling by NGF_Homo sapiens_R-HSA-166520	11/450	0.0697028	0.241425	0.461687	0.711891	-0.505577	1.34661	FGD4;SPRED1;GDNF;AKT2;RASA1;STAT3;PIK3CD;PIK3R1;IL17RD;JAK3;FGFR1
Metabolism of nucleotides_Homo sapiens_R-HSA-15869	4/87	0.0394224	0.16782	0.147658	0.608193	-0.416292	1.34605	IMPDH1;AK1;UMPS;UPB1
Vesicle-mediated transport_Homo sapiens_R-HSA-5653656	12/492	0.0607458	0.215294	0.459191	0.711891	-0.451185	1.26379	MCFD2;COPA;AKT2;VPS53;MYO6;VPS37A;KIF1B;AP1S3;CD36;SEC24D;CTSC;RAB33B
Nuclear signaling by ERBB4_Homo sapiens_R-HSA-1251985	3/39	0.0194564	0.112502	0.067532	0.480929	-0.320165	1.26131	STAT5B;PRLR;GFAP
PI3K/AKT Signaling in Cancer_Homo sapiens_R-HSA-2219528	4/86	0.0380329	0.163735	0.143522	0.608193	-0.372255	1.21701	AKT2;PIK3CD;PIK3R1;FGFR1
Neurotransmitter Receptor Binding And Downstream Transmission In The Postsynaptic Cell_Homo sapiens_R-HSA-112314	5/142	0.0588273	0.21375	0.23469	0.639338	-0.407894	1.15562	KCNJ5;GABRA1;GNAL;MYO6;GNAI3
Assembly of the primary cilium_Homo sapiens_R-HSA-5617833	6/187	0.0584686	0.21375	0.266039	0.64663	-0.405099	1.15018	AHI1;RP2;TRAF3IP1;TMEM67;TTC21B;PKD1
Transcriptional Regulation by TP53_Homo sapiens_R-HSA-3700989	9/348	0.0726519	0.244959	0.409091	0.708472	-0.427066	1.1198	BRIP1;CASP10;AKT2;CHM;ATM;DNA2;BRCA1;TP53;GTF2H5
Intrinsic Pathway for Apoptosis_Homo sapiens_R-HSA-109606	3/42	0.0236699	0.127918	0.079569	0.4855	-0.256404	0.959861	CASP8;AKT2;TP53
Neuronal System_Homo sapiens_R-HSA-112316	8/301	0.077472	0.25892	0.391204	0.703745	-0.37459	0.958141	HCN4;GABRA1;KCNJ5;SNAP25;GNAL;MYO6;GNAI3;ABCC9
Chaperonin-mediated protein folding_Homo sapiens_R-HSA-390466	4/95	0.0515692	0.203258	0.182315	0.618091	-0.313108	0.928313	STAT3;GNAI3;TP53;ACTB
DAP12 interactions_Homo sapiens_R-HSA-2172127	9/359	0.0842938	0.259177	0.444609	0.711891	-0.367799	0.909731	SPRED1;GDNF;AKT2;RASA1;PIK3CD;PIK3R1;IL17RD;JAK3;FGFR1
Cell Cycle, Mitotic_Homo sapiens_R-HSA-69278	11/462	0.080428	0.259177	0.496279	0.720942	-0.357247	0.900402	ORC4;ORC6;ORC1;MCM8;ESCO2;DNA2;HDAC8;TP53;LPIN2;OPTN;TMPO
Transcriptional activity of SMAD2/SMAD3:SMAD4 heterotrimer_Homo sapiens_R-HSA-2173793	3/44	0.0267312	0.135196	0.0880749	0.500844	-0.236747	0.857481	SKI;SMAD4;SMAD3
Gamma carboxylation, hypusine formation and arylsulfatase activation_Homo sapiens_R-HSA-163841	3/39	0.0194564	0.112502	0.067532	0.480929	-0.20814	0.819985	STS;ARSE;ARSB
Glycosphingolipid metabolism_Homo sapiens_R-HSA-1660662	3/41	0.0222149	0.121782	0.0754583	0.4855	-0.214258	0.815679	STS;ARSE;ARSB
G-protein mediated events_Homo sapiens_R-HSA-112040	3/45	0.0283374	0.135806	0.0924659	0.518081	-0.168727	0.601272	GNAL;PLCB4;GNAI3
Signaling by Insulin receptor_Homo sapiens_R-HSA-74752	8/311	0.0894371	0.266222	0.425605	0.711891	-0.210245	0.507578	SPRED1;GDNF;AKT2;RASA1;PIK3R1;IL17RD;JAK3;FGFR1
Protein folding_Homo sapiens_R-HSA-391251	4/101	0.0618734	0.218276	0.209899	0.639338	-0.157436	0.438093	STAT3;GNAI3;TP53;ACTB
Signaling by Retinoic Acid_Homo sapiens_R-HSA-5362517	3/42	0.0236699	0.127918	0.079569	0.4855	-0.113877	0.426303	CPT1A;PDHA1;PDK3
Generic Transcription Pathway_Homo sapiens_R-HSA-212436	17/812	0.0918144	0.270534	0.689127	0.816664	-0.177599	0.424105	NOTCH2;SMAD4;SMAD3;VDR;CHM;BRCA1;GTF2H5;RUNX2;SKI;BRIP1;CASP10;TBL1XR1;AKT2;ATM;DNA2;TP53;TEAD1
Stimuli-sensing channels_Homo sapiens_R-HSA-2672351	4/100	0.0600858	0.214955	0.205219	0.639338	-0.131683	0.370289	CLCN5;NALCN;TRPM6;BEST1
Phase 0 - rapid depolarisation_Homo sapiens_R-HSA-5576892	3/44	0.0267312	0.135196	0.0880749	0.500844	-0.0988239	0.357932	SCN11A;SCN9A;SCN4A
G1/S Transition_Homo sapiens_R-HSA-69206	4/112	0.0833475	0.259177	0.263137	0.64663	-0.123323	0.306424	ORC4;ORC6;ORC1;MCM8
HDR through Homologous Recombination (HR) or Single Strand Annealing (SSA)_Homo sapiens_R-HSA-5693567	4/112	0.0833475	0.259177	0.263137	0.64663	-0.0797261	0.198098	BRIP1;ATM;DNA2;BRCA1
Meiotic recombination_Homo sapiens_R-HSA-912446	3/54	0.045027	0.183479	0.135715	0.604892	-0.0476426	0.147715	ATM;BRCA1;MLH3
Selenoamino acid metabolism_Homo sapiens_R-HSA-2408522	4/111	0.081261	0.259177	0.258185	0.64663	-0.0584837	0.146799	SEPSECS;LARS;CTH;HNMT
Transmission across Chemical Synapses_Homo sapiens_R-HSA-112315	6/211	0.0919144	0.270534	0.360646	0.690483	-0.0600867	0.143421	GABRA1;KCNJ5;SNAP25;GNAL;MYO6;GNAI3
Nonhomologous End-Joining (NHEJ)_Homo sapiens_R-HSA-5693571	3/52	0.0409754	0.172615	0.125568	0.595317	-0.0408837	0.130614	ATM;BRCA1;NHEJ1
Ion homeostasis_Homo sapiens_R-HSA-5578775	3/51	0.0390222	0.16705	0.120602	0.595317	-0.0384346	0.124667	ATP2A2;ABCC9;ATP1A2
VEGFA-VEGFR2 Pathway_Homo sapiens_R-HSA-4420097	8/320	0.101073	0.284197	0.456453	0.711891	-0.0449201	0.102953	SPRED1;GDNF;AKT2;RASA1;PIK3R1;IL17RD;JAK3;FGFR1
Antigen activates B Cell Receptor (BCR) leading to generation of second messengers_Homo sapiens_R-HSA-983695	3/47	0.0317003	0.142933	0.101513	0.540928	-0.0221968	0.0766107	PIK3CD;PIK3R1;CBL
PPARA activates gene expression_Homo sapiens_R-HSA-1989781	4/113	0.0854601	0.259445	0.268108	0.64663	-0.0303786	0.0747224	CPT1A;TBL1XR1;CD36;TEAD1
Recruitment and ATM-mediated phosphorylation of repair and signaling proteins at DNA double strand breaks_Homo sapiens_R-HSA-5693565	3/58	0.0537004	0.209474	0.156807	0.618091	-0.004504	0.0131712	ATM;BRCA1;TP53
Olfactory Signaling Pathway_Homo sapiens_R-HSA-381753	1/418	0.998081	0.998081	0.999941	0.999941	3.79067	-0.00727985	GNAL
Class A/1 (Rhodopsin-like receptors)_Homo sapiens_R-HSA-373076	1/323	0.991954	0.993257	0.99944	0.999941	3.76651	-0.0304285	RGR
Phospholipid metabolism_Homo sapiens_R-HSA-1483257	5/161	0.0894392	0.266222	0.316548	0.668832	0.014206	-0.0342962	PIKFYVE;PIK3CD;PIK3R1;ALDH7A1;LPIN2
GPCR ligand binding_Homo sapiens_R-HSA-500792	2/447	0.990323	0.99293	0.999658	0.999941	3.76742	-0.0366331	FZD6;RGR
Regulation of lipid metabolism by Peroxisome proliferator-activated receptor alpha (PPARalpha)_Homo sapiens_R-HSA-400206	4/116	0.0919531	0.270534	0.283119	0.658772	0.017923	-0.0427728	CPT1A;TBL1XR1;CD36;TEAD1
SLC-mediated transmembrane transport_Homo sapiens_R-HSA-425407	7/268	0.101521	0.284409	0.42192	0.711891	0.0454003	-0.103853	SLC25A26;SLC24A4;G6PC;SLC11A2;SLC17A5;CTNS;SLC5A5
DNA Double Strand Break Response_Homo sapiens_R-HSA-5693606	3/59	0.0559851	0.210151	0.162232	0.618091	0.0458501	-0.132171	ATM;BRCA1;TP53
Chondroitin sulfate/dermatan sulfate metabolism_Homo sapiens_R-HSA-1793185	3/50	0.0371178	0.161621	0.115711	0.585066	0.0447654	-0.147442	IDS;B3GALT6;ARSB
Pre-NOTCH Expression and Processing_Homo sapiens_R-HSA-1912422	3/57	0.0514618	0.203258	0.151441	0.617101	0.0587579	-0.17433	NOTCH2;ATP2A2;TP53
Homology Directed Repair_Homo sapiens_R-HSA-5693538	4/118	0.0964089	0.277949	0.293197	0.662957	0.0940253	-0.21994	BRIP1;ATM;DNA2;BRCA1
Processing of Capped Intron-Containing Pre-mRNA_Homo sapiens_R-HSA-72203	1/193	0.943418	0.947147	0.988333	0.996176	4.05686	-0.236294	FUS
GPCR downstream signaling_Homo sapiens_R-HSA-388396	10/983	0.917249	0.922089	0.999302	0.999941	3.76356	-0.325083	FGD4;DGKE;GNAL;PLCB4;AKT2;GNAI3;PIK3CD;PIK3R1;RGR;JAK3
Signaling by VEGF_Homo sapiens_R-HSA-194138	8/328	0.112096	0.289346	0.483635	0.716984	0.180454	-0.394904	SPRED1;GDNF;AKT2;RASA1;PIK3R1;IL17RD;JAK3;FGFR1
Separation of Sister Chromatids_Homo sapiens_R-HSA-2467813	1/162	0.910082	0.916093	0.976084	0.985134	4.22766	-0.398332	HDAC8
Immunoregulatory interactions between a Lymphoid and a non-Lymphoid cell_Homo sapiens_R-HSA-198933	1/157	0.903113	0.910281	0.973156	0.984702	3.98976	-0.406585	CDH1
PI-3K cascade:FGFR1_Homo sapiens_R-HSA-5654689	4/122	0.105618	0.288461	0.313488	0.668832	0.1965	-0.441719	AKT2;PIK3CD;PIK3R1;FGFR1
PI Metabolism_Homo sapiens_R-HSA-1483255	3/60	0.0583155	0.21375	0.167713	0.618091	0.161655	-0.459407	PIKFYVE;PIK3CD;PIK3R1
PI-3K cascade:FGFR2_Homo sapiens_R-HSA-5654695	4/122	0.105618	0.288461	0.313488	0.668832	0.20505	-0.460938	AKT2;PIK3CD;PIK3R1;FGFR1
PI-3K cascade:FGFR3_Homo sapiens_R-HSA-5654710	4/122	0.105618	0.288461	0.313488	0.668832	0.214573	-0.482345	AKT2;PIK3CD;PIK3R1;FGFR1
mRNA Splicing_Homo sapiens_R-HSA-72172	1/144	0.882372	0.890553	0.963761	0.976577	3.95362	-0.49476	FUS
Glycosaminoglycan metabolism_Homo sapiens_R-HSA-1630316	4/121	0.103279	0.288273	0.308401	0.668832	0.219844	-0.499118	CHST6;IDS;B3GALT6;ARSB
PI-3K cascade:FGFR4_Homo sapiens_R-HSA-5654720	4/122	0.105618	0.288461	0.313488	0.668832	0.222163	-0.499406	AKT2;PIK3CD;PIK3R1;FGFR1
Pyruvate metabolism and Citric Acid (TCA) cycle_Homo sapiens_R-HSA-71406	3/48	0.0334565	0.14822	0.106164	0.561785	0.147106	-0.499795	LDHA;PDHA1;PDK3
Complex I biogenesis_Homo sapiens_R-HSA-6799198	3/49	0.0352625	0.154425	0.110898	0.578794	0.153705	-0.514135	NUBPL;NDUFS2;NDUFS1
PI3K events in ERBB4 signaling_Homo sapiens_R-HSA-1250342	4/122	0.105618	0.288461	0.313488	0.668832	0.231584	-0.520585	AKT2;PIK3CD;PIK3R1;FGFR1
G alpha (s) signalling events_Homo sapiens_R-HSA-418555	1/142	0.87881	0.888135	0.962051	0.976142	4.09279	-0.528732	GNAI3
PIP3 activates AKT signaling_Homo sapiens_R-HSA-1257604	4/122	0.105618	0.288461	0.313488	0.668832	0.239535	-0.538458	AKT2;PIK3CD;PIK3R1;FGFR1
G alpha (i) signalling events_Homo sapiens_R-HSA-418594	2/240	0.870538	0.880943	0.974364	0.984702	3.92664	-0.544406	GNAI3;RGR
Constitutive Signaling by Aberrant PI3K in Cancer_Homo sapiens_R-HSA-2219530	3/61	0.060691	0.215294	0.173247	0.618091	0.194438	-0.544807	PIK3CD;PIK3R1;FGFR1
mRNA Splicing - Major Pathway_Homo sapiens_R-HSA-72163	1/134	0.863455	0.874937	0.954366	0.969636	3.93295	-0.577412	FUS
COPII (Coat Protein 2) Mediated Vesicle Transport_Homo sapiens_R-HSA-204005	3/68	0.0785416	0.259177	0.213296	0.639338	0.263233	-0.669698	MCFD2;SEC24D;CTSC
RNA Polymerase II Transcription_Homo sapiens_R-HSA-73857	1/124	0.841507	0.853832	0.94255	0.960191	4.04372	-0.69779	GTF2H5
Fc epsilon receptor (FCERI) signaling_Homo sapiens_R-HSA-2454202	9/395	0.129743	0.308557	0.557817	0.744006	0.343981	-0.702478	SPRED1;GDNF;AKT2;RASA1;PIK3CD;PIK3R1;IL17RD;JAK3;FGFR1
GAB1 signalosome_Homo sapiens_R-HSA-180292	4/125	0.112777	0.289346	0.328792	0.673073	0.327697	-0.715148	AKT2;PIK3CD;PIK3R1;FGFR1
C-type lectin receptors (CLRs)_Homo sapiens_R-HSA-5621481	1/123	0.839127	0.852553	0.941212	0.960112	4.10159	-0.71939	CASP8
PI3K/AKT activation_Homo sapiens_R-HSA-198203	4/125	0.112777	0.289346	0.328792	0.673073	0.349853	-0.7635	AKT2;PIK3CD;PIK3R1;FGFR1
TCR signaling_Homo sapiens_R-HSA-202403	1/118	0.826685	0.841034	0.934046	0.954079	4.1723	-0.794119	PIK3R1
RHO GTPases Activate Formins_Homo sapiens_R-HSA-5663220	1/114	0.816045	0.831318	0.927692	0.950137	4.15508	-0.844671	ACTB
Signaling by GPCR_Homo sapiens_R-HSA-372790	16/1293	0.796273	0.812263	0.998659	0.999941	3.93884	-0.897318	DGKE;FZD6;GNAI3;PIK3CD;PIK3R1;IL17RD;FGD4;SPRED1;GNAL;PLCB4;GDNF;AKT2;RASA1;RGR;JAK3;FGFR1
GRB2 events in EGFR signaling_Homo sapiens_R-HSA-179812	6/235	0.133746	0.308557	0.457055	0.711891	0.453661	-0.912679	SPRED1;GDNF;RASA1;IL17RD;JAK3;FGFR1
FRS-mediated FGFR1 signaling_Homo sapiens_R-HSA-5654693	6/236	0.13566	0.308557	0.461026	0.711891	0.460531	-0.91996	SPRED1;GDNF;RASA1;IL17RD;JAK3;FGFR1
RAF/MAP kinase cascade_Homo sapiens_R-HSA-5673001	6/235	0.133746	0.308557	0.457055	0.711891	0.462689	-0.930842	SPRED1;GDNF;RASA1;IL17RD;JAK3;FGFR1
FRS-mediated FGFR2 signaling_Homo sapiens_R-HSA-5654700	6/236	0.13566	0.308557	0.461026	0.711891	0.471266	-0.941404	SPRED1;GDNF;RASA1;IL17RD;JAK3;FGFR1
SHC1 events in EGFR signaling_Homo sapiens_R-HSA-180336	6/235	0.133746	0.308557	0.457055	0.711891	0.472494	-0.950569	SPRED1;GDNF;RASA1;IL17RD;JAK3;FGFR1
Mitotic Prometaphase_Homo sapiens_R-HSA-68877	1/107	0.795834	0.812263	0.915074	0.938474	4.16679	-0.951548	HDAC8
FRS-mediated FGFR3 signaling_Homo sapiens_R-HSA-5654706	6/236	0.13566	0.308557	0.461026	0.711891	0.480503	-0.959856	SPRED1;GDNF;RASA1;IL17RD;JAK3;FGFR1
HATs acetylate histones_Homo sapiens_R-HSA-3214847	1/107	0.795834	0.812263	0.915074	0.938474	4.20703	-0.960739	ACTB
SHC1 events in ERBB4 signaling_Homo sapiens_R-HSA-1250347	6/235	0.133746	0.308557	0.457055	0.711891	0.482698	-0.971096	SPRED1;GDNF;RASA1;IL17RD;JAK3;FGFR1
FRS-mediated FGFR4 signaling_Homo sapiens_R-HSA-5654712	6/236	0.13566	0.308557	0.461026	0.711891	0.489311	-0.97745	SPRED1;GDNF;RASA1;IL17RD;JAK3;FGFR1
SOS-mediated signalling_Homo sapiens_R-HSA-112412	6/235	0.133746	0.308557	0.457055	0.711891	0.490444	-0.986679	SPRED1;GDNF;RASA1;IL17RD;JAK3;FGFR1
Gene Expression_Homo sapiens_R-HSA-74160	21/1631	0.768308	0.789704	0.999403	0.999941	3.83624	-1.0111	NOTCH2;SMAD4;SMAD3;FUS;VDR;CHM;BRCA1;ACTB;GTF2H5;RUNX2;SKI;BRIP1;CASP10;POLR1A;LARS;TBL1XR1;AKT2;ATM;DNA2;TP53;TEAD1
ER to Golgi Anterograde Transport_Homo sapiens_R-HSA-199977	4/131	0.127715	0.308557	0.359506	0.690483	0.507384	-1.04417	COPA;MCFD2;SEC24D;CTSC
Hedgehog 'off' state_Homo sapiens_R-HSA-5610787	1/99	0.770013	0.789704	0.89795	0.930936	4.0561	-1.06005	TTC21B
CLEC7A (Dectin-1) signaling_Homo sapiens_R-HSA-5607764	1/99	0.770013	0.789704	0.89795	0.930936	4.17991	-1.09241	CASP8
Downstream TCR signaling_Homo sapiens_R-HSA-202424	1/99	0.770013	0.789704	0.89795	0.930936	4.20591	-1.0992	PIK3R1
Transport of glucose and other sugars, bile salts and organic acids, metal ions and amine compounds_Homo sapiens_R-HSA-425366	1/101	0.776758	0.795551	0.902529	0.934411	4.40693	-1.11331	SLC11A2
MyD88-independent TLR3/TLR4 cascade_Homo sapiens_R-HSA-166166	1/97	0.763065	0.78788	0.893157	0.930936	4.18772	-1.13241	CASP8
Resolution of Sister Chromatid Cohesion_Homo sapiens_R-HSA-2500257	1/99	0.770013	0.789704	0.89795	0.930936	4.33313	-1.13245	HDAC8
Toll Like Receptor 3 (TLR3) Cascade_Homo sapiens_R-HSA-168164	1/97	0.763065	0.78788	0.893157	0.930936	4.20503	-1.13709	CASP8
TRIF-mediated TLR3/TLR4 signaling_Homo sapiens_R-HSA-937061	1/97	0.763065	0.78788	0.893157	0.930936	4.21502	-1.13979	CASP8
M Phase_Homo sapiens_R-HSA-68886	3/268	0.757044	0.786996	0.946022	0.962441	4.10111	-1.14148	HDAC8;LPIN2;TMPO
RHO GTPase Effectors_Homo sapiens_R-HSA-195258	3/255	0.726673	0.769062	0.932862	0.954079	3.63584	-1.16085	CDH1;NF2;ACTB
Mitotic G2-G2/M phases_Homo sapiens_R-HSA-453274	2/175	0.730893	0.770319	0.910995	0.936812	3.75046	-1.17572	TP53;OPTN
Infectious disease_Homo sapiens_R-HSA-5663205	8/348	0.142367	0.312189	0.549861	0.742898	0.611874	-1.19275	STX1B;SNAP25;SYT2;VPS37A;AP1S3;ANTXR2;SLC25A4;GTF2H5
G2/M Transition_Homo sapiens_R-HSA-69275	2/173	0.725048	0.768419	0.907643	0.936336	3.71935	-1.19583	TP53;OPTN
Regulation of actin dynamics for phagocytic cup formation_Homo sapiens_R-HSA-2029482	1/97	0.763065	0.78788	0.893157	0.930936	4.42942	-1.19777	ACTB
Cellular response to heat stress_Homo sapiens_R-HSA-3371556	1/96	0.759513	0.78788	0.890678	0.930936	4.39493	-1.20895	ATM
ARMS-mediated activation_Homo sapiens_R-HSA-170984	6/239	0.141477	0.312189	0.472893	0.712144	0.628619	-1.22934	SPRED1;GDNF;RASA1;IL17RD;JAK3;FGFR1
TNFR2 non-canonical NF-kB pathway_Homo sapiens_R-HSA-5668541	1/95	0.755907	0.786887	0.888141	0.930936	4.4251	-1.2383	TNFRSF11A
Mitotic Metaphase and Anaphase_Homo sapiens_R-HSA-2555396	2/174	0.727984	0.769381	0.909333	0.936368	3.91614	-1.24328	HDAC8;TMPO
Mitotic Anaphase_Homo sapiens_R-HSA-68882	2/173	0.725048	0.768419	0.907643	0.936336	3.88278	-1.24838	HDAC8;TMPO
Interferon gamma signaling_Homo sapiens_R-HSA-877300	1/93	0.748534	0.780278	0.88289	0.930514	4.32971	-1.25405	IRF1
MyD88:Mal cascade initiated on plasma membrane_Homo sapiens_R-HSA-166058	1/92	0.744765	0.777412	0.880173	0.928936	4.26398	-1.25654	CD36
Toll Like Receptor 2 (TLR2) Cascade_Homo sapiens_R-HSA-181438	1/92	0.744765	0.777412	0.880173	0.928936	4.27699	-1.26037	CD36
Signalling to p38 via RIT and RIN_Homo sapiens_R-HSA-187706	6/239	0.141477	0.312189	0.472893	0.712144	0.64535	-1.26206	SPRED1;GDNF;RASA1;IL17RD;JAK3;FGFR1
MAPK1/MAPK3 signaling_Homo sapiens_R-HSA-5684996	6/241	0.145418	0.312189	0.480766	0.716984	0.65476	-1.26247	SPRED1;GDNF;RASA1;IL17RD;JAK3;FGFR1
Toll Like Receptor TLR1:TLR2 Cascade_Homo sapiens_R-HSA-168179	1/92	0.744765	0.777412	0.880173	0.928936	4.28961	-1.26409	CD36
Toll Like Receptor TLR6:TLR2 Cascade_Homo sapiens_R-HSA-168188	1/92	0.744765	0.777412	0.880173	0.928936	4.29201	-1.2648	CD36
Prolonged ERK activation events_Homo sapiens_R-HSA-169893	6/242	0.147408	0.312189	0.484689	0.717152	0.662393	-1.26819	SPRED1;GDNF;RASA1;IL17RD;JAK3;FGFR1
Frs2-mediated activation_Homo sapiens_R-HSA-170968	6/240	0.143441	0.312189	0.476834	0.716661	0.659025	-1.27971	SPRED1;GDNF;RASA1;IL17RD;JAK3;FGFR1
Oxidative Stress Induced Senescence_Homo sapiens_R-HSA-2559580	1/91	0.740939	0.777412	0.877393	0.928936	4.29582	-1.28804	TP53
Phase 1 - Functionalization of compounds_Homo sapiens_R-HSA-211945	1/92	0.744765	0.777412	0.880173	0.928936	4.38077	-1.29095	CYP4V2
PCP/CE pathway_Homo sapiens_R-HSA-4086400	1/91	0.740939	0.777412	0.877393	0.928936	4.31689	-1.29436	FZD6
Mitotic G1-G1/S phases_Homo sapiens_R-HSA-453279	4/136	0.140761	0.312189	0.385094	0.703745	0.674067	-1.32164	ORC4;ORC6;ORC1;MCM8
PI3K Cascade_Homo sapiens_R-HSA-109704	3/79	0.110554	0.289346	0.279463	0.658772	0.626119	-1.37887	AKT2;PIK3R1;FGFR1
Selenocysteine synthesis_Homo sapiens_R-HSA-2408557	1/87	0.725057	0.768419	0.865619	0.923812	4.30356	-1.38361	SEPSECS
Diseases of glycosylation_Homo sapiens_R-HSA-3781865	1/88	0.729116	0.769511	0.868664	0.925765	4.39472	-1.38839	NOTCH2
Regulation of PLK1 Activity at G2/M Transition_Homo sapiens_R-HSA-2565942	1/87	0.725057	0.768419	0.865619	0.923812	4.38015	-1.40824	OPTN
Chromosome Maintenance_Homo sapiens_R-HSA-73886	1/86	0.720937	0.768419	0.862504	0.923812	4.39839	-1.43917	DNA2
Platelet homeostasis_Homo sapiens_R-HSA-418346	1/87	0.725057	0.768419	0.865619	0.923812	4.5798	-1.47243	ATP2A2
Opioid Signalling_Homo sapiens_R-HSA-111885	3/81	0.116841	0.298767	0.291738	0.66162	0.692225	-1.48617	GNAL;PLCB4;GNAI3
Chromatin modifying enzymes_Homo sapiens_R-HSA-3247509	3/226	0.64845	0.705885	0.892356	0.930936	3.44356	-1.49164	TBL1XR1;HDAC8;ACTB
Unfolded Protein Response (UPR)_Homo sapiens_R-HSA-381119	1/86	0.720937	0.768419	0.862504	0.923812	4.56388	-1.49332	GFPT1
p75 NTR receptor-mediated signalling_Homo sapiens_R-HSA-193704	1/83	0.708205	0.759004	0.85272	0.917758	4.33287	-1.49494	FGD4
Chromatin organization_Homo sapiens_R-HSA-4839726	3/226	0.64845	0.705885	0.892356	0.930936	3.45333	-1.49588	TBL1XR1;HDAC8;ACTB
Antigen processing-Cross presentation_Homo sapiens_R-HSA-1236975	1/82	0.703833	0.755381	0.849307	0.915378	4.31737	-1.51632	CD36
Signalling to RAS_Homo sapiens_R-HSA-167044	6/246	0.155489	0.318501	0.500291	0.72311	0.834309	-1.5528	SPRED1;GDNF;RASA1;IL17RD;JAK3;FGFR1
Adaptive Immune System_Homo sapiens_R-HSA-1280218	15/762	0.155196	0.318501	0.766899	0.863571	0.856459	-1.59564	HACE1;PIK3CD;PIK3R1;UBE3B;CBL;RNF213;CDH1;AKT2;AP1S3;CD36;VHL;SEC24D;FBXL4;CTSC;FGFR1
VEGFR2 mediated cell proliferation_Homo sapiens_R-HSA-5218921	6/248	0.159601	0.32401	0.508032	0.724944	0.883365	-1.62104	SPRED1;GDNF;RASA1;IL17RD;JAK3;FGFR1
Class I MHC mediated antigen processing & presentation_Homo sapiens_R-HSA-983169	7/305	0.163897	0.325233	0.554851	0.744006	0.902748	-1.63263	RNF213;HACE1;CD36;UBE3B;VHL;SEC24D;FBXL4
Regulation of HSF1-mediated heat shock response_Homo sapiens_R-HSA-3371453	1/80	0.694893	0.746838	0.842244	0.91293	4.49297	-1.63543	ATM
Class B/2 (Secretin family receptors)_Homo sapiens_R-HSA-373080	1/84	0.712512	0.762548	0.856056	0.920049	4.84418	-1.64198	FZD6
PI5P, PP2A and IER3 Regulate PI3K/AKT Signaling_Homo sapiens_R-HSA-6811558	3/83	0.123259	0.306779	0.304051	0.668832	0.786586	-1.64669	PIK3CD;PIK3R1;FGFR1
Signaling by Wnt_Homo sapiens_R-HSA-195721	4/295	0.632892	0.692907	0.908074	0.936336	3.66437	-1.67629	AKT2;FZD6;PDE6B;CDC73
Signalling to ERKs_Homo sapiens_R-HSA-187687	6/253	0.170086	0.331213	0.527192	0.727284	0.952379	-1.68709	SPRED1;GDNF;RASA1;IL17RD;JAK3;FGFR1
Meiosis_Homo sapiens_R-HSA-1500620	3/85	0.129802	0.308557	0.316388	0.668832	0.840661	-1.71642	ATM;BRCA1;MLH3
COPI-mediated anterograde transport_Homo sapiens_R-HSA-6807878	1/78	0.685684	0.739026	0.834851	0.909162	4.57884	-1.72777	COPA
Senescence-Associated Secretory Phenotype (SASP)_Homo sapiens_R-HSA-2559582	1/77	0.680976	0.734992	0.831026	0.909162	4.50751	-1.73191	STAT3
Glucose metabolism_Homo sapiens_R-HSA-70326	1/79	0.690323	0.742974	0.83859	0.910264	4.67834	-1.73378	PHKB
Beta-catenin independent WNT signaling_Homo sapiens_R-HSA-3858494	2/144	0.627816	0.690326	0.843942	0.913472	3.73171	-1.73714	FZD6;PDE6B
Toll-Like Receptors Cascades_Homo sapiens_R-HSA-168898	2/140	0.612494	0.676948	0.832544	0.909162	3.57617	-1.75309	CASP8;CD36
HIV Life Cycle_Homo sapiens_R-HSA-162587	2/141	0.616369	0.679701	0.835462	0.909162	3.63546	-1.75923	VPS37A;GTF2H5
Factors involved in megakaryocyte development and platelet production_Homo sapiens_R-HSA-983231	4/141	0.154312	0.317799	0.410563	0.709407	0.94324	-1.76271	IRF1;MFN2;KIF1B;TP53
Transcription-Coupled Nucleotide Excision Repair (TC-NER)_Homo sapiens_R-HSA-6781827	1/76	0.676198	0.73087	0.827114	0.908156	4.57323	-1.78936	GTF2H5
Biological oxidations_Homo sapiens_R-HSA-211859	3/199	0.562494	0.635936	0.836381	0.909162	3.18516	-1.83266	GCLC;CYP4V2;MTR
SUMOylation of DNA damage response and repair proteins_Homo sapiens_R-HSA-3108214	1/75	0.671349	0.726659	0.823111	0.905065	4.65003	-1.85288	BRCA1
Binding and Uptake of Ligands by Scavenger Receptors_Homo sapiens_R-HSA-2173782	1/74	0.666427	0.722358	0.819015	0.901864	4.68265	-1.90033	CD36
Antiviral mechanism by IFN-stimulated genes_Homo sapiens_R-HSA-1169410	1/72	0.656362	0.712462	0.81054	0.895118	4.7682	-2.00761	DDX58
ISG15 antiviral mechanism_Homo sapiens_R-HSA-1169408	1/72	0.656362	0.712462	0.81054	0.895118	4.78068	-2.01287	DDX58
G alpha (q) signalling events_Homo sapiens_R-HSA-416476	3/191	0.534715	0.615168	0.815582	0.899383	3.21636	-2.01351	DGKE;PLCB4;PIK3R1
Host Interactions of HIV factors_Homo sapiens_R-HSA-162909	2/129	0.567907	0.640155	0.797261	0.885587	3.56988	-2.01983	AP1S3;SLC25A4
TCF dependent signaling in response to WNT_Homo sapiens_R-HSA-201681	3/199	0.562494	0.635936	0.836381	0.909162	3.51396	-2.02184	AKT2;FZD6;CDC73
NCAM signaling for neurite out-growth_Homo sapiens_R-HSA-375165	6/266	0.19862	0.356417	0.575516	0.757941	1.25531	-2.02904	SPRED1;GDNF;RASA1;IL17RD;JAK3;FGFR1
Organelle biogenesis and maintenance_Homo sapiens_R-HSA-1852241	7/326	0.205437	0.360698	0.624228	0.783783	1.28333	-2.03101	AHI1;TRAF3IP1;TBL1XR1;RP2;TMEM67;TTC21B;PKD1
Interferon Signaling_Homo sapiens_R-HSA-913531	3/196	0.552194	0.628018	0.828829	0.90873	3.43809	-2.04173	DDX58;IRF1;SAMHD1
Gastrin-CREB signalling pathway via PKC and MAPK_Homo sapiens_R-HSA-881907	9/432	0.187464	0.344114	0.663332	0.798743	1.22266	-2.04693	DGKE;SPRED1;PLCB4;GDNF;RASA1;PIK3R1;IL17RD;JAK3;FGFR1
Late Phase of HIV Life Cycle_Homo sapiens_R-HSA-162599	2/128	0.563675	0.636326	0.793748	0.882973	3.57479	-2.04935	VPS37A;GTF2H5
Toll Like Receptor 4 (TLR4) Cascade_Homo sapiens_R-HSA-166016	2/122	0.537667	0.615168	0.771532	0.866931	3.36513	-2.08812	CASP8;CD36
Fatty acid, triacylglycerol, and ketone body metabolism_Homo sapiens_R-HSA-535734	5/217	0.215712	0.368508	0.560446	0.744006	1.38815	-2.12917	CPT1A;TBL1XR1;CD36;TEAD1;LPIN2
Fcgamma receptor (FCGR) dependent phagocytosis_Homo sapiens_R-HSA-2029480	2/120	0.528764	0.61163	0.763678	0.862108	3.34707	-2.1328	PIK3R1;ACTB
Clathrin derived vesicle budding_Homo sapiens_R-HSA-421837	1/70	0.645995	0.705226	0.801669	0.887895	4.9602	-2.16743	AP1S3
Signaling by Rho GTPases_Homo sapiens_R-HSA-194315	6/367	0.454102	0.560661	0.848939	0.915378	2.74722	-2.16874	FGD4;CDH1;NF2;ARHGAP26;SRGAP1;ACTB
trans-Golgi Network Vesicle Budding_Homo sapiens_R-HSA-199992	1/70	0.645995	0.705226	0.801669	0.887895	4.9714	-2.17232	AP1S3
RNA Polymerase I, RNA Polymerase III, and Mitochondrial Transcription_Homo sapiens_R-HSA-504046	2/116	0.510614	0.594027	0.74727	0.853703	3.28677	-2.20918	POLR1A;GTF2H5
Metabolism of carbohydrates_Homo sapiens_R-HSA-71387	6/282	0.23595	0.385591	0.63147	0.783783	1.53003	-2.20957	CHST6;G6PC;IDS;B3GALT6;PHKB;ARSB
Extracellular matrix organization_Homo sapiens_R-HSA-1474244	5/283	0.402838	0.517474	0.779804	0.873839	2.46748	-2.24349	MFAP5;CDH1;LRP4;PSEN1;JAM3
Transport to the Golgi and subsequent modification_Homo sapiens_R-HSA-948021	4/162	0.215897	0.368508	0.514207	0.726749	1.49079	-2.2853	COPA;MCFD2;SEC24D;CTSC
Transcription of the HIV genome_Homo sapiens_R-HSA-167172	1/67	0.629856	0.690576	0.787583	0.877395	4.9469	-2.28677	GTF2H5
Semaphorin interactions_Homo sapiens_R-HSA-373755	1/67	0.629856	0.690576	0.787583	0.877395	4.9494	-2.28793	MET
Cellular responses to stress_Homo sapiens_R-HSA-2262752	6/367	0.454102	0.560661	0.848939	0.915378	2.90381	-2.29236	EGLN1;STAT3;ATM;VHL;ATP7A;TP53
Respiratory electron transport_Homo sapiens_R-HSA-611105	3/88	0.13984	0.312189	0.334907	0.673073	1.17806	-2.31754	NUBPL;NDUFS2;NDUFS1
Activated TLR4 signalling_Homo sapiens_R-HSA-166054	2/112	0.492013	0.577679	0.729899	0.841426	3.32806	-2.36043	CASP8;CD36
Dual incision in TC-NER_Homo sapiens_R-HSA-6782135	1/63	0.607192	0.6725	0.767241	0.863571	4.7435	-2.36658	GTF2H5
Nucleotide Excision Repair_Homo sapiens_R-HSA-5696398	2/108	0.472973	0.566075	0.711531	0.829031	3.16693	-2.37113	ACTB;GTF2H5
Visual phototransduction_Homo sapiens_R-HSA-2187338	3/97	0.171396	0.331213	0.390188	0.703745	1.35098	-2.38283	CYP4V2;GUCA1B;PDE6B
Triglyceride Biosynthesis_Homo sapiens_R-HSA-75109	1/66	0.624315	0.687469	0.78267	0.875213	5.10894	-2.40682	LPIN2
Role of LAT2/NTAL/LAB on calcium mobilization_Homo sapiens_R-HSA-2730905	4/162	0.215897	0.368508	0.514207	0.726749	1.57937	-2.42111	AKT2;PIK3CD;PIK3R1;FGFR1
FCERI mediated MAPK activation_Homo sapiens_R-HSA-2871796	6/289	0.252927	0.406604	0.654567	0.792973	1.76203	-2.42218	SPRED1;GDNF;RASA1;IL17RD;JAK3;FGFR1
Mitotic Prophase_Homo sapiens_R-HSA-68875	2/107	0.468147	0.566075	0.706779	0.825599	3.19772	-2.42698	LPIN2;TMPO
Degradation of the extracellular matrix_Homo sapiens_R-HSA-1474228	2/106	0.463295	0.564156	0.701963	0.822917	3.16846	-2.43779	CDH1;PSEN1
Signaling by Hedgehog_Homo sapiens_R-HSA-5358351	3/136	0.323085	0.456857	0.607598	0.779444	2.16316	-2.44403	TTC21B;CDC73;CDON
RNA Polymerase II Pre-transcription Events_Homo sapiens_R-HSA-674695	1/64	0.612984	0.676948	0.772501	0.866931	5.02454	-2.45909	GTF2H5
Integration of energy metabolism_Homo sapiens_R-HSA-163685	3/110	0.220012	0.372049	0.467756	0.711891	1.63039	-2.46853	SNAP25;ADIPOQ;SLC25A4
MAPK family signaling cascades_Homo sapiens_R-HSA-5683057	6/284	0.240765	0.390346	0.638159	0.783783	1.7347	-2.4701	SPRED1;GDNF;RASA1;IL17RD;JAK3;FGFR1
MHC class II antigen presentation_Homo sapiens_R-HSA-2132295	3/103	0.193456	0.352161	0.426443	0.711891	1.50803	-2.47725	AP1S3;SEC24D;CTSC
Golgi-to-ER retrograde transport_Homo sapiens_R-HSA-8856688	2/110	0.482547	0.569196	0.720841	0.832244	3.41793	-2.49057	COPA;KIF1B
Gap-filling DNA repair synthesis and ligation in TC-NER_Homo sapiens_R-HSA-6782210	1/62	0.601313	0.666959	0.761859	0.861331	4.89771	-2.49117	GTF2H5
Antigen processing: Ubiquitination & Proteasome degradation_Homo sapiens_R-HSA-983168	5/260	0.335923	0.462881	0.714705	0.830191	2.29815	-2.50699	RNF213;HACE1;UBE3B;VHL;FBXL4
Cell death signalling via NRAGE, NRIF and NADE_Homo sapiens_R-HSA-204998	1/61	0.595346	0.663237	0.756354	0.85893	4.86687	-2.52402	FGD4
Glycerophospholipid biosynthesis_Homo sapiens_R-HSA-1483206	2/102	0.443629	0.551461	0.682042	0.809527	3.11858	-2.53468	ALDH7A1;LPIN2
Intra-Golgi and retrograde Golgi-to-ER traffic_Homo sapiens_R-HSA-6811442	4/179	0.269839	0.41623	0.591636	0.76541	1.93637	-2.53651	COPA;VPS53;KIF1B;RAB33B
Cell surface interactions at the vascular wall_Homo sapiens_R-HSA-202733	2/101	0.438651	0.54665	0.676896	0.80719	3.08332	-2.54082	PIK3R1;JAM3
SUMOylation_Homo sapiens_R-HSA-2990846	2/101	0.438651	0.54665	0.676896	0.80719	3.08872	-2.54526	BRCA1;TP53
Cellular Senescence_Homo sapiens_R-HSA-2559583	3/161	0.422655	0.533217	0.717089	0.831693	2.95646	-2.5461	STAT3;ATM;TP53
Diseases associated with O-glycosylation of proteins_Homo sapiens_R-HSA-3906995	1/62	0.601313	0.666959	0.761859	0.861331	5.01175	-2.54918	NOTCH2
Cell-Cell communication_Homo sapiens_R-HSA-1500931	3/131	0.302987	0.443418	0.582638	0.761526	2.14787	-2.5647	CDH1;CLDN19;PIK3R1
Signaling by the B Cell Receptor (BCR)_Homo sapiens_R-HSA-983705	5/233	0.259039	0.409518	0.622552	0.783783	1.90394	-2.5718	AKT2;PIK3CD;PIK3R1;CBL;FGFR1
Cytochrome P450 - arranged by substrate type_Homo sapiens_R-HSA-211897	1/62	0.601313	0.666959	0.761859	0.861331	5.09641	-2.59224	CYP4V2
Platelet degranulation_Homo sapiens_R-HSA-114608	3/105	0.200962	0.358625	0.438369	0.711891	1.61797	-2.59626	CFD;LAMP2;CD36
Rho GTPase cycle_Homo sapiens_R-HSA-194840	3/122	0.267012	0.413296	0.535282	0.73529	1.96876	-2.59967	FGD4;ARHGAP26;SRGAP1
Epigenetic regulation of gene expression_Homo sapiens_R-HSA-212165	3/115	0.23941	0.388978	0.49645	0.720942	1.82016	-2.60206	POLR1A;ACTB;GTF2H5
Potassium Channels_Homo sapiens_R-HSA-1296071	3/99	0.178668	0.336992	0.402344	0.706767	1.51554	-2.6101	HCN4;KCNJ5;ABCC9
HIV Infection_Homo sapiens_R-HSA-162906	4/222	0.412302	0.525157	0.751642	0.854853	2.95581	-2.61884	VPS37A;AP1S3;SLC25A4;GTF2H5
Response to elevated platelet cytosolic Ca2+_Homo sapiens_R-HSA-76005	3/110	0.220012	0.372049	0.467756	0.711891	1.73748	-2.63066	CFD;LAMP2;CD36
Phase II conjugation_Homo sapiens_R-HSA-156580	2/100	0.433648	0.543487	0.671682	0.804034	3.20266	-2.67589	GCLC;MTR
The role of GTSE1 in G2/M progression after G2 checkpoint_Homo sapiens_R-HSA-8852276	1/59	0.583145	0.652506	0.744961	0.852343	4.97138	-2.68116	TP53
Formation of the beta-catenin:TCF transactivating complex_Homo sapiens_R-HSA-201722	1/58	0.576907	0.647428	0.739067	0.848146	4.88604	-2.68768	CDC73
Respiratory electron transport, ATP synthesis by chemiosmotic coupling, and heat production by uncoupling proteins._Homo sapiens_R-HSA-163200	3/109	0.216172	0.368508	0.461931	0.711891	1.76202	-2.69885	NUBPL;NDUFS2;NDUFS1
Downstream signaling events of B Cell Receptor (BCR)_Homo sapiens_R-HSA-1168372	4/192	0.312541	0.446823	0.64572	0.787261	2.35488	-2.73877	AKT2;PIK3CD;PIK3R1;FGFR1
Role of phospholipids in phagocytosis_Homo sapiens_R-HSA-2029485	1/60	0.589291	0.657452	0.750722	0.854853	5.20281	-2.75143	PIK3R1
SUMO E3 ligases SUMOylate target proteins_Homo sapiens_R-HSA-3108232	2/96	0.413405	0.525157	0.650149	0.788875	3.15614	-2.7879	BRCA1;TP53
EPH-Ephrin signaling_Homo sapiens_R-HSA-2682334	2/95	0.408288	0.521132	0.644594	0.787149	3.11946	-2.79435	RASA1;ACTB
Anchoring of the basal body to the plasma membrane_Homo sapiens_R-HSA-5620912	2/97	0.4185	0.530611	0.655635	0.793006	3.20922	-2.79548	AHI1;TMEM67
Translocation of GLUT4 to the plasma membrane_Homo sapiens_R-HSA-1445148	1/60	0.589291	0.657452	0.750722	0.854853	5.42286	-2.8678	AKT2
Telomere Maintenance_Homo sapiens_R-HSA-157579	1/59	0.583145	0.652506	0.744961	0.852343	5.38782	-2.90575	DNA2
Initial triggering of complement_Homo sapiens_R-HSA-166663	1/58	0.576907	0.647428	0.739067	0.848146	5.36362	-2.95038	CFD
Hedgehog 'on' state_Homo sapiens_R-HSA-5632684	2/85	0.356024	0.478466	0.585222	0.763489	2.87899	-2.97329	CDC73;CDON
Negative regulation of FGFR1 signaling_Homo sapiens_R-HSA-5654726	2/32	0.0800694	0.259177	0.176835	0.618091	1.17922	-2.97738	CBL;FGFR1
Meiotic synapsis_Homo sapiens_R-HSA-1221632	1/57	0.570577	0.642215	0.733038	0.843768	5.36489	-3.01028	BRCA1
Formation of TC-NER Pre-Incision Complex_Homo sapiens_R-HSA-6781823	1/53	0.544296	0.620889	0.707502	0.825599	5.04732	-3.07009	GTF2H5
ECM proteoglycans_Homo sapiens_R-HSA-3000178	1/55	0.557631	0.632314	0.72056	0.832244	5.49341	-3.20847	LRP4
Metabolism of polyamines_Homo sapiens_R-HSA-351202	2/84	0.350701	0.472145	0.5789	0.757941	3.0852	-3.23273	SLC25A15;ASL
Cell junction organization_Homo sapiens_R-HSA-446728	2/86	0.361331	0.482197	0.591474	0.76541	3.17777	-3.23484	CDH1;CLDN19
Regulation of insulin secretion_Homo sapiens_R-HSA-422356	2/80	0.329268	0.456857	0.552915	0.744006	2.93234	-3.25748	SNAP25;SLC25A4
Global Genome Nucleotide Excision Repair (GG-NER)_Homo sapiens_R-HSA-5696399	2/82	0.340012	0.463486	0.566047	0.749886	3.0598	-3.30084	ACTB;GTF2H5
p53-Independent DNA Damage Response_Homo sapiens_R-HSA-69610	1/52	0.53748	0.615168	0.700747	0.822756	5.32865	-3.30837	ATM
p53-Independent G1/S DNA damage checkpoint_Homo sapiens_R-HSA-69613	1/52	0.53748	0.615168	0.700747	0.822756	5.3337	-3.3115	ATM
Ubiquitin Mediated Degradation of Phosphorylated Cdc25A_Homo sapiens_R-HSA-69601	1/52	0.53748	0.615168	0.700747	0.822756	5.33815	-3.31427	ATM
TP53 Regulates Metabolic Genes_Homo sapiens_R-HSA-5628897	2/84	0.350701	0.472145	0.5789	0.757941	3.19626	-3.3491	AKT2;TP53
Negative epigenetic regulation of rRNA expression_Homo sapiens_R-HSA-5250941	2/76	0.307647	0.443418	0.525826	0.727284	2.84566	-3.35447	POLR1A;GTF2H5
RNA Polymerase I Transcription_Homo sapiens_R-HSA-73864	2/79	0.323879	0.456857	0.546245	0.742832	2.99012	-3.37102	POLR1A;GTF2H5
G alpha (12/13) signalling events_Homo sapiens_R-HSA-416482	2/75	0.302219	0.443418	0.518884	0.727284	2.82778	-3.38373	FGD4;PIK3R1
Complement cascade_Homo sapiens_R-HSA-166658	2/80	0.329268	0.456857	0.552915	0.744006	3.04993	-3.38811	CFD;C7
IRE1alpha activates chaperones_Homo sapiens_R-HSA-381070	1/55	0.557631	0.632314	0.72056	0.832244	5.80488	-3.39038	GFPT1
SMAD2/SMAD3:SMAD4 heterotrimer regulates transcription_Homo sapiens_R-HSA-2173796	2/32	0.0800694	0.259177	0.176835	0.618091	1.3485	-3.40477	SMAD4;SMAD3
RNA Polymerase I Promoter Clearance_Homo sapiens_R-HSA-73854	2/76	0.307647	0.443418	0.525826	0.727284	2.91129	-3.43183	POLR1A;GTF2H5
Positive epigenetic regulation of rRNA expression_Homo sapiens_R-HSA-5250913	2/73	0.291342	0.4353	0.504799	0.72311	2.78792	-3.43822	POLR1A;ACTB
COPI-dependent Golgi-to-ER retrograde traffic_Homo sapiens_R-HSA-6811434	2/81	0.334646	0.461957	0.559515	0.744006	3.14392	-3.4416	COPA;KIF1B
Costimulation by the CD28 family_Homo sapiens_R-HSA-388841	2/72	0.285895	0.431391	0.497658	0.720942	2.7624	-3.45888	AKT2;PIK3R1
Nuclear Receptor transcription pathway_Homo sapiens_R-HSA-383280	1/51	0.530561	0.61163	0.693836	0.818426	5.45943	-3.46029	VDR
NoRC negatively regulates rRNA expression_Homo sapiens_R-HSA-427413	2/73	0.291342	0.4353	0.504799	0.72311	2.81359	-3.46988	POLR1A;GTF2H5
Regulation of RAS by GAPs_Homo sapiens_R-HSA-5658442	2/67	0.258619	0.409518	0.460995	0.711891	2.57083	-3.47679	SPRED1;RASA1
Golgi Associated Vesicle Biogenesis_Homo sapiens_R-HSA-432722	1/54	0.551013	0.627611	0.714105	0.830191	5.94111	-3.54088	AP1S3
Signaling by NOTCH1_Homo sapiens_R-HSA-1980143	2/72	0.285895	0.431391	0.497658	0.720942	2.85075	-3.56951	TBL1XR1;HDAC8
Peptide hormone metabolism_Homo sapiens_R-HSA-2980736	2/81	0.334646	0.461957	0.559515	0.744006	3.26204	-3.57089	LEP;RAB27A
XBP1(S) activates chaperone genes_Homo sapiens_R-HSA-381038	1/53	0.544296	0.620889	0.707502	0.825599	5.89911	-3.5882	GFPT1
Constitutive Signaling by Ligand-Responsive EGFR Cancer Variants_Homo sapiens_R-HSA-1236382	2/19	0.0312357	0.142525	0.0796424	0.4855	1.03738	-3.59575	PIK3R1;CBL
Neurotransmitter Release Cycle_Homo sapiens_R-HSA-112310	1/51	0.530561	0.61163	0.693836	0.818426	5.67984	-3.6	SNAP25
CD28 co-stimulation_Homo sapiens_R-HSA-389356	2/33	0.0844361	0.259177	0.184941	0.618091	1.46607	-3.62377	AKT2;PIK3R1
Metabolism of fat-soluble vitamins_Homo sapiens_R-HSA-6806667	1/51	0.530561	0.61163	0.693836	0.818426	5.73372	-3.63414	CUBN
Retrograde transport at the Trans-Golgi-Network_Homo sapiens_R-HSA-6811440	1/49	0.516414	0.598945	0.679536	0.80781	5.55652	-3.67201	VPS53
Lipid digestion, mobilization, and transport_Homo sapiens_R-HSA-73923	2/71	0.280444	0.424848	0.490452	0.720942	2.8915	-3.6762	CUBN;ABHD5
G1/S DNA Damage Checkpoints_Homo sapiens_R-HSA-69615	2/65	0.247711	0.399062	0.445901	0.711891	2.63979	-3.6838	ATM;TP53
Signaling by EGFR in Cancer_Homo sapiens_R-HSA-1643713	2/19	0.0312357	0.142525	0.0796424	0.4855	1.07395	-3.72251	PIK3R1;CBL
Signaling by ERBB2_Homo sapiens_R-HSA-1227986	2/45	0.141534	0.312189	0.284636	0.658772	1.90885	-3.73222	AKT2;PIK3R1
Circadian Clock_Homo sapiens_R-HSA-400253	2/63	0.23682	0.385591	0.430576	0.711891	2.59503	-3.73803	CPT1A;TBL1XR1
Interferon alpha/beta signaling_Homo sapiens_R-HSA-909733	2/68	0.264076	0.413296	0.468453	0.711891	2.81436	-3.74737	IRF1;SAMHD1
p53-Dependent G1 DNA Damage Response_Homo sapiens_R-HSA-69563	2/63	0.23682	0.385591	0.430576	0.711891	2.62035	-3.77449	ATM;TP53
Signaling by Ligand-Responsive EGFR Variants in Cancer_Homo sapiens_R-HSA-5637815	2/19	0.0312357	0.142525	0.0796424	0.4855	1.09189	-3.78471	PIK3R1;CBL
p53-Dependent G1/S DNA damage checkpoint_Homo sapiens_R-HSA-69580	2/63	0.23682	0.385591	0.430576	0.711891	2.62909	-3.78709	ATM;TP53
TP53 Regulates Transcription of Cell Cycle Genes_Homo sapiens_R-HSA-6791312	1/48	0.509181	0.593266	0.672138	0.804034	5.6431	-3.80882	TP53
Inwardly rectifying K+ channels_Homo sapiens_R-HSA-1296065	2/31	0.0757765	0.254369	0.168788	0.618091	1.47919	-3.81626	KCNJ5;ABCC9
Mitochondrial biogenesis_Homo sapiens_R-HSA-1592230	1/49	0.516414	0.598945	0.679536	0.80781	5.8052	-3.83635	TBL1XR1
Constitutive Signaling by NOTCH1 HD+PEST Domain Mutants_Homo sapiens_R-HSA-2894862	2/57	0.204354	0.359626	0.383332	0.703745	2.42464	-3.85008	TBL1XR1;HDAC8
Constitutive Signaling by NOTCH1 PEST Domain Mutants_Homo sapiens_R-HSA-2644606	2/57	0.204354	0.359626	0.383332	0.703745	2.43713	-3.86992	TBL1XR1;HDAC8
Phospholipase C-mediated cascade: FGFR1_Homo sapiens_R-HSA-5654219	1/47	0.501841	0.586507	0.664571	0.798743	5.62359	-3.8773	FGFR1
Downregulation of TGF-beta receptor signaling_Homo sapiens_R-HSA-2173788	2/26	0.05553	0.209474	0.129688	0.595317	1.34961	-3.9015	SMAD3;TGFBR2
Signaling by NOTCH1 HD+PEST Domain Mutants in Cancer_Homo sapiens_R-HSA-2894858	2/57	0.204354	0.359626	0.383332	0.703745	2.46432	-3.91309	TBL1XR1;HDAC8
Signaling by NOTCH1 in Cancer_Homo sapiens_R-HSA-2644603	2/57	0.204354	0.359626	0.383332	0.703745	2.47486	-3.92983	TBL1XR1;HDAC8
Signaling by NOTCH1 PEST Domain Mutants in Cancer_Homo sapiens_R-HSA-2644602	2/57	0.204354	0.359626	0.383332	0.703745	2.48436	-3.94491	TBL1XR1;HDAC8
Cellular response to hypoxia_Homo sapiens_R-HSA-2262749	2/26	0.05553	0.209474	0.129688	0.595317	1.37166	-3.96523	EGLN1;VHL
Autodegradation of the E3 ubiquitin ligase COP1_Homo sapiens_R-HSA-349425	2/51	0.172464	0.331213	0.334504	0.673073	2.25853	-3.96952	ATM;TP53
HDACs deacetylate histones_Homo sapiens_R-HSA-3214815	2/60	0.220537	0.372049	0.407179	0.706767	2.63318	-3.98055	TBL1XR1;HDAC8
Hexose transport_Homo sapiens_R-HSA-189200	1/48	0.509181	0.593266	0.672138	0.804034	5.9065	-3.9866	G6PC
Integrin cell surface interactions_Homo sapiens_R-HSA-216083	2/67	0.258619	0.409518	0.460995	0.711891	2.95305	-3.99369	CDH1;JAM3
B-WICH complex positively regulates rRNA expression_Homo sapiens_R-HSA-5250924	2/58	0.209735	0.363823	0.391328	0.703745	2.56666	-4.00889	POLR1A;ACTB
Nucleotide-binding domain, leucine rich repeat containing receptor (NLR) signaling pathways_Homo sapiens_R-HSA-168643	1/47	0.501841	0.586507	0.664571	0.798743	5.83761	-4.02487	CASP8
PLC beta mediated events_Homo sapiens_R-HSA-112043	2/44	0.136503	0.308557	0.276271	0.653785	2.02243	-4.02749	PLCB4;GNAI3
EPHB-mediated forward signaling_Homo sapiens_R-HSA-3928662	2/42	0.126567	0.308557	0.259532	0.64663	1.95755	-4.04621	RASA1;ACTB
Nuclear Envelope Breakdown_Homo sapiens_R-HSA-2980766	2/51	0.172464	0.331213	0.334504	0.673073	2.30978	-4.0596	LPIN2;TMPO
Stabilization of p53_Homo sapiens_R-HSA-69541	2/54	0.188315	0.344114	0.359086	0.690483	2.43566	-4.06667	ATM;TP53
DNA Damage/Telomere Stress Induced Senescence_Homo sapiens_R-HSA-2559586	2/59	0.215129	0.368508	0.399278	0.706767	2.65544	-4.08012	ATM;TP53
G alpha (z) signalling events_Homo sapiens_R-HSA-418597	1/46	0.494391	0.579579	0.65683	0.793192	5.80763	-4.09106	GNAI3
Formation of Incision Complex in GG-NER_Homo sapiens_R-HSA-5696395	1/43	0.47137	0.566075	0.632523	0.783783	5.44559	-4.0957	GTF2H5
Bile acid and bile salt metabolism_Homo sapiens_R-HSA-194068	2/35	0.0933781	0.27367	0.201303	0.639338	1.73994	-4.12558	AMACR;AKR1D1
Signaling by FGFR2 in disease_Homo sapiens_R-HSA-5655253	1/43	0.47137	0.566075	0.632523	0.783783	5.48871	-4.12813	PIK3R1
Intraflagellar transport_Homo sapiens_R-HSA-5620924	2/41	0.121668	0.306779	0.251165	0.64663	1.97539	-4.16108	TRAF3IP1;TTC21B
Deactivation of the beta-catenin transactivating complex_Homo sapiens_R-HSA-3769402	1/42	0.463466	0.564156	0.624046	0.783783	5.41942	-4.16765	AKT2
Regulation of Hypoxia-inducible Factor (HIF) by oxygen_Homo sapiens_R-HSA-1234174	2/26	0.05553	0.209474	0.129688	0.595317	1.44189	-4.16825	EGLN1;VHL
Death Receptor Signalling_Homo sapiens_R-HSA-73887	2/48	0.156852	0.320433	0.309659	0.668832	2.25086	-4.16961	CASP8;CASP10
Ca2+ pathway_Homo sapiens_R-HSA-4086398	2/61	0.225955	0.375934	0.415031	0.711891	2.81544	-4.18774	FZD6;PDE6B
Activation of BH3-only proteins_Homo sapiens_R-HSA-114452	2/29	0.0674243	0.235676	0.152898	0.618091	1.55489	-4.19316	AKT2;TP53
RNA Polymerase I Chain Elongation_Homo sapiens_R-HSA-73777	2/57	0.204354	0.359626	0.383332	0.703745	2.64823	-4.20512	POLR1A;GTF2H5
NOTCH1 Intracellular Domain Regulates Transcription_Homo sapiens_R-HSA-2122947	2/47	0.151711	0.313289	0.301333	0.668832	2.23496	-4.21464	TBL1XR1;HDAC8
Cell-cell junction organization_Homo sapiens_R-HSA-421270	2/61	0.225955	0.375934	0.415031	0.711891	2.83359	-4.21473	CDH1;CLDN19
Striated Muscle Contraction_Homo sapiens_R-HSA-390522	2/34	0.0888733	0.266222	0.193099	0.636976	1.74999	-4.23592	DES;TPM1
Regulation of cholesterol biosynthesis by SREBP (SREBF)_Homo sapiens_R-HSA-1655829	2/55	0.193642	0.352161	0.367208	0.697788	2.58377	-4.24188	TBL1XR1;SEC24D
Intra-Golgi traffic_Homo sapiens_R-HSA-6811438	1/44	0.479158	0.566075	0.64081	0.783783	5.77601	-4.24956	RAB33B
Regulation of TP53 Activity through Methylation_Homo sapiens_R-HSA-6804760	2/19	0.0312357	0.142525	0.0796424	0.4855	1.22712	-4.25342	ATM;TP53
HIV Transcription Initiation_Homo sapiens_R-HSA-167161	1/44	0.479158	0.566075	0.64081	0.783783	5.79041	-4.26015	GTF2H5
Histidine, lysine, phenylalanine, tyrosine, proline and tryptophan catabolism_Homo sapiens_R-HSA-6788656	2/41	0.121668	0.306779	0.251165	0.64663	2.02616	-4.26803	HNMT;ALDH7A1
RNA Polymerase II Promoter Escape_Homo sapiens_R-HSA-73776	1/44	0.479158	0.566075	0.64081	0.783783	5.8498	-4.30385	GTF2H5
RNA Polymerase I Transcription Termination_Homo sapiens_R-HSA-73863	2/32	0.0800694	0.259177	0.176835	0.618091	1.70512	-4.30518	POLR1A;GTF2H5
RNA Polymerase II HIV Promoter Escape_Homo sapiens_R-HSA-167162	1/44	0.479158	0.566075	0.64081	0.783783	5.85496	-4.30764	GTF2H5
RNA Polymerase II Transcription Initiation And Promoter Clearance_Homo sapiens_R-HSA-76042	1/44	0.479158	0.566075	0.64081	0.783783	5.87026	-4.3189	GTF2H5
Formation of RNA Pol II elongation complex_Homo sapiens_R-HSA-112382	1/44	0.479158	0.566075	0.64081	0.783783	5.87279	-4.32076	GTF2H5
Cargo trafficking to the periciliary membrane_Homo sapiens_R-HSA-5620920	2/51	0.172464	0.331213	0.334504	0.673073	2.45978	-4.32323	RP2;PKD1
Inactivation, recovery and regulation of the phototransduction cascade_Homo sapiens_R-HSA-2514859	2/33	0.0844361	0.259177	0.184941	0.618091	1.74953	-4.32442	GUCA1B;PDE6B
Formation of HIV elongation complex in the absence of HIV Tat_Homo sapiens_R-HSA-167152	1/44	0.479158	0.566075	0.64081	0.783783	5.88276	-4.3281	GTF2H5
Inositol phosphate metabolism_Homo sapiens_R-HSA-1483249	1/44	0.479158	0.566075	0.64081	0.783783	5.88477	-4.32958	PLCB4
RNA Polymerase II Transcription Pre-Initiation And Promoter Opening_Homo sapiens_R-HSA-73779	1/44	0.479158	0.566075	0.64081	0.783783	5.89418	-4.3365	GTF2H5
RNA Polymerase II Transcription Initiation_Homo sapiens_R-HSA-75953	1/44	0.479158	0.566075	0.64081	0.783783	5.90244	-4.34258	GTF2H5
DNA strand elongation_Homo sapiens_R-HSA-69190	2/32	0.0800694	0.259177	0.176835	0.618091	1.72022	-4.34332	MCM8;DNA2
NRAGE signals death through JNK_Homo sapiens_R-HSA-193648	1/45	0.486831	0.572477	0.648911	0.788628	6.05837	-4.36105	FGD4
Synthesis of PIPs at the plasma membrane_Homo sapiens_R-HSA-1660499	2/34	0.0888733	0.266222	0.193099	0.636976	1.80558	-4.37048	PIK3CD;PIK3R1
RNA Polymerase II Transcription Elongation_Homo sapiens_R-HSA-75955	1/44	0.479158	0.566075	0.64081	0.783783	5.94907	-4.37688	GTF2H5
TRAF6 mediated IRF7 activation_Homo sapiens_R-HSA-933541	2/32	0.0800694	0.259177	0.176835	0.618091	1.73562	-4.3822	DDX58;IRF1
PTK6 Regulates RHO GTPases, RAS GTPase and MAP kinases_Homo sapiens_R-HSA-8849471	2/26	0.05553	0.209474	0.129688	0.595317	1.52607	-4.41161	SPRED1;RASA1
Heparan sulfate/heparin (HS-GAG) metabolism_Homo sapiens_R-HSA-1638091	2/54	0.188315	0.344114	0.359086	0.690483	2.65244	-4.42862	IDS;B3GALT6
Amino acid and oligopeptide SLC transporters_Homo sapiens_R-HSA-425374	2/49	0.162026	0.32401	0.317965	0.668832	2.4452	-4.45026	SLC17A5;SLC5A5
ABC-family proteins mediated transport_Homo sapiens_R-HSA-382556	1/45	0.486831	0.572477	0.648911	0.788628	6.18749	-4.45399	ABCC9
Transcriptional regulation of pluripotent stem cells_Homo sapiens_R-HSA-452723	2/42	0.126567	0.308557	0.259532	0.64663	2.16465	-4.4743	SMAD4;STAT3
BMAL1:CLOCK,NPAS2 activates circadian gene expression_Homo sapiens_R-HSA-1368108	1/42	0.463466	0.564156	0.624046	0.783783	5.8288	-4.48247	TBL1XR1
Formation of HIV-1 elongation complex containing HIV-1 Tat_Homo sapiens_R-HSA-167200	1/43	0.47137	0.566075	0.632523	0.783783	5.97343	-4.49269	GTF2H5
The phototransduction cascade_Homo sapiens_R-HSA-2514856	2/34	0.0888733	0.266222	0.193099	0.636976	1.86006	-4.50236	GUCA1B;PDE6B
HIV Transcription Elongation_Homo sapiens_R-HSA-167169	1/43	0.47137	0.566075	0.632523	0.783783	6.01076	-4.52076	GTF2H5
Iron uptake and transport_Homo sapiens_R-HSA-917937	2/43	0.131513	0.308557	0.267902	0.64663	2.23115	-4.52621	SLC11A2;FLVCR1
Tat-mediated elongation of the HIV-1 transcript_Homo sapiens_R-HSA-167246	1/43	0.47137	0.566075	0.632523	0.783783	6.03096	-4.53596	GTF2H5
Association of TriC/CCT with target proteins during biosynthesis_Homo sapiens_R-HSA-390471	2/39	0.112016	0.289346	0.234459	0.639338	2.08043	-4.55431	STAT3;TP53
CD28 dependent PI3K/Akt signaling_Homo sapiens_R-HSA-389357	2/22	0.0410017	0.172615	0.100256	0.540928	1.42839	-4.56246	AKT2;PIK3R1
Mitochondrial protein import_Homo sapiens_R-HSA-1268020	2/54	0.188315	0.344114	0.359086	0.690483	2.75626	-4.60196	SLC25A4;FXN
RORA activates gene expression_Homo sapiens_R-HSA-1368082	2/27	0.0594057	0.21375	0.137331	0.604892	1.63095	-4.60477	CPT1A;TBL1XR1
Kinesins_Homo sapiens_R-HSA-983189	1/44	0.479158	0.566075	0.64081	0.783783	6.26502	-4.60934	KIF1B
TNF signaling_Homo sapiens_R-HSA-75893	1/41	0.455445	0.560661	0.615374	0.783783	5.91803	-4.65442	CASP8
RNA Polymerase I Transcription Initiation_Homo sapiens_R-HSA-73762	2/47	0.151711	0.313289	0.301333	0.668832	2.47504	-4.66739	POLR1A;GTF2H5
Activation of gene expression by SREBF (SREBP)_Homo sapiens_R-HSA-2426168	1/42	0.463466	0.564156	0.624046	0.783783	6.09467	-4.68693	TBL1XR1
Caspase activation via extrinsic apoptotic signalig pathway_Homo sapiens_R-HSA-5357769	2/27	0.0594057	0.21375	0.137331	0.604892	1.66501	-4.70092	CASP8;APPL1
Pre-NOTCH Transcription and Translation_Homo sapiens_R-HSA-1912408	2/41	0.121668	0.306779	0.251165	0.64663	2.24303	-4.72487	NOTCH2;TP53
Glucose transport_Homo sapiens_R-HSA-70153	1/42	0.463466	0.564156	0.624046	0.783783	6.19335	-4.76282	G6PC
tRNA Aminoacylation_Homo sapiens_R-HSA-379724	1/42	0.463466	0.564156	0.624046	0.783783	6.234	-4.79408	LARS
Cooperation of PDCL (PhLP1) and TRiC/CCT in G-protein beta folding_Homo sapiens_R-HSA-6814122	1/42	0.463466	0.564156	0.624046	0.783783	6.25657	-4.81143	GNAI3
Elastic fibre formation_Homo sapiens_R-HSA-1566948	1/41	0.455445	0.560661	0.615374	0.783783	6.16299	-4.84707	MFAP5
RNA Polymerase I Promoter Escape_Homo sapiens_R-HSA-73772	2/30	0.0715604	0.242351	0.160806	0.618091	1.84061	-4.85407	POLR1A;GTF2H5
Sialic acid metabolism_Homo sapiens_R-HSA-4085001	2/33	0.0844361	0.259177	0.184941	0.618091	1.96391	-4.85432	SLC17A5;GNE
Synthesis of bile acids and bile salts_Homo sapiens_R-HSA-192105	2/27	0.0594057	0.21375	0.137331	0.604892	1.72932	-4.88251	AMACR;AKR1D1
Dual Incision in GG-NER_Homo sapiens_R-HSA-5696400	1/39	0.439042	0.54665	0.597429	0.77029	5.9525	-4.89986	GTF2H5
Transcriptional activation of mitochondrial biogenesis_Homo sapiens_R-HSA-2151201	1/40	0.447304	0.554221	0.606504	0.779352	6.11583	-4.92028	TBL1XR1
PKB-mediated events_Homo sapiens_R-HSA-109703	1/40	0.447304	0.554221	0.606504	0.779352	6.23124	-5.01314	AKT2
DNA Damage Recognition in GG-NER_Homo sapiens_R-HSA-5696394	1/38	0.430657	0.540627	0.588147	0.763489	5.97057	-5.02987	ACTB
Association of licensing factors with the pre-replicative complex_Homo sapiens_R-HSA-69298	2/15	0.0199314	0.112502	0.0546519	0.443029	1.30504	-5.10984	ORC4;ORC1
mTOR signalling_Homo sapiens_R-HSA-165159	1/39	0.439042	0.54665	0.597429	0.77029	6.29057	-5.17815	AKT2
Pyrimidine metabolism_Homo sapiens_R-HSA-73848	2/24	0.0480635	0.19276	0.114726	0.585066	1.71683	-5.21098	UMPS;UPB1
Oxygen-dependent proline hydroxylation of Hypoxia-inducible Factor Alpha_Homo sapiens_R-HSA-1234176	2/18	0.0282171	0.135806	0.0731047	0.4855	1.46453	-5.22519	EGLN1;VHL
Synthesis of bile acids and bile salts via 7alpha-hydroxycholesterol_Homo sapiens_R-HSA-193368	2/24	0.0480635	0.19276	0.114726	0.585066	1.73039	-5.25213	AMACR;AKR1D1
Regulation of TP53 Activity through Acetylation_Homo sapiens_R-HSA-6804758	2/23	0.0444801	0.18321	0.107425	0.564536	1.71399	-5.33517	AKT2;TP53
Fanconi Anemia Pathway_Homo sapiens_R-HSA-6783310	1/35	0.404744	0.517474	0.559002	0.744006	6.09841	-5.51602	FAN1
Interleukin-6 family signaling_Homo sapiens_R-HSA-6783589	2/27	0.0594057	0.21375	0.137331	0.604892	1.9562	-5.52306	STAT3;CBL
Steroid hormones_Homo sapiens_R-HSA-209943	1/37	0.422146	0.533217	0.578651	0.757941	6.54072	-5.64074	CUBN
MAP2K and MAPK activation_Homo sapiens_R-HSA-5674135	1/38	0.430657	0.540627	0.588147	0.763489	6.71686	-5.65858	IL17RD
Interactions of Vpr with host cellular proteins_Homo sapiens_R-HSA-176033	1/35	0.404744	0.517474	0.559002	0.744006	6.37206	-5.76353	SLC25A4
Adenylate cyclase inhibitory pathway_Homo sapiens_R-HSA-170670	2/14	0.0174412	0.108936	0.0489287	0.438834	1.43404	-5.8063	GNAL;GNAI3
Negative regulation of FGFR2 signaling_Homo sapiens_R-HSA-5654727	1/34	0.395848	0.50952	0.548838	0.742832	6.26956	-5.81017	CBL
Constitutive Signaling by EGFRvIII_Homo sapiens_R-HSA-5637810	2/15	0.0199314	0.112502	0.0546519	0.443029	1.49029	-5.83517	PIK3R1;CBL
NCAM1 interactions_Homo sapiens_R-HSA-419037	1/37	0.422146	0.533217	0.578651	0.757941	6.79043	-5.85609	GDNF
RHO GTPases Activate WASPs and WAVEs_Homo sapiens_R-HSA-5663213	1/36	0.413509	0.525157	0.568938	0.751353	6.67062	-5.89066	ACTB
Glutathione conjugation_Homo sapiens_R-HSA-156590	1/38	0.430657	0.540627	0.588147	0.763489	7.12915	-6.00592	GCLC
Signaling by EGFRvIII in Cancer_Homo sapiens_R-HSA-5637812	2/15	0.0199314	0.112502	0.0546519	0.443029	1.54593	-6.05302	PIK3R1;CBL
Inhibition of adenylate cyclase pathway_Homo sapiens_R-HSA-997269	2/14	0.0174412	0.108936	0.0489287	0.438834	1.49589	-6.05673	GNAL;GNAI3
Amino acid synthesis and interconversion (transamination)_Homo sapiens_R-HSA-70614	2/25	0.051748	0.203258	0.12215	0.595317	2.04792	-6.06463	ASPA;PSPH
Oncogene Induced Senescence_Homo sapiens_R-HSA-2559585	1/32	0.377656	0.492763	0.527805	0.727284	6.23136	-6.06792	TP53
Lysosome Vesicle Biogenesis_Homo sapiens_R-HSA-432720	1/35	0.404744	0.517474	0.559002	0.744006	6.95032	-6.28657	AP1S3
Lipoprotein metabolism_Homo sapiens_R-HSA-174824	1/34	0.395848	0.50952	0.548838	0.742832	6.82826	-6.32793	CUBN
Signaling by NOTCH2_Homo sapiens_R-HSA-1980145	1/32	0.377656	0.492763	0.527805	0.727284	6.52314	-6.35205	NOTCH2
Signaling by WNT in cancer_Homo sapiens_R-HSA-4791275	1/34	0.395848	0.50952	0.548838	0.742832	6.87755	-6.3736	FZD6
TP53 regulates transcription of several additional cell death genes whose specific roles in p53-dependent apoptosis remain uncertain_Homo sapiens_R-HSA-6803205	2/14	0.0174412	0.108936	0.0489287	0.438834	1.58799	-6.42963	CHM;TP53
TP53 Regulates Transcription of Genes Involved in Cytochrome C Release_Homo sapiens_R-HSA-6803204	2/19	0.0312357	0.142525	0.0796424	0.4855	1.8763	-6.50363	ATM;TP53
Regulation of TNFR1 signaling_Homo sapiens_R-HSA-5357905	1/31	0.368356	0.48646	0.516926	0.726749	6.64699	-6.63838	CASP8
Smooth Muscle Contraction_Homo sapiens_R-HSA-445355	1/33	0.386819	0.501286	0.538441	0.73529	7.01704	-6.66478	TPM1
Formation of the Early Elongation Complex_Homo sapiens_R-HSA-113418	1/33	0.386819	0.501286	0.538441	0.73529	7.17784	-6.8175	GTF2H5
Formation of the HIV-1 Early Elongation Complex_Homo sapiens_R-HSA-167158	1/33	0.386819	0.501286	0.538441	0.73529	7.18043	-6.81996	GTF2H5
Purine metabolism_Homo sapiens_R-HSA-73847	1/34	0.395848	0.50952	0.548838	0.742832	7.37897	-6.83828	IMPDH1
Regulation of TP53 Activity through Association with Co-factors_Homo sapiens_R-HSA-6804759	2/14	0.0174412	0.108936	0.0489287	0.438834	1.69159	-6.84909	AKT2;TP53
Negative regulation of FGFR4 signaling_Homo sapiens_R-HSA-5654733	1/31	0.368356	0.48646	0.516926	0.726749	6.86306	-6.85417	CBL
Glutamate Binding, Activation of AMPA Receptors and Synaptic Plasticity_Homo sapiens_R-HSA-399721	1/31	0.368356	0.48646	0.516926	0.726749	6.86677	-6.85787	MYO6
Trafficking of AMPA receptors_Homo sapiens_R-HSA-399719	1/31	0.368356	0.48646	0.516926	0.726749	6.92683	-6.91786	MYO6
Amine-derived hormones_Homo sapiens_R-HSA-209776	2/18	0.0282171	0.135806	0.0731047	0.4855	1.96901	-7.0251	IYD;SLC5A5
Metabolism of porphyrins_Homo sapiens_R-HSA-189445	2/17	0.0253239	0.133601	0.0667524	0.480929	1.91347	-7.03392	FECH;COX10
Depolymerisation of the Nuclear Lamina_Homo sapiens_R-HSA-4419969	2/15	0.0199314	0.112502	0.0546519	0.443029	1.81245	-7.09659	LPIN2;TMPO
Regulation of beta-cell development_Homo sapiens_R-HSA-186712	1/32	0.377656	0.492763	0.527805	0.727284	7.33834	-7.14587	AKT2
Prolactin receptor signaling_Homo sapiens_R-HSA-1170546	2/15	0.0199314	0.112502	0.0546519	0.443029	1.83247	-7.17496	STAT5B;PRLR
Cooperation of Prefoldin and TriC/CCT in actin and tubulin folding_Homo sapiens_R-HSA-389958	1/32	0.377656	0.492763	0.527805	0.727284	7.39454	-7.20059	ACTB
CS/DS degradation_Homo sapiens_R-HSA-2024101	2/14	0.0174412	0.108936	0.0489287	0.438834	1.78265	-7.21779	IDS;ARSB
FasL/ CD95L signaling_Homo sapiens_R-HSA-75157	2/5	0.00209145	0.0404854	0.00977223	0.25749	1.17314	-7.23813	CASP8;CASP10
Signaling by Robo receptor_Homo sapiens_R-HSA-376176	1/32	0.377656	0.492763	0.527805	0.727284	7.43506	-7.24005	SRGAP1
Signal amplification_Homo sapiens_R-HSA-392518	1/32	0.377656	0.492763	0.527805	0.727284	7.44634	-7.25104	GNAI3
EGFR downregulation_Homo sapiens_R-HSA-182971	1/27	0.329752	0.456857	0.470857	0.711891	6.60003	-7.32216	CBL
Negative regulation of FGFR3 signaling_Homo sapiens_R-HSA-5654732	1/29	0.34934	0.47198	0.494414	0.720942	7.01619	-7.379	CBL
Synthesis of bile acids and bile salts via 24-hydroxycholesterol_Homo sapiens_R-HSA-193775	2/14	0.0174412	0.108936	0.0489287	0.438834	1.82487	-7.38874	AMACR;AKR1D1
Detoxification of Reactive Oxygen Species_Homo sapiens_R-HSA-3299685	1/33	0.386819	0.501286	0.538441	0.73529	7.7855	-7.39466	ATP7A
Adherens junctions interactions_Homo sapiens_R-HSA-418990	1/31	0.368356	0.48646	0.516926	0.726749	7.40977	-7.40017	CDH1
Miscellaneous transport and binding events_Homo sapiens_R-HSA-5223345	2/18	0.0282171	0.135806	0.0731047	0.4855	2.07795	-7.41378	ANKH;CTNS
NOD1/2 Signaling Pathway_Homo sapiens_R-HSA-168638	1/31	0.368356	0.48646	0.516926	0.726749	7.51553	-7.50579	CASP8
Molecules associated with elastic fibres_Homo sapiens_R-HSA-2129379	1/30	0.358918	0.479817	0.505797	0.72311	7.39883	-7.58129	MFAP5
Pre-NOTCH Processing in Golgi_Homo sapiens_R-HSA-1912420	2/18	0.0282171	0.135806	0.0731047	0.4855	2.12871	-7.59487	NOTCH2;ATP2A2
Keratan sulfate/keratin metabolism_Homo sapiens_R-HSA-1638074	1/32	0.377656	0.492763	0.527805	0.727284	7.83739	-7.63183	CHST6
Surfactant metabolism_Homo sapiens_R-HSA-5683826	1/29	0.34934	0.47198	0.494414	0.720942	7.31658	-7.69492	SFTPB
Endosomal Sorting Complex Required For Transport (ESCRT)_Homo sapiens_R-HSA-917729	1/28	0.339618	0.463486	0.482769	0.716984	7.14034	-7.71109	VPS37A
Regulation of pyruvate dehydrogenase (PDH) complex_Homo sapiens_R-HSA-204174	2/14	0.0174412	0.108936	0.0489287	0.438834	1.92266	-7.78468	PDHA1;PDK3
Tight junction interactions_Homo sapiens_R-HSA-420029	1/30	0.358918	0.479817	0.505797	0.72311	7.6067	-7.79429	CLDN19
Budding and maturation of HIV virion_Homo sapiens_R-HSA-162588	1/25	0.309578	0.443418	0.446209	0.711891	6.72776	-7.88861	VPS37A
Constitutive Signaling by AKT1 E17K in Cancer_Homo sapiens_R-HSA-5674400	1/25	0.309578	0.443418	0.446209	0.711891	6.9377	-8.13478	AKT2
mRNA Capping_Homo sapiens_R-HSA-72086	1/29	0.34934	0.47198	0.494414	0.720942	7.76789	-8.16957	GTF2H5
TRAIL signaling_Homo sapiens_R-HSA-75158	2/7	0.0043073	0.0564291	0.0162644	0.28167	1.52344	-8.29886	CASP8;CASP10
Heme biosynthesis_Homo sapiens_R-HSA-189451	2/11	0.0108515	0.0889121	0.0332276	0.381277	1.85335	-8.38352	FECH;COX10
Gap junction trafficking and regulation_Homo sapiens_R-HSA-157858	1/30	0.358918	0.479817	0.505797	0.72311	8.21059	-8.41307	MYO6
G-protein activation_Homo sapiens_R-HSA-202040	1/28	0.339618	0.463486	0.482769	0.716984	7.88006	-8.50993	GNAI3
VEGFR2 mediated vascular permeability_Homo sapiens_R-HSA-5218920	1/27	0.329752	0.456857	0.470857	0.711891	7.67979	-8.52006	AKT2
Platelet calcium homeostasis_Homo sapiens_R-HSA-418360	1/27	0.329752	0.456857	0.470857	0.711891	7.69408	-8.53591	ATP2A2
Effects of PIP2 hydrolysis_Homo sapiens_R-HSA-114508	1/27	0.329752	0.456857	0.470857	0.711891	7.79922	-8.65255	DGKE
Interleukin-6 signaling_Homo sapiens_R-HSA-1059683	2/11	0.0108515	0.0889121	0.0332276	0.381277	1.92384	-8.70238	STAT3;CBL
RNA Pol II CTD phosphorylation and interaction with CE_Homo sapiens_R-HSA-167160	1/27	0.329752	0.456857	0.470857	0.711891	7.88341	-8.74596	GTF2H5
CDO in myogenesis_Homo sapiens_R-HSA-375170	1/29	0.34934	0.47198	0.494414	0.720942	8.37776	-8.81098	CDON
RNA Pol II CTD phosphorylation and interaction with CE_Homo sapiens_R-HSA-77075	1/27	0.329752	0.456857	0.470857	0.711891	7.94375	-8.8129	GTF2H5
Myogenesis_Homo sapiens_R-HSA-525793	1/29	0.34934	0.47198	0.494414	0.720942	8.40866	-8.84348	CDON
Sema4D in semaphorin signaling_Homo sapiens_R-HSA-400685	1/27	0.329752	0.456857	0.470857	0.711891	8.06498	-8.94739	MET
The role of Nef in HIV-1 replication and disease pathogenesis_Homo sapiens_R-HSA-164952	1/28	0.339618	0.463486	0.482769	0.716984	8.29926	-8.96264	AP1S3
Prefoldin mediated transfer of substrate to CCT/TriC_Homo sapiens_R-HSA-389957	1/27	0.329752	0.456857	0.470857	0.711891	8.09523	-8.98095	ACTB
Diseases of Immune System_Homo sapiens_R-HSA-5260271	1/24	0.299265	0.441082	0.433459	0.711891	7.47871	-9.02252	CD36
Gap junction trafficking_Homo sapiens_R-HSA-190828	1/28	0.339618	0.463486	0.482769	0.716984	8.38275	-9.05281	MYO6
Diseases associated with the TLR signaling cascade_Homo sapiens_R-HSA-5602358	1/24	0.299265	0.441082	0.433459	0.711891	7.52286	-9.07579	CD36
Keratan sulfate biosynthesis_Homo sapiens_R-HSA-2022854	1/27	0.329752	0.456857	0.470857	0.711891	8.21297	-9.11158	CHST6
Loss of Function of TGFBR1 in Cancer_Homo sapiens_R-HSA-3656534	2/7	0.0043073	0.0564291	0.0162644	0.28167	1.68997	-9.20602	SMAD3;TGFBR2
Mitophagy_Homo sapiens_R-HSA-5205647	1/22	0.278175	0.42225	0.407078	0.706767	7.25531	-9.2832	MFN2
Defects in cobalamin (B12) metabolism_Homo sapiens_R-HSA-3296469	2/11	0.0108515	0.0889121	0.0332276	0.381277	2.06244	-9.32935	CUBN;MTR
Pink/Parkin Mediated Mitophagy_Homo sapiens_R-HSA-5205685	1/22	0.278175	0.42225	0.407078	0.706767	7.29936	-9.33956	MFN2
Antigen Presentation: Folding, assembly and peptide loading of class I MHC_Homo sapiens_R-HSA-983170	1/25	0.309578	0.443418	0.446209	0.711891	7.96827	-9.34316	SEC24D
Regulation of FZD by ubiquitination_Homo sapiens_R-HSA-4641263	1/21	0.267395	0.413296	0.393432	0.703745	7.10363	-9.36989	FZD6
Nephrin interactions_Homo sapiens_R-HSA-373753	1/22	0.278175	0.42225	0.407078	0.706767	7.3296	-9.37825	PIK3R1
Signaling by FGFR3 point mutants in cancer_Homo sapiens_R-HSA-8853338	1/22	0.278175	0.42225	0.407078	0.706767	7.34206	-9.39419	PIK3R1
Signaling by FGFR3 in disease_Homo sapiens_R-HSA-5655332	1/22	0.278175	0.42225	0.407078	0.706767	7.35301	-9.4082	PIK3R1
Metal ion SLC transporters_Homo sapiens_R-HSA-425410	1/25	0.309578	0.443418	0.446209	0.711891	8.03556	-9.42206	SLC11A2
Apoptotic cleavage of cell adhesion proteins_Homo sapiens_R-HSA-351906	2/11	0.0108515	0.0889121	0.0332276	0.381277	2.08447	-9.42903	OCLN;CDH1
CTLA4 inhibitory signaling_Homo sapiens_R-HSA-389513	1/22	0.278175	0.42225	0.407078	0.706767	7.40191	-9.47078	AKT2
NOTCH2 Activation and Transmission of Signal to the Nucleus_Homo sapiens_R-HSA-2979096	1/21	0.267395	0.413296	0.393432	0.703745	7.24205	-9.55248	NOTCH2
SMAD2/3 Phosphorylation Motif Mutants in Cancer_Homo sapiens_R-HSA-3304356	2/6	0.00310674	0.0513184	0.0128383	0.261552	1.65847	-9.57632	SMAD3;TGFBR2
Metabolism of ingested SeMet, Sec, MeSec into H2Se_Homo sapiens_R-HSA-2408508	2/8	0.0056875	0.0628549	0.0200331	0.305304	1.85399	-9.58418	CTH;HNMT
TGFBR1 KD Mutants in Cancer_Homo sapiens_R-HSA-3656532	2/7	0.0043073	0.0564291	0.0162644	0.28167	1.77337	-9.66035	SMAD3;TGFBR2
Glutamate Neurotransmitter Release Cycle_Homo sapiens_R-HSA-210500	1/24	0.299265	0.441082	0.433459	0.711891	8.03574	-9.69453	SNAP25
Extension of Telomeres_Homo sapiens_R-HSA-180786	1/28	0.339618	0.463486	0.482769	0.716984	8.97901	-9.69672	DNA2
Endogenous sterols_Homo sapiens_R-HSA-211976	1/24	0.299265	0.441082	0.433459	0.711891	8.06881	-9.73443	CYP4V2
Synthesis of IP3 and IP4 in the cytosol_Homo sapiens_R-HSA-1855204	1/25	0.309578	0.443418	0.446209	0.711891	8.31671	-9.75173	PLCB4
A tetrasaccharide linker sequence is required for GAG synthesis_Homo sapiens_R-HSA-1971475	1/26	0.31974	0.453709	0.458673	0.711891	8.55749	-9.75766	B3GALT6
Synthesis and interconversion of nucleotide di- and triphosphates_Homo sapiens_R-HSA-499943	1/25	0.309578	0.443418	0.446209	0.711891	8.37188	-9.81641	AK1
Organic anion transporters_Homo sapiens_R-HSA-428643	2/8	0.0056875	0.0628549	0.0200331	0.305304	1.90204	-9.83257	SLC17A5;SLC5A5
Activation of G protein gated Potassium channels_Homo sapiens_R-HSA-1296041	1/25	0.309578	0.443418	0.446209	0.711891	8.40531	-9.85561	KCNJ5
Urea cycle_Homo sapiens_R-HSA-70635	2/10	0.00896491	0.0823044	0.0285307	0.368057	2.10115	-9.90575	SLC25A15;ASL
G protein gated Potassium channels_Homo sapiens_R-HSA-1296059	1/25	0.309578	0.443418	0.446209	0.711891	8.46484	-9.92542	KCNJ5
Inhibition of voltage gated Ca2+ channels via Gbeta/gamma subunits_Homo sapiens_R-HSA-997272	1/25	0.309578	0.443418	0.446209	0.711891	8.48197	-9.9455	KCNJ5
Phase 2 - plateau phase_Homo sapiens_R-HSA-5576893	1/26	0.31974	0.453709	0.458673	0.711891	8.80279	-10.0374	KCNE3
Ligand-gated ion channel transport_Homo sapiens_R-HSA-975298	1/26	0.31974	0.453709	0.458673	0.711891	8.84276	-10.0829	GABRA1
TRP channels_Homo sapiens_R-HSA-3295583	1/25	0.309578	0.443418	0.446209	0.711891	8.67939	-10.177	TRPM6
Cytosolic tRNA aminoacylation_Homo sapiens_R-HSA-379716	1/24	0.299265	0.441082	0.433459	0.711891	8.47758	-10.2276	LARS
TRAF6 mediated NF-kB activation_Homo sapiens_R-HSA-933542	1/24	0.299265	0.441082	0.433459	0.711891	8.47795	-10.228	DDX58
Regulation of Complement cascade_Homo sapiens_R-HSA-977606	1/26	0.31974	0.453709	0.458673	0.711891	8.97284	-10.2313	C7
Dopamine Neurotransmitter Release Cycle_Homo sapiens_R-HSA-212676	1/23	0.288798	0.433197	0.420418	0.711891	8.24847	-10.2448	SNAP25
Signal transduction by L1_Homo sapiens_R-HSA-445144	1/21	0.267395	0.413296	0.393432	0.703745	7.87269	-10.3843	FGFR1
SHC-mediated cascade:FGFR1_Homo sapiens_R-HSA-5654688	1/21	0.267395	0.413296	0.393432	0.703745	7.8833	-10.3983	FGFR1
Insulin processing_Homo sapiens_R-HSA-264876	1/24	0.299265	0.441082	0.433459	0.711891	8.69421	-10.4889	RAB27A
Incretin synthesis, secretion, and inactivation_Homo sapiens_R-HSA-400508	1/23	0.288798	0.433197	0.420418	0.711891	8.50914	-10.5686	LEP
Post-translational modification: synthesis of GPI-anchored proteins_Homo sapiens_R-HSA-163125	1/25	0.309578	0.443418	0.446209	0.711891	9.18516	-10.77	PGAP1
ADP signalling through P2Y purinoceptor 12_Homo sapiens_R-HSA-392170	1/22	0.278175	0.42225	0.407078	0.706767	8.5533	-10.944	GNAI3
The canonical retinoid cycle in rods (twilight vision)_Homo sapiens_R-HSA-2453902	1/23	0.288798	0.433197	0.420418	0.711891	8.90342	-11.0583	CYP4V2
RHO GTPases activate PAKs_Homo sapiens_R-HSA-5627123	1/21	0.267395	0.413296	0.393432	0.703745	8.62037	-11.3705	NF2
Regulation of gene expression in beta cells_Homo sapiens_R-HSA-210745	1/20	0.256454	0.40797	0.379474	0.703745	8.59108	-11.6908	AKT2
Tie2 Signaling_Homo sapiens_R-HSA-210993	1/18	0.234081	0.384417	0.350592	0.683251	8.1847	-11.8849	PIK3R1
Thyroxine biosynthesis_Homo sapiens_R-HSA-209968	2/10	0.00896491	0.0823044	0.0285307	0.368057	2.54914	-12.0177	IYD;SLC5A5
HS-GAG degradation_Homo sapiens_R-HSA-2024096	1/21	0.267395	0.413296	0.393432	0.703745	9.41414	-12.4175	IDS
Telomere C-strand (Lagging Strand) Synthesis_Homo sapiens_R-HSA-174417	1/22	0.278175	0.42225	0.407078	0.706767	9.81821	-12.5624	DNA2
Synthesis, secretion, and inactivation of Glucagon-like Peptide-1 (GLP-1)_Homo sapiens_R-HSA-381771	1/20	0.256454	0.40797	0.379474	0.703745	9.28448	-12.6344	LEP
TGF-beta receptor signaling in EMT (epithelial to mesenchymal transition)_Homo sapiens_R-HSA-2173791	1/16	0.211037	0.363823	0.320372	0.668832	8.23358	-12.8092	TGFBR2
Nef-mediates down modulation of cell surface receptors by recruiting them to clathrin adapters_Homo sapiens_R-HSA-164938	1/21	0.267395	0.413296	0.393432	0.703745	9.75678	-12.8695	AP1S3
TP53 regulates transcription of additional cell cycle genes whose exact role in the p53 pathway remain uncertain_Homo sapiens_R-HSA-6804115	1/21	0.267395	0.413296	0.393432	0.703745	9.80948	-12.939	TP53
Spry regulation of FGF signaling_Homo sapiens_R-HSA-1295596	1/16	0.211037	0.363823	0.320372	0.668832	8.32559	-12.9523	CBL
VxPx cargo-targeting to cilium_Homo sapiens_R-HSA-5620916	1/21	0.267395	0.413296	0.393432	0.703745	9.97189	-13.1532	PKD1
Hormone-sensitive lipase (HSL)-mediated triacylglycerol hydrolysis_Homo sapiens_R-HSA-163560	1/20	0.256454	0.40797	0.379474	0.703745	9.6737	-13.164	ABHD5
Synthesis of PC_Homo sapiens_R-HSA-1483191	1/20	0.256454	0.40797	0.379474	0.703745	9.85124	-13.4056	LPIN2
Norepinephrine Neurotransmitter Release Cycle_Homo sapiens_R-HSA-181430	1/18	0.234081	0.384417	0.350592	0.683251	9.39259	-13.6389	SNAP25
Serotonin Neurotransmitter Release Cycle_Homo sapiens_R-HSA-181429	1/18	0.234081	0.384417	0.350592	0.683251	9.41273	-13.6681	SNAP25
Lagging Strand Synthesis_Homo sapiens_R-HSA-69186	1/20	0.256454	0.40797	0.379474	0.703745	10.0631	-13.6939	DNA2
Ligand-dependent caspase activation_Homo sapiens_R-HSA-140534	1/17	0.222644	0.372049	0.335653	0.673073	9.1942	-13.8114	CASP8
Regulated Necrosis_Homo sapiens_R-HSA-5218859	1/16	0.211037	0.363823	0.320372	0.668832	8.87909	-13.8134	CASP8
Activation of SMO_Homo sapiens_R-HSA-5635838	1/18	0.234081	0.384417	0.350592	0.683251	9.53941	-13.8521	CDON
Synthesis, secretion, and deacylation of Ghrelin_Homo sapiens_R-HSA-422085	1/17	0.222644	0.372049	0.335653	0.673073	9.25053	-13.896	LEP
RIPK1-mediated regulated necrosis_Homo sapiens_R-HSA-5213460	1/16	0.211037	0.363823	0.320372	0.668832	9.00948	-14.0163	CASP8
HDL-mediated lipid transport_Homo sapiens_R-HSA-194223	1/19	0.24535	0.396094	0.365197	0.695699	10.2486	-14.4	CUBN
FGFR1 ligand binding and activation_Homo sapiens_R-HSA-190242	1/15	0.199257	0.356417	0.304742	0.668832	9.03523	-14.5753	FGFR1
Assembly Of The HIV Virion_Homo sapiens_R-HSA-175474	1/13	0.175169	0.331213	0.272399	0.64663	8.40968	-14.6497	VPS37A
GABA synthesis, release, reuptake and degradation_Homo sapiens_R-HSA-888590	1/19	0.24535	0.396094	0.365197	0.695699	10.4865	-14.7342	SNAP25
TP53 Regulates Transcription of Genes Involved in G2 Cell Cycle Arrest_Homo sapiens_R-HSA-6804114	1/18	0.234081	0.384417	0.350592	0.683251	10.2387	-14.8674	TP53
Receptor-ligand binding initiates the second proteolytic cleavage of Notch receptor_Homo sapiens_R-HSA-156988	1/14	0.187302	0.344114	0.288753	0.658772	8.87774	-14.8705	NOTCH2
TNF receptor superfamily (TNFSF) members mediating non-canonical NF-kB pathway_Homo sapiens_R-HSA-5676594	1/17	0.222644	0.372049	0.335653	0.673073	9.9862	-15.0011	TNFRSF11A
Activation of BAD and translocation to mitochondria_Homo sapiens_R-HSA-111447	1/15	0.199257	0.356417	0.304742	0.668832	9.31277	-15.023	AKT2
PI3K events in ERBB2 signaling_Homo sapiens_R-HSA-1963642	1/16	0.211037	0.363823	0.320372	0.668832	9.70326	-15.0956	PIK3R1
Acetylcholine Neurotransmitter Release Cycle_Homo sapiens_R-HSA-264642	1/17	0.222644	0.372049	0.335653	0.673073	10.0997	-15.1716	SNAP25
Synthesis of PIPs at the Golgi membrane_Homo sapiens_R-HSA-1660514	1/18	0.234081	0.384417	0.350592	0.683251	10.4888	-15.2306	PIKFYVE
Regulation of KIT signaling_Homo sapiens_R-HSA-1433559	1/16	0.211037	0.363823	0.320372	0.668832	9.82586	-15.2863	CBL
Downregulation of ERBB2:ERBB3 signaling_Homo sapiens_R-HSA-1358803	1/13	0.175169	0.331213	0.272399	0.64663	8.80457	-15.3376	AKT2
AKT phosphorylates targets in the cytosol_Homo sapiens_R-HSA-198323	1/13	0.175169	0.331213	0.272399	0.64663	8.91403	-15.5283	AKT2
Disorders of transmembrane transporters_Homo sapiens_R-HSA-5619115	1/15	0.199257	0.356417	0.304742	0.668832	9.83784	-15.87	SFTPB
G1/S-Specific Transcription_Homo sapiens_R-HSA-69205	1/17	0.222644	0.372049	0.335653	0.673073	10.5687	-15.8761	ORC1
Membrane binding and targetting of GAG proteins_Homo sapiens_R-HSA-174490	1/11	0.150359	0.312189	0.23856	0.639338	8.50592	-16.1164	VPS37A
Regulation of necroptotic cell death_Homo sapiens_R-HSA-5675482	1/14	0.187302	0.344114	0.288753	0.658772	9.64231	-16.1512	CASP8
Formation of Senescence-Associated Heterochromatin Foci (SAHF)_Homo sapiens_R-HSA-2559584	1/17	0.222644	0.372049	0.335653	0.673073	10.9503	-16.4493	TP53
Synthesis And Processing Of GAG, GAGPOL Polyproteins_Homo sapiens_R-HSA-174495	1/11	0.150359	0.312189	0.23856	0.639338	8.77664	-16.6294	VPS37A
FGFRL1 modulation of FGFR1 signaling_Homo sapiens_R-HSA-5658623	1/13	0.175169	0.331213	0.272399	0.64663	9.58459	-16.6964	SPRED1
TP53 Regulates Transcription of Genes Involved in G1 Cell Cycle Arrest_Homo sapiens_R-HSA-6804116	1/13	0.175169	0.331213	0.272399	0.64663	9.83882	-17.1393	TP53
Metabolism of folate and pterines_Homo sapiens_R-HSA-196757	1/16	0.211037	0.363823	0.320372	0.668832	11.1315	-17.3176	MTHFR
Synthesis of bile acids and bile salts via 27-hydroxycholesterol_Homo sapiens_R-HSA-193807	1/15	0.199257	0.356417	0.304742	0.668832	10.7997	-17.4217	AKR1D1
Methylation_Homo sapiens_R-HSA-156581	1/14	0.187302	0.344114	0.288753	0.658772	10.5787	-17.7197	MTR
TRAF3-dependent IRF activation pathway_Homo sapiens_R-HSA-918233	1/14	0.187302	0.344114	0.288753	0.658772	10.8009	-18.0919	DDX58
Signaling by FGFR3 fusions in cancer_Homo sapiens_R-HSA-8853334	1/10	0.137676	0.308557	0.221057	0.639338	9.2029	-18.248	PIK3R1
Glycogen breakdown (glycogenolysis)_Homo sapiens_R-HSA-70221	1/15	0.199257	0.356417	0.304742	0.668832	11.3755	-18.3505	PHKB
TNFR1-induced proapoptotic signaling_Homo sapiens_R-HSA-5357786	1/13	0.175169	0.331213	0.272399	0.64663	10.5491	-18.3765	CASP8
SHC-related events triggered by IGF1R_Homo sapiens_R-HSA-2428933	1/9	0.124805	0.306779	0.203155	0.639338	8.9537	-18.6327	IGF1R
Signaling by FGFR4 in disease_Homo sapiens_R-HSA-5655291	1/11	0.150359	0.312189	0.23856	0.639338	9.99666	-18.941	PIK3R1
FGFR1c ligand binding and activation_Homo sapiens_R-HSA-190373	1/11	0.150359	0.312189	0.23856	0.639338	10.236	-19.3944	FGFR1
Synthesis of PIPs at the early endosome membrane_Homo sapiens_R-HSA-1660516	1/14	0.187302	0.344114	0.288753	0.658772	11.7678	-19.7114	PIKFYVE
PTK6 Regulates RTKs and Their Effectors AKT1 and DOK1_Homo sapiens_R-HSA-8849469	1/9	0.124805	0.306779	0.203155	0.639338	9.47421	-19.7158	CBL
AKT phosphorylates targets in the nucleus_Homo sapiens_R-HSA-198693	1/9	0.124805	0.306779	0.203155	0.639338	9.53812	-19.8488	AKT2
Processive synthesis on the lagging strand_Homo sapiens_R-HSA-69183	1/15	0.199257	0.356417	0.304742	0.668832	12.3192	-19.8728	DNA2
Cross-presentation of particulate exogenous antigens (phagosomes)_Homo sapiens_R-HSA-1236973	1/8	0.111743	0.289346	0.184842	0.618091	9.1205	-19.9881	CD36
Signaling by activated point mutants of FGFR1_Homo sapiens_R-HSA-1839122	1/11	0.150359	0.312189	0.23856	0.639338	10.598	-20.0804	FGFR1
Glutathione synthesis and recycling_Homo sapiens_R-HSA-174403	1/14	0.187302	0.344114	0.288753	0.658772	12.2153	-20.461	GCLC
CASP8 activity is inhibited_Homo sapiens_R-HSA-5218900	1/11	0.150359	0.312189	0.23856	0.639338	10.808	-20.4783	CASP8
Dimerization of procaspase-8_Homo sapiens_R-HSA-69416	1/11	0.150359	0.312189	0.23856	0.639338	10.8412	-20.5411	CASP8
LGI-ADAM interactions_Homo sapiens_R-HSA-5682910	1/14	0.187302	0.344114	0.288753	0.658772	12.3143	-20.6269	STX1B
NOTCH2 intracellular domain regulates transcription_Homo sapiens_R-HSA-2197563	1/12	0.162856	0.32401	0.255671	0.64663	11.4436	-20.769	NOTCH2
Regulation by c-FLIP_Homo sapiens_R-HSA-3371378	1/11	0.150359	0.312189	0.23856	0.639338	10.9841	-20.8119	CASP8
GP1b-IX-V activation signalling_Homo sapiens_R-HSA-430116	1/10	0.137676	0.308557	0.221057	0.639338	10.5337	-20.8868	PIK3R1
Diseases associated with surfactant metabolism_Homo sapiens_R-HSA-5687613	1/10	0.137676	0.308557	0.221057	0.639338	10.5839	-20.9862	SFTPB
Cytosolic iron-sulfur cluster assembly_Homo sapiens_R-HSA-2564830	1/13	0.175169	0.331213	0.272399	0.64663	12.1956	-21.2447	BRIP1
Folding of actin by CCT/TriC_Homo sapiens_R-HSA-390450	1/10	0.137676	0.308557	0.221057	0.639338	10.7168	-21.2499	ACTB
Reduction of cytosolic Ca++ levels_Homo sapiens_R-HSA-418359	1/12	0.162856	0.32401	0.255671	0.64663	11.7245	-21.2787	ATP2A2
IRAK4 deficiency (TLR2/4)_Homo sapiens_R-HSA-5603041	1/11	0.150359	0.312189	0.23856	0.639338	11.2867	-21.3852	CD36
Establishment of Sister Chromatid Cohesion_Homo sapiens_R-HSA-2468052	1/10	0.137676	0.308557	0.221057	0.639338	10.8318	-21.4779	ESCO2
TRIF-mediated programmed cell death_Homo sapiens_R-HSA-2562578	1/10	0.137676	0.308557	0.221057	0.639338	10.8351	-21.4845	CASP8
MyD88 deficiency (TLR2/4)_Homo sapiens_R-HSA-5602498	1/11	0.150359	0.312189	0.23856	0.639338	11.3934	-21.5874	CD36
Notch-HLH transcription pathway_Homo sapiens_R-HSA-350054	1/13	0.175169	0.331213	0.272399	0.64663	12.3955	-21.5931	NOTCH2
Pyrimidine catabolism_Homo sapiens_R-HSA-73621	1/12	0.162856	0.32401	0.255671	0.64663	11.901	-21.599	UPB1
NICD traffics to nucleus_Homo sapiens_R-HSA-157052	1/13	0.175169	0.331213	0.272399	0.64663	12.4228	-21.6406	NOTCH2
Initiation of Nuclear Envelope Reformation_Homo sapiens_R-HSA-2995383	1/13	0.175169	0.331213	0.272399	0.64663	12.5632	-21.8851	TMPO
SeMet incorporation into proteins_Homo sapiens_R-HSA-2408517	1/11	0.150359	0.312189	0.23856	0.639338	11.5819	-21.9446	LARS
Purine ribonucleoside monophosphate biosynthesis_Homo sapiens_R-HSA-73817	1/12	0.162856	0.32401	0.255671	0.64663	12.1899	-22.1233	IMPDH1
ABC transporter disorders_Homo sapiens_R-HSA-5619084	1/8	0.111743	0.289346	0.184842	0.618091	10.1165	-22.1709	SFTPB
Synthesis of PE_Homo sapiens_R-HSA-1483213	1/13	0.175169	0.331213	0.272399	0.64663	12.7485	-22.208	LPIN2
Processive synthesis on the C-strand of the telomere_Homo sapiens_R-HSA-174414	1/11	0.150359	0.312189	0.23856	0.639338	11.8412	-22.4358	DNA2
Nuclear Envelope Reassembly_Homo sapiens_R-HSA-2995410	1/13	0.175169	0.331213	0.272399	0.64663	12.9065	-22.4831	TMPO
Import of palmitoyl-CoA into the mitochondrial matrix_Homo sapiens_R-HSA-200425	1/11	0.150359	0.312189	0.23856	0.639338	11.9463	-22.635	CPT1A
Trafficking of myristoylated proteins to the cilium_Homo sapiens_R-HSA-5624138	1/5	0.0713776	0.242351	0.127355	0.595317	8.62892	-22.7784	RP2
Uptake and function of anthrax toxins_Homo sapiens_R-HSA-5210891	1/11	0.150359	0.312189	0.23856	0.639338	12.277	-23.2616	ANTXR2
RHO GTPases activate IQGAPs_Homo sapiens_R-HSA-5626467	1/11	0.150359	0.312189	0.23856	0.639338	12.381	-23.4587	CDH1
Removal of the Flap Intermediate_Homo sapiens_R-HSA-69166	1/14	0.187302	0.344114	0.288753	0.658772	14.257	-23.8809	DNA2
Lysine catabolism_Homo sapiens_R-HSA-71064	1/12	0.162856	0.32401	0.255671	0.64663	13.1643	-23.8918	ALDH7A1
SUMOylation of transcription factors_Homo sapiens_R-HSA-3232118	1/14	0.187302	0.344114	0.288753	0.658772	14.7981	-24.7874	TP53
GABA A receptor activation_Homo sapiens_R-HSA-977441	1/13	0.175169	0.331213	0.272399	0.64663	14.2845	-24.8836	GABRA1
Gap junction degradation_Homo sapiens_R-HSA-190873	1/10	0.137676	0.308557	0.221057	0.639338	12.7285	-25.2386	MYO6
Inactivation of Cdc42 and Rac_Homo sapiens_R-HSA-428543	1/9	0.124805	0.306779	0.203155	0.639338	12.1558	-25.2963	SRGAP1
Sodium/Calcium exchangers_Homo sapiens_R-HSA-425561	1/11	0.150359	0.312189	0.23856	0.639338	13.3518	-25.298	SLC24A4
Synthesis of PIPs at the late endosome membrane_Homo sapiens_R-HSA-1660517	1/10	0.137676	0.308557	0.221057	0.639338	12.7925	-25.3656	PIKFYVE
Caspase-mediated cleavage of cytoskeletal proteins_Homo sapiens_R-HSA-264870	1/12	0.162856	0.32401	0.255671	0.64663	14.3174	-25.9845	CASP8
Scavenging by Class B Receptors_Homo sapiens_R-HSA-3000471	1/5	0.0713776	0.242351	0.127355	0.595317	9.87985	-26.0806	CD36
Adenylate cyclase activating pathway_Homo sapiens_R-HSA-170660	1/10	0.137676	0.308557	0.221057	0.639338	13.1559	-26.0862	GNAL
Activation of the phototransduction cascade_Homo sapiens_R-HSA-2485179	1/11	0.150359	0.312189	0.23856	0.639338	13.7939	-26.1357	PDE6B
Ligand-receptor interactions_Homo sapiens_R-HSA-5632681	1/8	0.111743	0.289346	0.184842	0.618091	11.9547	-26.1995	CDON
Ligand-independent caspase activation via DCC_Homo sapiens_R-HSA-418889	1/10	0.137676	0.308557	0.221057	0.639338	13.3636	-26.498	APPL1
Activation of PUMA and translocation to mitochondria_Homo sapiens_R-HSA-139915	1/8	0.111743	0.289346	0.184842	0.618091	12.1372	-26.5993	TP53
Degradation of cysteine and homocysteine_Homo sapiens_R-HSA-1614558	1/9	0.124805	0.306779	0.203155	0.639338	12.8947	-26.8339	CTH
TP53 Regulates Transcription of Death Receptors and Ligands_Homo sapiens_R-HSA-6803211	1/12	0.162856	0.32401	0.255671	0.64663	15.0103	-27.2421	TP53
Defective CSF2RA causes pulmonary surfactant metabolism dysfunction 4 (SMDP4)_Homo sapiens_R-HSA-5688890	1/8	0.111743	0.289346	0.184842	0.618091	12.4723	-27.3337	SFTPB
POU5F1 (OCT4), SOX2, NANOG activate genes related to proliferation_Homo sapiens_R-HSA-2892247	1/13	0.175169	0.331213	0.272399	0.64663	15.6944	-27.3397	STAT3
Defective CSF2RB causes pulmonary surfactant metabolism dysfunction 5 (SMDP5)_Homo sapiens_R-HSA-5688849	1/8	0.111743	0.289346	0.184842	0.618091	12.6697	-27.7664	SFTPB
Unwinding of DNA_Homo sapiens_R-HSA-176974	1/12	0.162856	0.32401	0.255671	0.64663	15.8923	-28.8427	MCM8
Attachment of GPI anchor to uPAR_Homo sapiens_R-HSA-162791	1/7	0.0984858	0.277949	0.166112	0.618091	12.5447	-29.0766	PGAP1
Removal of the Flap Intermediate from the C-strand_Homo sapiens_R-HSA-174437	1/10	0.137676	0.308557	0.221057	0.639338	14.7467	-29.2405	DNA2
Nef mediated downregulation of MHC class I complex cell surface expression_Homo sapiens_R-HSA-164940	1/10	0.137676	0.308557	0.221057	0.639338	14.9804	-29.7039	AP1S3
A third proteolytic cleavage releases NICD_Homo sapiens_R-HSA-157212	1/9	0.124805	0.306779	0.203155	0.639338	14.4193	-30.0065	NOTCH2
Terminal pathway of complement_Homo sapiens_R-HSA-166665	1/8	0.111743	0.289346	0.184842	0.618091	13.7968	-30.2364	C7
FGFR1b ligand binding and activation_Homo sapiens_R-HSA-190370	1/6	0.0850317	0.259177	0.146952	0.608193	12.3756	-30.5024	FGFR1
CLEC7A/inflammasome pathway_Homo sapiens_R-HSA-5660668	1/6	0.0850317	0.259177	0.146952	0.608193	12.3986	-30.5592	CASP8
Biotin transport and metabolism_Homo sapiens_R-HSA-196780	1/11	0.150359	0.312189	0.23856	0.639338	16.1997	-30.6941	MCCC2
Phase 3 - rapid repolarisation_Homo sapiens_R-HSA-5576890	1/7	0.0984858	0.277949	0.166112	0.618091	13.2916	-30.8079	KCNE3
Pyrimidine biosynthesis_Homo sapiens_R-HSA-500753	1/6	0.0850317	0.259177	0.146952	0.608193	12.9536	-31.9272	UMPS
AMPK inhibits chREBP transcriptional activation activity_Homo sapiens_R-HSA-163680	1/8	0.111743	0.289346	0.184842	0.618091	14.6384	-32.0808	ADIPOQ
Insulin-like Growth Factor-2 mRNA Binding Proteins (IGF2BPs/IMPs/VICKZs) bind RNA_Homo sapiens_R-HSA-428359	1/8	0.111743	0.289346	0.184842	0.618091	14.7641	-32.3565	ACTB
Opsins_Homo sapiens_R-HSA-419771	1/9	0.124805	0.306779	0.203155	0.639338	15.5882	-32.439	RGR
Defective ABCA3 causes pulmonary surfactant metabolism dysfunction type 3 (SMDP3)_Homo sapiens_R-HSA-5683678	1/5	0.0713776	0.242351	0.127355	0.595317	12.2973	-32.4621	SFTPB
Beta-oxidation of pristanoyl-CoA_Homo sapiens_R-HSA-389887	1/10	0.137676	0.308557	0.221057	0.639338	16.8489	-33.4089	AMACR
Vitamin C (ascorbate) metabolism_Homo sapiens_R-HSA-196836	1/8	0.111743	0.289346	0.184842	0.618091	15.505	-33.9801	CYB5R3
Regulation of signaling by NODAL_Homo sapiens_R-HSA-1433617	1/10	0.137676	0.308557	0.221057	0.639338	17.2273	-34.1592	ACVR2B
Choline catabolism_Homo sapiens_R-HSA-6798163	1/6	0.0850317	0.259177	0.146952	0.608193	13.9373	-34.3516	ALDH7A1
Protein repair_Homo sapiens_R-HSA-5676934	1/6	0.0850317	0.259177	0.146952	0.608193	13.9721	-34.4375	MSRB3
Clearance of Nuclear Envelope Membranes from Chromatin_Homo sapiens_R-HSA-2993913	1/7	0.0984858	0.277949	0.166112	0.618091	14.8646	-34.4538	TMPO
Synthesis of Dolichyl-phosphate_Homo sapiens_R-HSA-446199	1/6	0.0850317	0.259177	0.146952	0.608193	14.0541	-34.6397	DHDDS
Sensing of DNA Double Strand Breaks_Homo sapiens_R-HSA-5693548	1/6	0.0850317	0.259177	0.146952	0.608193	14.8689	-36.6478	ATM
Sema4D mediated inhibition of cell attachment and migration_Homo sapiens_R-HSA-416550	1/8	0.111743	0.289346	0.184842	0.618091	17.1031	-37.4825	MET
RNF mutants show enhanced WNT signaling and proliferation_Homo sapiens_R-HSA-5340588	1/8	0.111743	0.289346	0.184842	0.618091	17.1114	-37.5006	FZD6
Neurofascin interactions_Homo sapiens_R-HSA-447043	1/7	0.0984858	0.277949	0.166112	0.618091	17.1197	-39.6807	DCX
Synthesis of UDP-N-acetyl-glucosamine_Homo sapiens_R-HSA-446210	1/8	0.111743	0.289346	0.184842	0.618091	19.3917	-42.4981	GFPT1
Ubiquinol biosynthesis_Homo sapiens_R-HSA-2142789	1/7	0.0984858	0.277949	0.166112	0.618091	18.9257	-43.8667	PDSS2
Mitochondrial iron-sulfur cluster biogenesis_Homo sapiens_R-HSA-1362409	1/9	0.124805	0.306779	0.203155	0.639338	21.356	-44.4419	FXN
Histidine catabolism_Homo sapiens_R-HSA-70921	1/7	0.0984858	0.277949	0.166112	0.618091	19.6387	-45.5194	HNMT
Vitamin D (calciferol) metabolism_Homo sapiens_R-HSA-196791	1/7	0.0984858	0.277949	0.166112	0.618091	19.7841	-45.8564	CUBN
Defective HLCS causes multiple carboxylase deficiency_Homo sapiens_R-HSA-3371599	1/7	0.0984858	0.277949	0.166112	0.618091	19.8535	-46.0173	MCCC2
Defects in biotin (Btn) metabolism_Homo sapiens_R-HSA-3323169	1/7	0.0984858	0.277949	0.166112	0.618091	20.2503	-46.937	MCCC2
Pre-NOTCH Processing in the Endoplasmic Reticulum_Homo sapiens_R-HSA-1912399	1/6	0.0850317	0.259177	0.146952	0.608193	19.3868	-47.7831	NOTCH2
Alpha-oxidation of phytanate_Homo sapiens_R-HSA-389599	1/5	0.0713776	0.242351	0.127355	0.595317	23.5804	-62.247	ALDH3A2

## Sheet: Disease-KEGG
Term	Overlap	P-value	Adjusted P-value	Z-score	Combined Score	Genes
Metabolic pathways_Homo sapiens_hsa01100	44/1239	4.86627e-08	5.76653e-06	-1.98676	33.4537	DGKE;PGAP1;FECH;AKR1D1;AK1;MTR;LDHA;SPTLC1;SPTLC2;DBT;PNPO;GCNT2;IDS;ASL;ARSB;COX10;PSPH;MCCC2;ALG9;G6PC;PDHA1;MMAB;GFPT1;BCKDHB;MTHFR;B3GALT6;HOGA1;UPB1;ALDH3A2;GCLC;PLCB4;AMACR;IMPDH1;POLR1A;IMPAD1;CTH;AGPS;NDUFS2;NDUFS1;UMPS;ASPA;ALDH7A1;LPIN2;GNE
Pathways in cancer_Homo sapiens_hsa05200	22/397	1.1453e-07	9.04784e-06	-2.05639	32.8662	EGLN1;STAT5B;SMAD4;SMAD3;FZD6;STAT3;GNAI3;PIK3CD;PIK3R1;CBL;IGF1R;TGFBR2;PLCB4;CASP8;PAX8;CDH1;AKT2;VHL;MET;TP53;APPL1;FGFR1
Signaling pathways regulating pluripotency of stem cells_Homo sapiens_hsa04550	14/142	2.40459e-08	5.69888e-06	-1.8288	32.0832	SMAD4;SMAD3;BMPR2;FZD6;STAT3;SMAD9;PIK3CD;PIK3R1;ACVR2B;IGF1R;AKT2;BMPR1B;JAK3;FGFR1
Chronic myeloid leukemia_Homo sapiens_hsa05220	9/73	1.20833e-06	7.15937e-05	-1.83943	25.0645	STAT5B;SMAD4;SMAD3;AKT2;PIK3CD;PIK3R1;CBL;TP53;TGFBR2
Colorectal cancer_Homo sapiens_hsa05210	8/62	3.36773e-06	0.000133025	-1.8081	22.7844	SMAD4;SMAD3;AKT2;PIK3CD;PIK3R1;TP53;TGFBR2;APPL1
Lysosome_Homo sapiens_hsa04142	11/123	2.0595e-06	9.76205e-05	-1.67413	21.9194	SCARB2;GNPTG;GNPTAB;LAMP2;SLC11A2;SLC17A5;CTNS;IDS;AP1S3;ARSB;CTSC
Pancreatic cancer_Homo sapiens_hsa05212	8/66	5.43734e-06	0.000180614	-1.78912	21.6882	SMAD4;SMAD3;AKT2;STAT3;PIK3CD;PIK3R1;TP53;TGFBR2
Central carbon metabolism in cancer_Homo sapiens_hsa05230	8/67	6.09666e-06	0.000180614	-1.64875	19.7978	LDHA;PDHA1;AKT2;PIK3CD;PIK3R1;TP53;MET;FGFR1
Melanoma_Homo sapiens_hsa05218	8/71	9.45222e-06	0.000233771	-1.68554	19.5005	CDH1;AKT2;PIK3CD;PIK3R1;TP53;MET;FGFR1;IGF1R
Hepatitis B_Homo sapiens_hsa05161	11/146	1.08501e-05	0.000233771	-1.68148	19.2215	STAT5B;SMAD4;SMAD3;CASP8;DDX58;CASP10;AKT2;STAT3;PIK3CD;PIK3R1;TP53
Prolactin signaling pathway_Homo sapiens_hsa04917	8/72	1.04996e-05	0.000233771	-1.67137	19.1609	STAT5B;IRF1;AKT2;STAT3;PIK3CD;TNFRSF11A;PIK3R1;PRLR
AGE-RAGE signaling pathway in diabetic complications_Homo sapiens_hsa04933	9/101	1.81553e-05	0.000330985	-1.7189	18.7645	STAT5B;SMAD4;SMAD3;PLCB4;AKT2;STAT3;PIK3CD;PIK3R1;TGFBR2
Adherens junction_Homo sapiens_hsa04520	8/74	1.28898e-05	0.000254574	-1.50096	16.8994	SMAD4;SMAD3;CDH1;MET;ACTB;TGFBR2;FGFR1;IGF1R
Jak-STAT signaling pathway_Homo sapiens_hsa04630	11/158	2.28196e-05	0.000340487	-1.57484	16.8317	STAT5B;LEP;AKT2;STAT3;FHL1;PIK3CD;PIK3R1;IL12RB1;PRLR;JAK3;GFAP
HIF-1 signaling pathway_Homo sapiens_hsa04066	9/103	2.12676e-05	0.000340487	-1.49364	16.0691	EGLN1;LDHA;PDHA1;AKT2;STAT3;PIK3CD;PIK3R1;VHL;IGF1R
Chagas disease (American trypanosomiasis)_Homo sapiens_hsa05142	9/104	2.29865e-05	0.000340487	-1.42538	15.2239	SMAD3;GNAL;CASP8;PLCB4;AKT2;GNAI3;PIK3CD;PIK3R1;TGFBR2
FoxO signaling pathway_Homo sapiens_hsa04068	10/133	2.77854e-05	0.000365842	-1.41963	14.8933	SMAD4;G6PC;SMAD3;AKT2;STAT3;PIK3CD;ATM;PIK3R1;IGF1R;TGFBR2
Hepatitis C_Homo sapiens_hsa05160	10/133	2.77854e-05	0.000365842	-1.40159	14.704	OCLN;DDX58;AKT2;IRF1;STAT3;CLDN19;PIK3CD;PIK3R1;EIF2AK4;TP53
Wnt signaling pathway_Homo sapiens_hsa04310	10/142	4.87136e-05	0.000607638	-1.42241	14.1239	VANGL1;INVS;SMAD4;SMAD3;PLCB4;TBL1XR1;FZD6;PRICKLE2;PSEN1;TP53
Thyroid hormone signaling pathway_Homo sapiens_hsa04919	9/118	6.25477e-05	0.00074119	-1.35177	13.0845	NOTCH2;PLCB4;AKT2;ATP2A2;PIK3CD;ATP1A2;PIK3R1;TP53;ACTB
Proteoglycans in cancer_Homo sapiens_hsa05205	11/203	0.000217705	0.00198447	-1.36626	11.5208	AKT2;FZD6;STAT3;PIK3CD;PIK3R1;CBL;TP53;MET;ACTB;FGFR1;IGF1R
Hippo signaling pathway_Homo sapiens_hsa04390	10/153	9.13283e-05	0.000947448	-1.23133	11.4526	SMAD4;SMAD3;BMPR2;CDH1;FZD6;NF2;BMPR1B;TEAD1;ACTB;TGFBR2
AMPK signaling pathway_Homo sapiens_hsa04152	9/124	9.19464e-05	0.000947448	-1.22923	11.4248	CPT1A;G6PC;LEP;AKT2;ADIPOQ;PIK3CD;PIK3R1;CD36;IGF1R
Measles_Homo sapiens_hsa05162	9/136	0.000186113	0.00183787	-1.27791	10.9762	STAT5B;DDX58;AKT2;STAT3;PIK3CD;PIK3R1;EIF2AK4;TP53;JAK3
Adipocytokine signaling pathway_Homo sapiens_hsa04920	7/70	7.50118e-05	0.000846562	-1.15135	10.9354	CPT1A;G6PC;LEP;AKT2;ADIPOQ;STAT3;CD36
Apoptosis_Homo sapiens_hsa04210	9/140	0.000231408	0.00201422	-1.29297	10.8239	CASP8;CASP10;AKT2;PIK3CD;ATM;PIK3R1;TP53;ACTB;CTSC
Insulin resistance_Homo sapiens_hsa04931	8/109	0.000208637	0.00197788	-1.22532	10.3845	CPT1A;G6PC;AKT2;GFPT1;STAT3;PIK3CD;PIK3R1;CD36
Rap1 signaling pathway_Homo sapiens_hsa04015	11/211	0.000303627	0.00248136	-1.25779	10.1877	PLCB4;CDH1;AKT2;GNAI3;KRIT1;PIK3CD;PIK3R1;MET;ACTB;FGFR1;IGF1R
TGF-beta signaling pathway_Homo sapiens_hsa04350	7/84	0.000237967	0.00201422	-1.05637	8.81372	SMAD4;BMPR2;SMAD3;SMAD9;BMPR1B;ACVR2B;TGFBR2
HTLV-I infection_Homo sapiens_hsa05166	12/258	0.00046146	0.00330964	-1.14364	8.78443	STAT5B;SMAD4;SMAD3;AKT2;FZD6;PIK3CD;ATM;PIK3R1;TP53;JAK3;SLC25A4;TGFBR2
Sphingolipid signaling pathway_Homo sapiens_hsa04071	8/120	0.000401682	0.00307092	-1.00519	7.86045	PLCB4;SPTLC1;SPTLC2;AKT2;GNAI3;PIK3CD;PIK3R1;TP53
Longevity regulating pathway - mammal_Homo sapiens_hsa04211	7/94	0.000474801	0.00330964	-0.963641	7.37438	AKT2;ADIPOQ;PIK3CD;PIK3R1;TP53;IGF1R;APPL1
Glucagon signaling pathway_Homo sapiens_hsa04922	7/101	0.00073132	0.0046844	-0.908021	6.55651	LDHA;CPT1A;G6PC;PDHA1;PLCB4;AKT2;PHKB
Renal cell carcinoma_Homo sapiens_hsa05211	6/66	0.000415703	0.0030788	-0.809432	6.30187	EGLN1;AKT2;PIK3CD;PIK3R1;VHL;MET
Non-alcoholic fatty liver disease (NAFLD)_Homo sapiens_hsa04932	8/151	0.00179758	0.00925369	-0.826515	5.22466	CASP8;LEP;AKT2;ADIPOQ;NDUFS2;PIK3CD;NDUFS1;PIK3R1
Adrenergic signaling in cardiomyocytes_Homo sapiens_hsa04261	8/148	0.00158346	0.00852912	-0.784992	5.06174	PLCB4;AKT2;TPM1;GNAI3;ATP2A2;PIK3CD;ATP1A2;PIK3R1
Bacterial invasion of epithelial cells_Homo sapiens_hsa05100	6/78	0.00101479	0.00601261	-0.570311	3.93119	CDH1;PIK3CD;PIK3R1;CBL;MET;ACTB
Epstein-Barr virus infection_Homo sapiens_hsa05169	9/202	0.003101	0.0136099	-0.638901	3.69031	ENTPD1;DDX58;AKT2;STAT3;PIK3CD;PIK3R1;EIF2AK4;TP53;JAK3
Leukocyte transendothelial migration_Homo sapiens_hsa04670	7/118	0.00181562	0.00925369	-0.572462	3.613	OCLN;CLDN19;GNAI3;PIK3CD;PIK3R1;ACTB;JAM3
Prostate cancer_Homo sapiens_hsa05215	6/89	0.00200779	0.00991345	-0.552597	3.43202	AKT2;PIK3CD;PIK3R1;TP53;FGFR1;IGF1R
Hypertrophic cardiomyopathy (HCM)_Homo sapiens_hsa05410	6/83	0.001403	0.00791693	-0.508097	3.33776	DES;SGCD;SGCB;TPM1;ATP2A2;ACTB
Cell cycle_Homo sapiens_hsa04110	7/124	0.00240685	0.0114085	-0.494487	2.98148	ORC4;SMAD4;SMAD3;ORC6;ORC1;ATM;TP53
cGMP-PKG signaling pathway_Homo sapiens_hsa04022	8/167	0.00335447	0.0139475	-0.486673	2.7728	PLCB4;AKT2;GNAI3;ATP2A2;PIK3CD;ATP1A2;PIK3R1;SLC25A4
Dilated cardiomyopathy_Homo sapiens_hsa05414	6/90	0.00212518	0.0102789	-0.444257	2.73391	DES;SGCD;SGCB;TPM1;ATP2A2;ACTB
Endometrial cancer_Homo sapiens_hsa05213	5/52	0.000980029	0.00595556	-0.374624	2.59537	CDH1;AKT2;PIK3CD;PIK3R1;TP53
Regulation of lipolysis in adipocytes_Homo sapiens_hsa04923	5/56	0.00137331	0.00791693	-0.380466	2.50748	AKT2;GNAI3;PIK3CD;ABHD5;PIK3R1
Valine, leucine and isoleucine degradation_Homo sapiens_hsa00280	5/48	0.000677272	0.00445871	-0.279506	2.03968	MCCC2;ALDH3A2;BCKDHB;DBT;ALDH7A1
Acute myeloid leukemia_Homo sapiens_hsa05221	5/57	0.00148753	0.00819871	-0.310154	2.0193	STAT5B;AKT2;STAT3;PIK3CD;PIK3R1
Phosphatidylinositol signaling system_Homo sapiens_hsa04070	6/98	0.00326005	0.0139475	-0.326833	1.87145	DGKE;PIKFYVE;PLCB4;IMPAD1;PIK3CD;PIK3R1
Estrogen signaling pathway_Homo sapiens_hsa04915	6/99	0.00342851	0.0140096	-0.318304	1.80658	KCNJ5;PLCB4;AKT2;GNAI3;PIK3CD;PIK3R1
Carbohydrate digestion and absorption_Homo sapiens_hsa04973	5/45	0.000500893	0.00339176	-0.212891	1.61779	G6PC;AKT2;PIK3CD;ATP1A2;PIK3R1
Tight junction_Homo sapiens_hsa04530	7/139	0.00453341	0.0175938	-0.268544	1.44914	OCLN;AKT2;CLDN19;GNAI3;ACTB;SHROOM4;JAM3
Transcriptional misregulation in cancer_Homo sapiens_hsa05202	8/180	0.00526063	0.0194808	-0.265741	1.39448	PAX8;FUS;ATM;TP53;MET;RUNX2;IGF1R;TGFBR2
Chemokine signaling pathway_Homo sapiens_hsa04062	8/187	0.0065816	0.0236339	-0.242174	1.21655	STAT5B;PLCB4;AKT2;STAT3;GNAI3;PIK3CD;PIK3R1;JAK3
Glioma_Homo sapiens_hsa05214	5/65	0.00266811	0.0123989	-0.188384	1.11643	AKT2;PIK3CD;PIK3R1;TP53;IGF1R
TNF signaling pathway_Homo sapiens_hsa04668	6/110	0.00573578	0.0209135	-0.191495	0.988309	CASP8;CASP10;AKT2;PIK3CD;PIK3R1;DNM1L
Mineral absorption_Homo sapiens_hsa04978	5/51	0.00089643	0.00559089	-0.124455	0.87331	VDR;SLC11A2;ATP1A2;ATP7A;TRPM6
Viral carcinogenesis_Homo sapiens_hsa05203	8/205	0.0111273	0.0346995	-0.0744791	0.335034	STAT5B;CASP8;STAT3;PIK3CD;PIK3R1;HDAC8;TP53;JAK3
Toxoplasmosis_Homo sapiens_hsa05145	6/118	0.00801133	0.0279218	-0.065164	0.31454	CASP8;AKT2;STAT3;GNAI3;PIK3CD;PIK3R1
PI3K-Akt signaling pathway_Homo sapiens_hsa04151	11/341	0.0125078	0.0380046	-0.0706835	0.309693	G6PC;AKT2;PIK3CD;PIK3R1;BRCA1;TP53;JAK3;PRLR;MET;FGFR1;IGF1R
Platelet activation_Homo sapiens_hsa04611	6/122	0.00936464	0.0308253	-0.0427033	0.199459	PLCB4;AKT2;GNAI3;PIK3CD;PIK3R1;ACTB
Glycolysis / Gluconeogenesis_Homo sapiens_hsa00010	5/67	0.00304642	0.0136099	-0.00691873	0.0400856	ALDH3A2;LDHA;G6PC;PDHA1;ALDH7A1
Olfactory transduction_Homo sapiens_hsa04740	2/415	0.985295	0.985295	3.61051	-0.053487	SLC24A4;GNAL
Cytokine-cytokine receptor interaction_Homo sapiens_hsa04060	9/265	0.0169031	0.0484263	0.0741237	-0.302444	BMPR2;LEP;TNFRSF11A;IL12RB1;BMPR1B;PRLR;ACVR2B;MET;TGFBR2
Systemic lupus erythematosus_Homo sapiens_hsa05322	1/135	0.865475	0.869143	4.12297	-0.595671	C7
ErbB signaling pathway_Homo sapiens_hsa04012	5/87	0.00920134	0.0308054	0.149307	-0.700014	STAT5B;AKT2;PIK3CD;PIK3R1;CBL
Oocyte meiosis_Homo sapiens_hsa04114	1/123	0.839127	0.846269	4.31576	-0.756953	IGF1R
Vascular smooth muscle contraction_Homo sapiens_hsa04270	1/120	0.831773	0.842437	4.45158	-0.819962	PLCB4
Thyroid hormone synthesis_Homo sapiens_hsa04918	5/71	0.00391676	0.0157334	0.152211	-0.843629	PLCB4;PAX8;IYD;ATP1A2;SLC5A5
Insulin signaling pathway_Homo sapiens_hsa04910	6/139	0.0169594	0.0484263	0.244244	-0.995765	G6PC;AKT2;PIK3CD;PHKB;PIK3R1;CBL
Alcoholism_Homo sapiens_hsa05034	2/179	0.742268	0.755011	3.91291	-1.16623	GNAI3;HDAC8
Biosynthesis of amino acids_Homo sapiens_hsa01230	5/74	0.00467684	0.0175938	0.224736	-1.20574	CTH;MTR;ASL;ALDH7A1;PSPH
Protein processing in endoplasmic reticulum_Homo sapiens_hsa04141	2/169	0.713038	0.744449	3.58095	-1.21115	EIF2AK4;SEC24D
Huntington's disease_Homo sapiens_hsa05016	7/193	0.0243319	0.0633698	0.330681	-1.2288	PLCB4;CASP8;NDUFS2;NDUFS1;TP53;SLC25A4;DNAL1
Progesterone-mediated oocyte maturation_Homo sapiens_hsa04914	5/98	0.0148611	0.0434824	0.298002	-1.25429	AKT2;GNAI3;PIK3CD;PIK3R1;IGF1R
Peroxisome_Homo sapiens_hsa04146	5/83	0.0075792	0.02681	0.299665	-1.46307	AMACR;AGPS;PEX10;PEX13;PEX26
GnRH signaling pathway_Homo sapiens_hsa04912	1/91	0.740939	0.755011	4.89006	-1.46622	PLCB4
Rheumatoid arthritis_Homo sapiens_hsa05323	1/90	0.737057	0.755011	4.81147	-1.46793	TNFRSF11A
Arrhythmogenic right ventricular cardiomyopathy (ARVC)_Homo sapiens_hsa05412	5/74	0.00467684	0.0175938	0.286634	-1.53783	DES;SGCD;SGCB;ATP2A2;ACTB
Hematopoietic cell lineage_Homo sapiens_hsa04640	1/88	0.729116	0.754588	4.8788	-1.54132	CD36
MicroRNAs in cancer_Homo sapiens_hsa05206	9/297	0.0321465	0.0764627	0.458846	-1.57726	NOTCH2;ZEB2;BMPR2;STAT3;TPM1;ATM;BRCA1;TP53;MET
Ribosome biogenesis in eukaryotes_Homo sapiens_hsa03008	1/89	0.733116	0.755011	5.25404	-1.63112	SPATA5
cAMP signaling pathway_Homo sapiens_hsa04024	7/199	0.0281242	0.0709089	0.459287	-1.64017	HCN4;AKT2;GNAI3;ATP2A2;PIK3CD;ATP1A2;PIK3R1
Salmonella infection_Homo sapiens_hsa05132	1/86	0.720937	0.749395	5.03393	-1.64712	ACTB
Oxytocin signaling pathway_Homo sapiens_hsa04921	6/158	0.0295438	0.073704	0.485718	-1.71064	KCNJ5;PLCB4;GNAI3;PIK3CD;PIK3R1;ACTB
Cholinergic synapse_Homo sapiens_hsa04725	5/111	0.0240922	0.0633698	0.480158	-1.78901	PLCB4;AKT2;GNAI3;PIK3CD;PIK3R1
ECM-receptor interaction_Homo sapiens_hsa04512	1/82	0.703833	0.73809	5.12344	-1.79942	CD36
Neuroactive ligand-receptor interaction_Homo sapiens_hsa04080	4/277	0.583397	0.631348	3.37319	-1.81777	GABRA1;CHRNB1;LEP;PRLR
Aldosterone synthesis and secretion_Homo sapiens_hsa04925	1/81	0.699396	0.736697	5.34511	-1.91108	PLCB4
Pyrimidine metabolism_Homo sapiens_hsa00240	5/105	0.0194682	0.054172	0.503379	-1.9828	ENTPD1;PNPT1;POLR1A;UMPS;UPB1
RNA degradation_Homo sapiens_hsa03018	1/77	0.680976	0.720497	5.30695	-2.03908	PNPT1
Bile secretion_Homo sapiens_hsa04976	1/71	0.651217	0.692101	5.71051	-2.44931	ATP1A2
Glutamatergic synapse_Homo sapiens_hsa04724	2/114	0.501369	0.577361	3.65894	-2.52618	PLCB4;GNAI3
Neurotrophin signaling pathway_Homo sapiens_hsa04722	5/120	0.0322627	0.0764627	0.743253	-2.55221	AKT2;PIK3CD;PIK3R1;PSEN1;TP53
Alzheimer's disease_Homo sapiens_hsa05010	6/168	0.0381302	0.0852533	0.786371	-2.56888	CASP8;PLCB4;NDUFS2;ATP2A2;NDUFS1;PSEN1
Purine metabolism_Homo sapiens_hsa00230	6/176	0.0460391	0.097422	0.851981	-2.62262	ENTPD1;PNPT1;IMPDH1;POLR1A;AK1;PDE6B
Influenza A_Homo sapiens_hsa05164	6/175	0.0449989	0.0969521	0.852561	-2.64389	DDX58;AKT2;PIK3CD;PIK3R1;EIF2AK4;ACTB
Ras signaling pathway_Homo sapiens_hsa04014	7/227	0.0510766	0.106186	0.91422	-2.71928	AKT2;RASA1;PIK3CD;PIK3R1;MET;FGFR1;IGF1R
Long-term potentiation_Homo sapiens_hsa04720	1/66	0.624315	0.666499	5.95313	-2.80452	PLCB4
Parkinson's disease_Homo sapiens_hsa05012	5/142	0.0588273	0.118258	1.00615	-2.85058	GNAL;GNAI3;NDUFS2;NDUFS1;SLC25A4
Herpes simplex infection_Homo sapiens_hsa05168	4/185	0.289439	0.391983	2.37052	-2.939	CASP8;DDX58;EIF2AK4;TP53
Shigellosis_Homo sapiens_hsa05131	1/65	0.618692	0.663484	6.20906	-2.98127	ACTB
MAPK signaling pathway_Homo sapiens_hsa04010	5/255	0.321459	0.416315	2.63589	-2.99143	AKT2;RASA1;TP53;FGFR1;TGFBR2
Osteoclast differentiation_Homo sapiens_hsa04380	5/132	0.0455701	0.0972984	0.982879	-3.03562	AKT2;PIK3CD;PIK3R1;TNFRSF11A;TGFBR2
Dopaminergic synapse_Homo sapiens_hsa04728	5/129	0.0419792	0.092121	0.962791	-3.05261	KCNJ5;GNAL;PLCB4;AKT2;GNAI3
Endocytosis_Homo sapiens_hsa04144	7/259	0.0887047	0.158068	1.27764	-3.095	SMAD3;IQSEC2;VPS37A;CBL;MET;IGF1R;TGFBR2
Cytosolic DNA-sensing pathway_Homo sapiens_hsa04623	1/64	0.612984	0.660351	6.33359	-3.09976	DDX58
Natural killer cell mediated cytotoxicity_Homo sapiens_hsa04650	3/135	0.319063	0.416315	2.72941	-3.11799	SH3BP2;PIK3CD;PIK3R1
Regulation of actin cytoskeleton_Homo sapiens_hsa04810	5/214	0.207856	0.304086	2.061	-3.23765	PIKFYVE;PIK3CD;PIK3R1;ACTB;FGFR1
Focal adhesion_Homo sapiens_hsa04510	6/202	0.0783597	0.144297	1.27147	-3.23774	AKT2;PIK3CD;PIK3R1;MET;ACTB;IGF1R
Glycerophospholipid metabolism_Homo sapiens_hsa00564	2/95	0.408288	0.491189	3.65778	-3.27657	DGKE;LPIN2
Oxidative phosphorylation_Homo sapiens_hsa00190	3/133	0.311022	0.409512	2.80744	-3.27878	NDUFS2;NDUFS1;COX10
Calcium signaling pathway_Homo sapiens_hsa04020	5/180	0.126805	0.21164	1.59634	-3.29661	GNAL;PLCB4;ATP2A2;PHKB;SLC25A4
Phospholipase D signaling pathway_Homo sapiens_hsa04072	5/144	0.0617168	0.118258	1.1872	-3.30658	DGKE;PLCB4;AKT2;PIK3CD;PIK3R1
Tuberculosis_Homo sapiens_hsa05152	5/178	0.122575	0.207179	1.58187	-3.3204	CASP8;VDR;CASP10;AKT2;LAMP2
Cell adhesion molecules (CAMs)_Homo sapiens_hsa04514	4/142	0.15708	0.246608	1.83703	-3.40035	OCLN;CDH1;CLDN19;JAM3
Phagosome_Homo sapiens_hsa04145	4/154	0.191643	0.285656	2.08636	-3.44691	PIKFYVE;LAMP2;CD36;ACTB
Ubiquitin mediated proteolysis_Homo sapiens_hsa04120	4/137	0.143432	0.234437	1.77958	-3.45576	UBE3B;BRCA1;VHL;CBL
Carbon metabolism_Homo sapiens_hsa01200	3/113	0.231614	0.332682	2.53088	-3.70188	PDHA1;MTHFR;PSPH
Salivary secretion_Homo sapiens_hsa04970	2/89	0.377153	0.466169	3.80154	-3.7069	PLCB4;ATP1A2
Axon guidance_Homo sapiens_hsa04360	4/127	0.117666	0.202078	1.74351	-3.73094	RASA1;GNAI3;SRGAP1;MET
Gap junction_Homo sapiens_hsa04540	2/88	0.371896	0.463892	3.81055	-3.76917	PLCB4;GNAI3
Gastric acid secretion_Homo sapiens_hsa04971	4/74	0.0235801	0.0627919	1.00586	-3.76933	PLCB4;GNAI3;ATP1A2;ACTB
GABAergic synapse_Homo sapiens_hsa04727	2/88	0.371896	0.463892	3.82064	-3.77914	GABRA1;GNAI3
NOD-like receptor signaling pathway_Homo sapiens_hsa04621	1/57	0.570577	0.620306	6.81638	-3.82472	CASP8
Serotonergic synapse_Homo sapiens_hsa04726	3/112	0.227734	0.329103	2.60848	-3.85945	KCNJ5;PLCB4;GNAI3
Protein digestion and absorption_Homo sapiens_hsa04974	2/90	0.382391	0.469568	4.02103	-3.86546	KCNE3;ATP1A2
Staphylococcus aureus infection_Homo sapiens_hsa05150	1/56	0.564152	0.616147	6.87374	-3.93475	CFD
Toll-like receptor signaling pathway_Homo sapiens_hsa04620	4/106	0.0712274	0.13292	1.52376	-4.02559	CASP8;AKT2;PIK3CD;PIK3R1
Inositol phosphate metabolism_Homo sapiens_hsa00562	4/71	0.0205971	0.0560462	1.05273	-4.08735	PIKFYVE;PLCB4;IMPAD1;PIK3CD
Legionellosis_Homo sapiens_hsa05134	1/55	0.557631	0.614691	7.09107	-4.14159	CASP8
Amoebiasis_Homo sapiens_hsa05146	4/100	0.0600858	0.118258	1.47307	-4.14225	GNAL;PLCB4;PIK3CD;PIK3R1
Longevity regulating pathway - multiple species_Homo sapiens_hsa04213	4/64	0.0145784	0.0431885	0.979779	-4.14272	AKT2;PIK3CD;PIK3R1;IGF1R
T cell receptor signaling pathway_Homo sapiens_hsa04660	4/104	0.0674032	0.127796	1.54954	-4.17921	AKT2;PIK3CD;PIK3R1;CBL
Non-small cell lung cancer_Homo sapiens_hsa05223	4/56	0.00922863	0.0308054	0.894256	-4.18999	AKT2;PIK3CD;PIK3R1;TP53
Choline metabolism in cancer_Homo sapiens_hsa05231	4/101	0.0618734	0.118258	1.51554	-4.21725	DGKE;AKT2;PIK3CD;PIK3R1
Melanogenesis_Homo sapiens_hsa04916	3/100	0.182335	0.273503	2.4945	-4.24541	PLCB4;FZD6;GNAI3
Inflammatory mediator regulation of TRP channels_Homo sapiens_hsa04750	3/98	0.175021	0.266122	2.49171	-4.34267	PLCB4;PIK3CD;PIK3R1
Starch and sucrose metabolism_Homo sapiens_hsa00500	1/56	0.564152	0.616147	7.63899	-4.3728	G6PC
Fc gamma R-mediated phagocytosis_Homo sapiens_hsa04666	3/93	0.157122	0.246608	2.36847	-4.38341	AKT2;PIK3CD;PIK3R1
Small cell lung cancer_Homo sapiens_hsa05222	4/86	0.0380329	0.0852533	1.35361	-4.42537	AKT2;PIK3CD;PIK3R1;TP53
Morphine addiction_Homo sapiens_hsa05032	3/91	0.15013	0.243705	2.34272	-4.44239	KCNJ5;GABRA1;GNAI3
Pancreatic secretion_Homo sapiens_hsa04972	3/96	0.167793	0.258226	2.49035	-4.44534	PLCB4;ATP2A2;ATP1A2
Retrograde endocannabinoid signaling_Homo sapiens_hsa04723	4/101	0.0618734	0.118258	1.60994	-4.47992	KCNJ5;GABRA1;PLCB4;GNAI3
RIG-I-like receptor signaling pathway_Homo sapiens_hsa04622	4/70	0.0196573	0.054172	1.14496	-4.49889	CASP8;RNF125;CASP10;DDX58
Circadian entrainment_Homo sapiens_hsa04713	3/95	0.164212	0.254368	2.52412	-4.56008	KCNJ5;PLCB4;GNAI3
NF-kappa B signaling pathway_Homo sapiens_hsa04064	3/93	0.157122	0.246608	2.49526	-4.61806	DDX58;ATM;TNFRSF11A
Complement and coagulation cascades_Homo sapiens_hsa04610	2/79	0.323879	0.41717	4.14324	-4.67104	CFD;C7
Glycerolipid metabolism_Homo sapiens_hsa00561	4/59	0.0110521	0.0346995	1.05059	-4.73303	ALDH3A2;DGKE;LPIN2;ALDH7A1
Pertussis_Homo sapiens_hsa05133	2/75	0.302219	0.402393	3.96063	-4.7393	IRF1;GNAI3
Amyotrophic lateral sclerosis (ALS)_Homo sapiens_hsa05014	1/51	0.530561	0.590343	7.59447	-4.81353	TP53
Vibrio cholerae infection_Homo sapiens_hsa05110	1/51	0.530561	0.590343	7.62905	-4.83544	ACTB
Taste transduction_Homo sapiens_hsa04742	3/83	0.123259	0.207179	2.35929	-4.9391	HCN4;GABRA1;SCN9A
Glutathione metabolism_Homo sapiens_hsa00480	1/52	0.53748	0.595246	7.98417	-4.95709	GCLC
Viral myocarditis_Homo sapiens_hsa05416	4/59	0.0110521	0.0346995	1.119	-5.04124	CASP8;SGCD;SGCB;ACTB
Ovarian steroidogenesis_Homo sapiens_hsa04913	1/50	0.52354	0.588052	7.85116	-5.08082	IGF1R
Insulin secretion_Homo sapiens_hsa04911	3/85	0.129802	0.215126	2.50627	-5.11718	SNAP25;PLCB4;ATP1A2
Cocaine addiction_Homo sapiens_hsa05030	1/49	0.516414	0.58281	7.76376	-5.13066	GNAI3
N-Glycan biosynthesis_Homo sapiens_hsa00510	1/49	0.516414	0.58281	7.94274	-5.24894	ALG9
Histidine metabolism_Homo sapiens_hsa00340	4/24	0.000385431	0.0030449	0.671951	-5.28231	ALDH3A2;HNMT;ALDH7A1;ASPA
Fatty acid metabolism_Homo sapiens_hsa01212	1/48	0.509181	0.580173	7.94847	-5.36483	CPT1A
Intestinal immune network for IgA production_Homo sapiens_hsa04672	1/48	0.509181	0.580173	8.14722	-5.49898	AICDA
Cardiac muscle contraction_Homo sapiens_hsa04260	3/78	0.107461	0.187266	2.55547	-5.70031	TPM1;ATP2A2;ATP1A2
Nucleotide excision repair_Homo sapiens_hsa03420	1/47	0.501841	0.577361	8.29682	-5.72042	GTF2H5
Epithelial cell signaling in Helicobacter pylori infection_Homo sapiens_hsa05120	2/68	0.264076	0.363873	4.38909	-5.84414	MET;JAM3
Basal transcription factors_Homo sapiens_hsa03022	1/45	0.486831	0.565583	8.20052	-5.90305	GTF2H5
B cell receptor signaling pathway_Homo sapiens_hsa04662	3/73	0.0925285	0.163651	2.48119	-5.90583	AKT2;PIK3CD;PIK3R1
Ether lipid metabolism_Homo sapiens_hsa00565	1/45	0.486831	0.565583	8.29521	-5.97121	AGPS
Renin secretion_Homo sapiens_hsa04924	2/64	0.242263	0.341764	4.32523	-6.13202	PLCB4;GNAI3
ABC transporters_Homo sapiens_hsa02010	1/44	0.479158	0.56218	8.60867	-6.33362	ABCC9
Fc epsilon RI signaling pathway_Homo sapiens_hsa04664	3/68	0.0785416	0.144297	2.49392	-6.34484	AKT2;PIK3CD;PIK3R1
Cysteine and methionine metabolism_Homo sapiens_hsa00270	4/45	0.00424441	0.0167654	1.20814	-6.59902	GCLC;LDHA;CTH;MTR
Pyruvate metabolism_Homo sapiens_hsa00620	4/40	0.00275694	0.0125653	1.12483	-6.62934	ALDH3A2;LDHA;PDHA1;ALDH7A1
Synaptic vesicle cycle_Homo sapiens_hsa04721	2/63	0.23682	0.336086	4.63126	-6.67112	STX1B;SNAP25
p53 signaling pathway_Homo sapiens_hsa04115	3/69	0.0812597	0.147012	2.69692	-6.76955	CASP8;ATM;TP53
PPAR signaling pathway_Homo sapiens_hsa03320	3/69	0.0812597	0.147012	2.70285	-6.78443	CPT1A;ADIPOQ;CD36
Porphyrin and chlorophyll metabolism_Homo sapiens_hsa00860	4/42	0.00330001	0.0139475	1.19446	-6.82496	FECH;MMAB;FXN;COX10
Aminoacyl-tRNA biosynthesis_Homo sapiens_hsa00970	2/66	0.253164	0.355029	4.97298	-6.83147	SEPSECS;LARS
mTOR signaling pathway_Homo sapiens_hsa04150	3/60	0.0583155	0.118258	2.41477	-6.86252	AKT2;PIK3CD;PIK3R1
Long-term depression_Homo sapiens_hsa04730	3/60	0.0583155	0.118258	2.42622	-6.89506	PLCB4;GNAI3;IGF1R
Fat digestion and absorption_Homo sapiens_hsa04975	1/41	0.455445	0.537017	9.18661	-7.22509	CD36
VEGF signaling pathway_Homo sapiens_hsa04370	3/61	0.060691	0.118258	2.5996	-7.28398	AKT2;PIK3CD;PIK3R1
Nicotine addiction_Homo sapiens_hsa05033	1/40	0.447304	0.530055	9.09209	-7.31474	GABRA1
Steroid hormone biosynthesis_Homo sapiens_hsa00140	2/58	0.209735	0.304952	4.78365	-7.47164	STS;AKR1D1
Inflammatory bowel disease (IBD)_Homo sapiens_hsa05321	3/65	0.0706349	0.132861	2.88763	-7.65289	SMAD3;STAT3;IL12RB1
Basal cell carcinoma_Homo sapiens_hsa05217	2/55	0.193642	0.286833	5.01143	-8.22747	FZD6;TP53
Prion diseases_Homo sapiens_hsa05020	1/35	0.404744	0.48941	9.43135	-8.53067	C7
Lysine degradation_Homo sapiens_hsa00310	2/52	0.177723	0.268283	4.9926	-8.62485	ALDH3A2;ALDH7A1
African trypanosomiasis_Homo sapiens_hsa05143	1/35	0.404744	0.48941	9.54732	-8.63556	PLCB4
Pathogenic Escherichia coli infection_Homo sapiens_hsa05130	3/55	0.0471247	0.0988367	2.84922	-8.70426	OCLN;CDH1;ACTB
Notch signaling pathway_Homo sapiens_hsa04330	2/48	0.156852	0.246608	4.88296	-9.04544	NOTCH2;PSEN1
Malaria_Homo sapiens_hsa05144	2/49	0.162026	0.252633	5.07007	-9.22751	CD36;MET
Arginine and proline metabolism_Homo sapiens_hsa00330	3/50	0.0371178	0.0845857	2.83812	-9.34782	ALDH3A2;HOGA1;ALDH7A1
Endocrine and other factor-regulated calcium reabsorption_Homo sapiens_hsa04961	3/47	0.0317003	0.0764627	2.75461	-9.50733	PLCB4;VDR;ATP1A2
Fanconi anemia pathway_Homo sapiens_hsa03460	3/53	0.0429771	0.0934457	3.02992	-9.53542	BRIP1;BRCA1;FAN1
Galactose metabolism_Homo sapiens_hsa00052	1/30	0.358918	0.452466	9.45972	-9.693	G6PC
DNA replication_Homo sapiens_hsa03030	1/36	0.413509	0.492471	10.9766	-9.69312	DNA2
Amino sugar and nucleotide sugar metabolism_Homo sapiens_hsa00520	3/48	0.0334565	0.0777373	2.87511	-9.7682	CYB5R3;GFPT1;GNE
Aldosterone-regulated sodium reabsorption_Homo sapiens_hsa04960	3/39	0.0194564	0.054172	2.48064	-9.77269	PIK3CD;ATP1A2;PIK3R1
Type II diabetes mellitus_Homo sapiens_hsa04930	3/48	0.0334565	0.0777373	2.90711	-9.87694	ADIPOQ;PIK3CD;PIK3R1
Pentose and glucuronate interconversions_Homo sapiens_hsa00040	1/36	0.413509	0.492471	11.4089	-10.0749	ALDH3A2
Drug metabolism - other enzymes_Homo sapiens_hsa00983	3/46	0.0299938	0.0740473	2.97118	-10.4192	IMPDH1;UMPS;UPB1
SNARE interactions in vesicular transport_Homo sapiens_hsa04130	1/34	0.395848	0.483587	11.2653	-10.4398	STX1B
Sphingolipid metabolism_Homo sapiens_hsa00600	2/47	0.151711	0.244595	5.57546	-10.5141	SPTLC1;SPTLC2
Dorso-ventral axis formation_Homo sapiens_hsa04320	1/27	0.329752	0.42244	9.58675	-10.6357	NOTCH2
Bladder cancer_Homo sapiens_hsa05219	2/41	0.121668	0.207179	5.17701	-10.9052	CDH1;TP53
Thyroid cancer_Homo sapiens_hsa05216	3/29	0.0086603	0.0297463	2.3262	-11.0471	PAX8;CDH1;TP53
Fatty acid degradation_Homo sapiens_hsa00071	3/44	0.0267312	0.0681215	3.05652	-11.0705	ALDH3A2;CPT1A;ALDH7A1
Citrate cycle (TCA cycle)_Homo sapiens_hsa00020	1/30	0.358918	0.452466	11.1225	-11.3968	PDHA1
RNA polymerase_Homo sapiens_hsa03020	1/32	0.377656	0.466169	11.9412	-11.628	POLR1A
Glyoxylate and dicarboxylate metabolism_Homo sapiens_hsa00630	1/28	0.339618	0.43274	10.9767	-11.8541	HOGA1
Glycine, serine and threonine metabolism_Homo sapiens_hsa00260	3/40	0.0208104	0.0560462	3.24655	-12.5716	CTH;ALDH7A1;PSPH
Tryptophan metabolism_Homo sapiens_hsa00380	2/40	0.116816	0.202078	5.93041	-12.7335	ALDH3A2;ALDH7A1
Primary immunodeficiency_Homo sapiens_hsa05340	2/37	0.102579	0.180083	5.71011	-13.0026	JAK3;AICDA
Alanine, aspartate and glutamate metabolism_Homo sapiens_hsa00250	3/35	0.0145435	0.0431885	3.08615	-13.0563	GFPT1;ASL;ASPA
Glycosphingolipid biosynthesis - lacto and neolacto series_Homo sapiens_hsa00601	1/26	0.31974	0.416315	11.6726	-13.3096	GCNT2
Glycosylphosphatidylinositol(GPI)-anchor biosynthesis_Homo sapiens_hsa00563	1/25	0.309578	0.409512	11.5659	-13.5615	PGAP1
Propanoate metabolism_Homo sapiens_hsa00640	3/32	0.0113822	0.0350337	3.16994	-14.1877	LDHA;BCKDHB;DBT
Glycosaminoglycan biosynthesis - heparan sulfate / heparin_Homo sapiens_hsa00534	1/24	0.299265	0.40071	11.8238	-14.2646	B3GALT6
beta-Alanine metabolism_Homo sapiens_hsa00410	3/31	0.0104267	0.0338509	3.21883	-14.6888	ALDH3A2;UPB1;ALDH7A1
Proximal tubule bicarbonate reclamation_Homo sapiens_hsa04964	1/23	0.288798	0.391983	11.854	-14.723	ATP1A2
Mismatch repair_Homo sapiens_hsa03430	1/23	0.288798	0.391983	13.2972	-16.5155	MLH3
Vitamin digestion and absorption_Homo sapiens_hsa04977	1/24	0.299265	0.40071	13.7858	-16.6316	CUBN
Glycosaminoglycan biosynthesis - chondroitin sulfate / dermatan sulfate_Homo sapiens_hsa00532	1/20	0.256454	0.355436	12.4057	-16.8818	B3GALT6
Phototransduction_Homo sapiens_hsa04744	2/27	0.0594057	0.118258	7.2488	-20.466	GUCA1B;PDE6B
Pantothenate and CoA biosynthesis_Homo sapiens_hsa00770	1/18	0.234081	0.334199	14.577	-21.167	UPB1
Arginine biosynthesis_Homo sapiens_hsa00220	1/20	0.256454	0.355436	16.2934	-22.1721	ASL
Ascorbate and aldarate metabolism_Homo sapiens_hsa00053	2/27	0.0594057	0.118258	7.97039	-22.5033	ALDH3A2;ALDH7A1
Selenocompound metabolism_Homo sapiens_hsa00450	3/17	0.00183512	0.00925369	3.8903	-24.5114	SEPSECS;CTH;MTR
Glycosaminoglycan biosynthesis - keratan sulfate_Homo sapiens_hsa00533	1/15	0.199257	0.293316	17.9023	-28.8793	CHST6
Primary bile acid biosynthesis_Homo sapiens_hsa00120	2/17	0.0253239	0.0652366	7.87066	-28.9326	AMACR;AKR1D1
One carbon pool by folate_Homo sapiens_hsa00670	2/20	0.0343755	0.0790969	8.62184	-29.0592	MTHFR;MTR
Terpenoid backbone biosynthesis_Homo sapiens_hsa00900	2/22	0.0410017	0.0908169	9.13837	-29.1892	PDSS2;DHDDS
Non-homologous end-joining_Homo sapiens_hsa03450	1/13	0.175169	0.266122	18.6604	-32.5065	NHEJ1
Glycosaminoglycan degradation_Homo sapiens_hsa00531	2/19	0.0312357	0.0763182	9.60797	-33.3031	IDS;ARSB
Sulfur metabolism_Homo sapiens_hsa00920	1/10	0.137676	0.226592	23.5047	-46.6062	IMPAD1
Vitamin B6 metabolism_Homo sapiens_hsa00750	1/6	0.0850317	0.152671	23.5079	-57.9406	PNPO

## Sheet: Disease-Panther
Term	Overlap	P-value	Adjusted P-value	Z-score	Combined Score	Genes
TGF-beta signaling pathway_Homo sapiens_P00052	10/88	6.64193e-07	5.1807e-05	-1.48558	21.132	SKI;ACVRL1;SMAD4;BMPR2;SMAD3;GDNF;SMAD9;BMPR1B;ACVR2B;TGFBR2
Hypoxia response via HIF activation_Homo sapiens_P00030	5/24	2.24221e-05	0.000874461	-1.47509	15.7915	EGLN1;AKT2;PIK3CD;PIK3R1;VHL
PDGF signaling pathway_Homo sapiens_P00047	9/112	4.15005e-05	0.00107901	-1.45825	14.7135	STAT5B;AKT2;RASA1;STAT3;PIK3CD;PIK3R1;ARHGAP26;SRGAP1;JAK3
Nicotinic acetylcholine receptor signaling pathway_Homo sapiens_P00044	6/68	0.000488665	0.00781393	-1.24282	9.47506	ACTA1;STX1B;CHRNB1;SNAP25;MYO6;ACTB
p53 pathway feedback loops 2_Homo sapiens_P04398	5/45	0.000500893	0.00781393	-1.17109	8.89928	AKT2;PIK3CD;ATM;PIK3R1;TP53
Alzheimer disease-presenilin pathway_Homo sapiens_P00004	7/99	0.00064892	0.00843595	-1.07644	7.90132	NOTCH2;ACTA1;CDH1;FZD6;LRP4;PSEN1;ACTB
Interleukin signaling pathway_Homo sapiens_P00036	6/86	0.00168487	0.0146022	-0.839223	5.35933	STAT5B;RASA1;AKT2;STAT3;IL12RB1;JAK3
p53 pathway_Homo sapiens_P00059	5/71	0.00391676	0.0305407	-0.615176	3.40961	AKT2;PIK3CD;ATM;PIK3R1;TP53
Endothelin signaling pathway_Homo sapiens_P00019	5/75	0.00495195	0.0305407	-0.638734	3.39038	PLCB4;AKT2;PIK3CD;ECE1;PIK3R1
Insulin/IGF pathway-protein kinase B signaling cascade_Homo sapiens_P00033	4/34	0.00149888	0.0146022	-0.466567	3.03411	AKT2;PIK3CD;PIK3R1;IGF1R
Angiogenesis_Homo sapiens_P00005	7/142	0.00509011	0.0305407	-0.511404	2.70045	NOTCH2;AKT2;RASA1;STAT3;PIK3CD;PIK3R1;FGFR1
EGF receptor signaling pathway_Homo sapiens_P00018	6/109	0.00548892	0.0305811	-0.493109	2.56665	STAT5B;AKT2;RASA1;STAT3;PIK3CD;CBL
Huntington disease_Homo sapiens_P00029	6/124	0.0100992	0.0492335	-0.207075	0.951574	ACTA1;CASP8;AKT2;TP53;OPTN;ACTB
Apoptosis signaling pathway_Homo sapiens_P00006	5/102	0.0173926	0.075368	0.0392208	-0.158911	CASP8;CASP10;AKT2;PIK3CD;TP53
Inflammation mediated by chemokine and cytokine signaling pathway_Homo sapiens_P00031	7/188	0.0214529	0.0836664	0.081082	-0.311509	ACTA1;PLCB4;AKT2;STAT3;GNAI3;PIK3CD;ACTB
Metabotropic glutamate receptor group II pathway_Homo sapiens_P00040	3/30	0.0095195	0.0492335	0.272333	-1.26755	STX1B;SNAP25;GNAI3
Heterotrimeric G-protein signaling pathway-Gq alpha and Go alpha mediated pathway_Homo sapiens_P00027	1/106	0.792771	0.792771	5.69336	-1.32211	PLCB4
Muscarinic acetylcholine receptor 2 and 4 signaling pathway_Homo sapiens_P00043	3/39	0.0194564	0.0798736	0.49967	-1.96849	KCNJ5;STX1B;SNAP25
Heterotrimeric G-protein signaling pathway-Gi alpha and Gs alpha mediated pathway_Homo sapiens_P00026	5/127	0.0396836	0.119051	0.626716	-2.0223	KCNJ5;GNAL;GNAI3;PHKB;GTF2H5
Muscarinic acetylcholine receptor 1 and 3 signaling pathway_Homo sapiens_P00042	3/42	0.0236699	0.0879167	0.682664	-2.55559	STX1B;SNAP25;PLCB4
Wnt signaling pathway_Homo sapiens_P00057	8/278	0.0538118	0.144735	0.916154	-2.67724	ACTA1;SMAD4;PLCB4;TBL1XR1;CDH1;FZD6;HDAC8;TP53
FGF signaling pathway_Homo sapiens_P00021	4/99	0.0583261	0.151648	1.24375	-3.53438	AKT2;RASA1;PIK3CD;FGFR1
B cell activation_Homo sapiens_P00010	1/57	0.570577	0.577987	6.53798	-3.66851	PIK3CD
Alzheimer disease-amyloid secretase pathway_Homo sapiens_P00003	1/56	0.564152	0.577987	6.44701	-3.69047	PSEN1
Metabotropic glutamate receptor group III pathway_Homo sapiens_P00039	3/54	0.045027	0.125432	1.25547	-3.89258	STX1B;SNAP25;GNAI3
Synaptic vesicle trafficking_Homo sapiens_P05734	3/23	0.00447832	0.0305407	0.728605	-3.94066	SNAP25;STX1B;SYT2
CCKR signaling map ST_Homo sapiens_P06959	3/165	0.438203	0.468217	5.12547	-4.22888	CDH1;STAT3;PIK3R1
Ionotropic glutamate receptor pathway_Homo sapiens_P00037	1/45	0.486831	0.506304	6.67836	-4.80734	SNAP25
Ubiquitin proteasome pathway_Homo sapiens_P00060	1/43	0.47137	0.496849	7.44135	-5.59673	UBE3B
Integrin signalling pathway_Homo sapiens_P00034	4/156	0.197624	0.275262	3.47256	-5.63036	PIK3CD;PIK3R1;ARHGAP26;ACTB
Cadherin signaling pathway_Homo sapiens_P00012	4/150	0.179859	0.259797	3.2881	-5.641	ACTA1;CDH1;FZD6;ACTB
T cell activation_Homo sapiens_P00053	3/73	0.0925285	0.17603	2.37094	-5.64341	AKT2;PIK3CD;PIK3R1
JAK/STAT signaling pathway_Homo sapiens_P00038	3/14	0.00101492	0.0113091	0.867492	-5.97957	STAT5B;STAT3;JAK3
Ras Pathway_Homo sapiens_P04393	2/69	0.269533	0.33909	4.64524	-6.0902	STAT3;PIK3CD
Dopamine receptor mediated signaling pathway_Homo sapiens_P05912	2/52	0.177723	0.259797	3.77444	-6.52044	SNAP25;GNAI3
Cytoskeletal regulation by Rho GTPase_Homo sapiens_P00016	2/70	0.27499	0.340464	5.10479	-6.59039	ACTA1;ACTB
5HT2 type receptor mediated signaling pathway_Homo sapiens_P04374	2/46	0.146604	0.224218	3.66364	-7.03427	SNAP25;PLCB4
VEGF signaling pathway_Homo sapiens_P00056	2/54	0.188315	0.267064	4.32856	-7.22715	PIK3CD;PIK3R1
5HT1 type receptor mediated signaling pathway_Homo sapiens_P04373	2/29	0.0674243	0.155047	2.74794	-7.41051	SNAP25;GNAI3
GABA-B receptor II signaling_Homo sapiens_P05731	1/35	0.404744	0.438472	8.40821	-7.60523	GNAI3
Thyrotropin-releasing hormone receptor signaling pathway_Homo sapiens_P04394	2/41	0.121668	0.201475	3.63683	-7.66085	SNAP25;PLCB4
Cortocotropin releasing factor receptor signaling pathway_Homo sapiens_P04380	2/30	0.0715604	0.155047	3.1589	-8.33068	SNAP25;GNAL
Opioid prodynorphin pathway_Homo sapiens_P05916	2/18	0.0282171	0.0917056	2.357	-8.40937	SNAP25;GNAI3
Oxytocin receptor mediated signaling pathway_Homo sapiens_P04391	2/39	0.112016	0.18994	3.84686	-8.42123	SNAP25;PLCB4
Heterotrimeric G-protein signaling pathway-rod outer segment phototransduction_Homo sapiens_P00028	1/31	0.368356	0.404673	8.56025	-8.54916	PDE6B
PI3 kinase pathway_Homo sapiens_P00048	2/42	0.126567	0.201475	4.2504	-8.78548	AKT2;PIK3R1
Alpha adrenergic receptor signaling pathway_Homo sapiens_P00002	2/23	0.0444801	0.125432	2.91831	-9.08384	SNAP25;PLCB4
Insulin/IGF pathway-mitogen activated protein kinase kinase/MAP kinase cascade_Homo sapiens_P00032	2/29	0.0674243	0.155047	3.37226	-9.09414	RASA1;IGF1R
Opioid proenkephalin pathway_Homo sapiens_P05915	2/18	0.0282171	0.0917056	2.6491	-9.45152	SNAP25;GNAI3
Notch signaling pathway_Homo sapiens_P00045	2/38	0.107269	0.18994	4.26793	-9.52779	NOTCH2;PSEN1
Axon guidance mediated by netrin_Homo sapiens_P00009	2/30	0.0715604	0.155047	3.6976	-9.75137	PIK3CD;PIK3R1
Beta1 adrenergic receptor signaling pathway_Homo sapiens_P04377	1/28	0.339618	0.378432	9.26542	-10.006	SNAP25
Beta2 adrenergic receptor signaling pathway_Homo sapiens_P04378	1/28	0.339618	0.378432	9.50412	-10.2638	SNAP25
Opioid proopiomelanocortin pathway_Homo sapiens_P05917	2/18	0.0282171	0.0917056	2.89759	-10.3381	SNAP25;GNAI3
FAS signaling pathway_Homo sapiens_P00020	2/31	0.0757765	0.159745	4.07647	-10.5172	CASP8;CASP10
Adrenaline and noradrenaline biosynthesis_Homo sapiens_P00001	1/25	0.309578	0.365865	8.97374	-10.5221	SNAP25
Histamine H1 receptor mediated signaling pathway_Homo sapiens_P04385	1/26	0.31974	0.36676	9.37912	-10.6945	PLCB4
p53 pathway by glucose deprivation_Homo sapiens_P04397	2/21	0.0376322	0.117412	3.55722	-11.6673	AKT2;TP53
De novo purine biosynthesis_Homo sapiens_P02738	1/26	0.31974	0.36676	10.5381	-12.016	AK1
Metabotropic glutamate receptor group I pathway_Homo sapiens_P00041	1/23	0.288798	0.346557	10.982	-13.6399	PLCB4
Endogenous cannabinoid signaling_Homo sapiens_P05730	1/23	0.288798	0.346557	11.7566	-14.602	GNAI3
Axon guidance mediated by Slit/Robo_Homo sapiens_P00008	1/18	0.234081	0.304305	10.5962	-15.3867	SRGAP1
5HT3 type receptor mediated signaling pathway_Homo sapiens_P04375	1/16	0.211037	0.283808	11.4496	-17.8125	SNAP25
Heme biosynthesis_Homo sapiens_P02746	2/11	0.0108515	0.0497891	3.965	-17.9355	FECH;COX10
5HT4 type receptor mediated signaling pathway_Homo sapiens_P04376	1/16	0.211037	0.283808	11.8006	-18.3585	SNAP25
Enkephalin release_Homo sapiens_P05913	1/17	0.222644	0.294343	12.346	-18.5459	GNAI3
DNA replication_Homo sapiens_P00017	1/19	0.24535	0.313726	15.9103	-22.3551	DNA2
Beta3 adrenergic receptor signaling pathway_Homo sapiens_P04379	1/11	0.150359	0.225538	12.5525	-23.7836	SNAP25
TCA cycle_Homo sapiens_P00051	1/9	0.124805	0.201475	12.4729	-25.9561	PDHA1
Pyruvate metabolism_Homo sapiens_P02772	1/8	0.111743	0.18994	11.9841	-26.2639	PDHA1
P53 pathway feedback loops 1_Homo sapiens_P04392	1/7	0.0984858	0.182902	12.0263	-27.875	TP53
Pyrimidine Metabolism_Homo sapiens_P02771	1/10	0.137676	0.214775	15.2519	-30.2422	UPB1
Serine glycine biosynthesis_Homo sapiens_P02776	1/6	0.0850317	0.165812	16.8695	-41.5787	PSPH
Arginine biosynthesis_Homo sapiens_P02728	1/6	0.0850317	0.165812	18.9323	-46.663	ASL
Vitamin D metabolism and pathway_Homo sapiens_P04396	1/8	0.111743	0.18994	22.2027	-48.6585	VDR
5-Hydroxytryptamine degredation_Homo sapiens_P04372	1/5	0.0713776	0.155047	18.6362	-49.1953	ALDH3A2
N-acetylglucosamine metabolism_Homo sapiens_P02756	1/6	0.0850317	0.165812	21.4978	-52.9862	GFPT1
Formyltetrahydroformate biosynthesis_Homo sapiens_P02743	1/5	0.0713776	0.155047	23.3695	-61.69	MTR

## Sheet: Disease-NCI-Nature
Disease-NCI-Nature
Term	Overlap	P-value	Adjusted P-value	Z-score	Combined Score	Genes
FGF signaling pathway_Homo sapiens_98ed0df6-6192-11e5-8ac5-06603eb7f303	9/59	1.87211e-07	2.99537e-05	-1.66321	25.7649	STAT5B;CDH1;STAT3;PIK3R1;IL17RD;CBL;MET;RUNX2;FGFR1
ALK1 signaling events_Homo sapiens_fcc72679-6186-11e5-8ac5-06603eb7f303	6/25	1.34228e-06	0.000107382	-1.30197	17.6042	ACVRL1;SMAD4;BMPR2;SMAD9;ACVR2B;TGFBR2
Signaling events mediated by TCPTP_Homo sapiens_cd5ca44d-6195-11e5-8ac5-06603eb7f303	6/42	3.22311e-05	0.00171899	-1.48635	15.3727	STAT5B;STAT3;PIK3CD;PIK3R1;MET;JAK3
EGF receptor (ErbB1) signaling pathway_Homo sapiens_NULL	5/34	0.000130154	0.00520616	-1.6045	14.3552	RASA1;STAT3;GNAI3;PIK3CD;PIK3R1
BMP receptor signaling_Homo sapiens_2a3c66e7-618e-11e5-8ac5-06603eb7f303	5/42	0.000361503	0.0108654	-1.21972	9.66656	SKI;SMAD4;BMPR2;SMAD9;BMPR1B
HIF-1-alpha transcription factor network_Homo sapiens_20ef2b81-6193-11e5-8ac5-06603eb7f303	6/66	0.000415703	0.0108654	-1.23414	9.60846	EGLN1;LDHA;SMAD4;SMAD3;FECH;LEP
Signaling events mediated by PTP1B_Homo sapiens_be498a9b-6195-11e5-8ac5-06603eb7f303	5/52	0.000980029	0.0174227	-1.38443	9.59126	STAT5B;LEP;STAT3;PIK3R1;PRLR
IL2-mediated signaling events_Homo sapiens_a2a1883c-6193-11e5-8ac5-06603eb7f303	5/55	0.00126569	0.020251	-1.30491	8.70655	STAT5B;RASA1;STAT3;PIK3R1;JAK3
IL4-mediated signaling events_Homo sapiens_cff33f50-6193-11e5-8ac5-06603eb7f303	5/60	0.00187221	0.0243038	-1.18136	7.41966	STAT5B;PIK3R1;CBL;JAK3;AICDA
TRAIL signaling pathway_Homo sapiens_3a79fddf-6196-11e5-8ac5-06603eb7f303	4/28	0.000709136	0.0141827	-0.839223	6.08559	CASP8;CASP10;PIK3CD;PIK3R1
HIF-2-alpha transcription factor network_Homo sapiens_37358832-6193-11e5-8ac5-06603eb7f303	4/34	0.00149888	0.0218019	-0.795541	5.17344	EGLN1;SLC11A2;VHL;FXN
FAS (CD95) signaling pathway_Homo sapiens_79cc9c14-6192-11e5-8ac5-06603eb7f303	4/38	0.00227848	0.0243038	-0.799267	4.86294	CASP8;CASP10;PIK3CD;PIK3R1
Plasma membrane estrogen receptor signaling_Homo sapiens_dcc37895-6194-11e5-8ac5-06603eb7f303	4/40	0.00275694	0.0259477	-0.806536	4.75343	GNAL;GNAI3;PIK3R1;IGF1R
ErbB4 signaling events_Homo sapiens_6104ebb2-6192-11e5-8ac5-06603eb7f303	4/38	0.00227848	0.0243038	-0.715951	4.35602	STAT5B;PIK3CD;PIK3R1;PRLR
ErbB2/ErbB3 signaling events_Homo sapiens_51e35311-6192-11e5-8ac5-06603eb7f303	4/44	0.00391165	0.0282961	-0.785727	4.35591	STAT3;PIK3CD;PIK3R1;NF2
IFN-gamma pathway_Homo sapiens_51b1ed75-6193-11e5-8ac5-06603eb7f303	4/40	0.00275694	0.0259477	-0.727164	4.28564	IRF1;STAT3;PIK3R1;CBL
Integrins in angiogenesis_Homo sapiens_2ddeac89-6194-11e5-8ac5-06603eb7f303	5/72	0.00415949	0.0282961	-0.691678	3.79203	CASP8;PIK3R1;CBL;TGFBR2;IGF1R
Signaling events mediated by Hepatocyte Growth Factor Receptor (c-Met)_Homo sapiens_ac39d2b9-6195-11e5-8ac5-06603eb7f303	5/77	0.00553628	0.0328076	-0.71864	3.73436	CDH1;AKT2;PIK3R1;CBL;MET
Insulin Pathway_Homo sapiens_073b9f25-6194-11e5-8ac5-06603eb7f303	4/43	0.00359701	0.0282961	-0.628025	3.53431	RASA1;AKT2;PIK3R1;CBL
Stabilization and expansion of the E-cadherin adherens junction_Homo sapiens_f1a6cd94-6195-11e5-8ac5-06603eb7f303	4/41	0.00302015	0.0268458	-0.545278	3.16395	CDH1;MYO6;MET;IGF1R
a6b1 and a6b4 Integrin signaling_Homo sapiens_73d1a893-6186-11e5-8ac5-06603eb7f303	4/45	0.00424441	0.0282961	-0.511414	2.79342	CDH1;PMP22;PIK3R1;MET
Posttranslational regulation of adherens junction stability and dissassembly_Homo sapiens_ebb21a59-6194-11e5-8ac5-06603eb7f303	4/48	0.00535604	0.0328076	-0.426478	2.23028	GDNF;CDH1;MET;IGF1R
Regulation of nuclear SMAD2/3 signaling_Homo sapiens_246aac04-6195-11e5-8ac5-06603eb7f303	5/81	0.00684802	0.0379702	-0.434598	2.16595	SKI;SMAD4;SMAD3;VDR;RUNX2
ALK2 signaling events_Homo sapiens_43d0451b-6187-11e5-8ac5-06603eb7f303	3/11	0.00047536	0.0108654	-0.217312	1.66275	SMAD4;BMPR2;SMAD9
Signaling events mediated by Stem cell factor receptor (c-Kit)_Homo sapiens_c6b6861c-6195-11e5-8ac5-06603eb7f303	4/52	0.00711942	0.0379702	-0.328618	1.62499	SPRED1;STAT3;PIK3R1;CBL
Fanconi anemia pathway_Homo sapiens_6befb873-6192-11e5-8ac5-06603eb7f303	4/47	0.00496615	0.0317833	-0.284054	1.50694	BRIP1;ATM;BRCA1;FAN1
PDGFR-beta signaling pathway_Homo sapiens_c901a3e4-6194-11e5-8ac5-06603eb7f303	6/128	0.0116896	0.0492192	-0.153842	0.684453	STAT5B;RASA1;STAT3;PIK3CD;PIK3R1;CBL
Signaling events mediated by focal adhesion kinase_Homo sapiens_8fb80085-6195-11e5-8ac5-06603eb7f303	4/58	0.0104206	0.0463407	-0.139845	0.638251	ACTA1;RASA1;PIK3R1;ARHGAP26
TGF-beta receptor signaling_Homo sapiens_1f188fcc-6196-11e5-8ac5-06603eb7f303	4/54	0.00812922	0.0419573	-0.117172	0.563864	SMAD4;OCLN;SMAD3;TGFBR2
SHP2 signaling_Homo sapiens_85755aa4-6195-11e5-8ac5-06603eb7f303	4/57	0.00981286	0.0461782	-0.104294	0.48226	GNAI3;PIK3R1;JAK3;IGF1R
CXCR4-mediated signaling events_Homo sapiens_46a5529b-6191-11e5-8ac5-06603eb7f303	5/100	0.0160937	0.0628046	0.0404425	-0.167	STAT5B;STAT3;GNAI3;PIK3CD;PIK3R1
Notch signaling pathway_Homo sapiens_88f83518-6194-11e5-8ac5-06603eb7f303	4/59	0.0110521	0.047793	0.245125	-1.10432	MFAP5;NOTCH2;PSEN1;CBL
Hypoxic and oxygen homeostasis regulation of HIF-1-alpha_Homo sapiens_4c0f3584-6193-11e5-8ac5-06603eb7f303	3/18	0.00217835	0.0243038	0.220135	-1.34925	EGLN1;VHL;TP53
Validated targets of C-MYC transcriptional activation_Homo sapiens_61d3b115-6196-11e5-8ac5-06603eb7f303	4/79	0.0291069	0.0950428	0.45437	-1.60701	LDHA;SMAD4;SMAD3;TP53
E-cadherin signaling in keratinocytes_Homo sapiens_a5f1af61-6191-11e5-8ac5-06603eb7f303	3/21	0.0034368	0.0282961	0.316592	-1.7961	CDH1;AKT2;PIK3R1
p73 transcription factor network_Homo sapiens_a88c505e-6194-11e5-8ac5-06603eb7f303	1/78	0.685684	0.685684	5.043	-1.90292	NDUFS2
Fc-epsilon receptor I signaling in mast cells_Homo sapiens_86cd7795-6192-11e5-8ac5-06603eb7f303	3/58	0.0537004	0.157151	0.76989	-2.25142	RASA1;PIK3R1;CBL
Angiopoietin receptor Tie2-mediated signaling_Homo sapiens_ad60647c-6188-11e5-8ac5-06603eb7f303	3/48	0.0334565	0.104962	0.817515	-2.77751	STAT5B;RASA1;PIK3R1
Neurotrophic factor-mediated Trk receptor signaling_Homo sapiens_774988f5-6194-11e5-8ac5-06603eb7f303	3/61	0.060691	0.161843	0.995792	-2.79017	RASA1;STAT3;PIK3R1
IL6-mediated signaling events_Homo sapiens_e684d5d2-6193-11e5-8ac5-06603eb7f303	3/46	0.0299938	0.0959803	0.840105	-2.94605	IRF1;STAT3;PIK3R1
CXCR3-mediated signaling events_Homo sapiens_3a38a0ca-6191-11e5-8ac5-06603eb7f303	3/43	0.0251754	0.086209	0.803794	-2.95948	GNAI3;PIK3CD;PIK3R1
Caspase Cascade in Apoptosis_Homo sapiens_b9d3ef2e-618f-11e5-8ac5-06603eb7f303	3/55	0.0471247	0.142263	1.01632	-3.10482	ACTA1;CASP8;CASP10
ATF-2 transcription factor network_Homo sapiens_c76c900a-618a-11e5-8ac5-06603eb7f303	1/58	0.576907	0.580536	5.8294	-3.2066	BRCA1
p75(NTR)-mediated signaling_Homo sapiens_b492782f-6194-11e5-8ac5-06603eb7f303	3/68	0.0785416	0.182126	1.26584	-3.22045	PIK3R1;PSEN1;TP53
CDC42 signaling events_Homo sapiens_50b98ae0-6190-11e5-8ac5-06603eb7f303	3/70	0.084018	0.189336	1.3341	-3.30419	CDH1;PIK3R1;CBL
Validated targets of C-MYC transcriptional repression_Homo sapiens_6bbdafa6-6196-11e5-8ac5-06603eb7f303	3/63	0.0655757	0.168561	1.21599	-3.31302	SMAD4;SMAD3;BRCA1
Glucocorticoid receptor regulatory network_Homo sapiens_dfba0dfb-6192-11e5-8ac5-06603eb7f303	3/82	0.120034	0.237103	1.56613	-3.32016	STAT5B;IRF1;TP53
Regulation of Telomerase_Homo sapiens_4dfe97ca-6195-11e5-8ac5-06603eb7f303	3/67	0.0758644	0.178505	1.32056	-3.40546	SMAD3;IRF1;ATM
GMCSF-mediated signaling events_Homo sapiens_095aa3ef-6193-11e5-8ac5-06603eb7f303	3/36	0.0156965	0.0627862	0.872253	-3.62361	STAT5B;STAT3;PIK3R1
Coregulation of Androgen receptor activity_Homo sapiens_27e0e369-6191-11e5-8ac5-06603eb7f303	3/59	0.0559851	0.157151	1.30117	-3.75084	CASP8;BRCA1;APPL1
Validated transcriptional targets of TAp63 isoforms_Homo sapiens_82e8ee19-6196-11e5-8ac5-06603eb7f303	1/53	0.544296	0.551186	6.23592	-3.79307	VDR
Internalization of ErbB1_Homo sapiens_3aa9aafa-6194-11e5-8ac5-06603eb7f303	3/40	0.0208104	0.0739925	0.989851	-3.833	PIK3CD;PIK3R1;CBL
Regulation of nuclear beta catenin signaling and target gene transcription_Homo sapiens_1590a3b3-6195-11e5-8ac5-06603eb7f303	2/79	0.323879	0.435467	3.40009	-3.83321	TBL1XR1;CDH1
Direct p53 effectors_Homo sapiens_67c3b75d-6191-11e5-8ac5-06603eb7f303	4/136	0.140761	0.263319	1.95808	-3.83919	VDR;CASP10;TP53;MET
Signaling events mediated by VEGFR1 and VEGFR2_Homo sapiens_d6f6ae1f-6195-11e5-8ac5-06603eb7f303	2/68	0.264076	0.388517	2.89889	-3.85992	PIK3R1;CBL
Signaling events regulated by Ret tyrosine kinase_Homo sapiens_e4431190-6195-11e5-8ac5-06603eb7f303	3/38	0.0181528	0.0660102	0.973108	-3.90112	GDNF;RASA1;PIK3R1
C-MYB transcription factor network_Homo sapiens_61020228-618e-11e5-8ac5-06603eb7f303	2/82	0.340012	0.438373	3.63507	-3.92143	SKI;COPA
TCR signaling in naive CD8+ T cells_Homo sapiens_15a017bb-6196-11e5-8ac5-06603eb7f303	1/53	0.544296	0.551186	6.44721	-3.92159	CBL
BCR signaling pathway_Homo sapiens_acbf44e2-618c-11e5-8ac5-06603eb7f303	2/64	0.242263	0.373866	2.77339	-3.93193	RASA1;PIK3R1
Signaling events mediated by the Hedgehog family_Homo sapiens_d3a49cee-6195-11e5-8ac5-06603eb7f303	3/22	0.00393658	0.0282961	0.713088	-3.94869	STIL;PIK3R1;CDON
ErbB1 downstream signaling_Homo sapiens_30d60550-6192-11e5-8ac5-06603eb7f303	3/105	0.200962	0.345741	2.47934	-3.97845	STAT3;PIK3CD;PIK3R1
E2F transcription factor network_Homo sapiens_bb4d0fd3-6191-11e5-8ac5-06603eb7f303	3/72	0.089653	0.193844	1.65507	-3.99172	ORC1;ATM;BRCA1
VEGFR1 specific signals_Homo sapiens_8b13143b-6196-11e5-8ac5-06603eb7f303	3/27	0.0070836	0.0379702	0.812182	-4.02028	RASA1;PIK3R1;CBL
Regulation of retinoblastoma protein_Homo sapiens_407a3468-6195-11e5-8ac5-06603eb7f303	2/64	0.242263	0.373866	2.84903	-4.03916	MET;RUNX2
AP-1 transcription factor network_Homo sapiens_3ce2f9c5-6189-11e5-8ac5-06603eb7f303	2/69	0.269533	0.388517	3.11375	-4.08232	ACTA1;TP53
Endothelins_Homo sapiens_dfb9dc47-6191-11e5-8ac5-06603eb7f303	2/63	0.23682	0.373866	2.91883	-4.20445	GNAL;GNAI3
LPA receptor mediated events_Homo sapiens_4b994cde-6194-11e5-8ac5-06603eb7f303	2/65	0.247711	0.373904	3.02834	-4.22602	GNAI3;PIK3R1
TCR signaling in naive CD4+ T cells_Homo sapiens_0c2862fa-6196-11e5-8ac5-06603eb7f303	2/64	0.242263	0.373866	3.00438	-4.2594	SH3BP2;CBL
Signaling events mediated by HDAC Class I_Homo sapiens_97e84126-6195-11e5-8ac5-06603eb7f303	2/66	0.253164	0.378563	3.19099	-4.38352	STAT3;HDAC8
IL12-mediated signaling events_Homo sapiens_7acdea19-6193-11e5-8ac5-06603eb7f303	2/62	0.231383	0.373866	3.078	-4.5052	STAT3;IL12RB1
EPO signaling pathway_Homo sapiens_20fe3c0e-6192-11e5-8ac5-06603eb7f303	3/33	0.0123867	0.0508172	1.02879	-4.51757	STAT5B;PIK3R1;CBL
FoxO family signaling_Homo sapiens_d06dbbda-6192-11e5-8ac5-06603eb7f303	1/48	0.509181	0.525606	6.76812	-4.56815	G6PC
Arf6 trafficking events_Homo sapiens_7a5b8f09-618a-11e5-8ac5-06603eb7f303	1/49	0.516414	0.529655	7.02733	-4.64399	CDH1
Validated nuclear estrogen receptor alpha network_Homo sapiens_58949883-6196-11e5-8ac5-06603eb7f303	2/64	0.242263	0.373866	3.28629	-4.65908	SMAD4;BRCA1
p53 pathway_Homo sapiens_a0de862d-6194-11e5-8ac5-06603eb7f303	2/57	0.204354	0.347837	2.98279	-4.73638	ATM;TP53
Hedgehog signaling events mediated by Gli proteins_Homo sapiens_153b6970-6193-11e5-8ac5-06603eb7f303	1/47	0.501841	0.521393	6.89296	-4.7525	GNAI3
Ceramide signaling pathway_Homo sapiens_d3747df2-6190-11e5-8ac5-06603eb7f303	1/44	0.479158	0.517011	6.57647	-4.83848	CASP8
Presenilin action in Notch and Wnt signaling_Homo sapiens_f51de83a-6194-11e5-8ac5-06603eb7f303	1/46	0.494391	0.517011	6.88626	-4.85087	PSEN1
Syndecan-1-mediated signaling events_Homo sapiens_f957cc16-6195-11e5-8ac5-06603eb7f303	1/46	0.494391	0.517011	6.90152	-4.86162	MET
IL23-mediated signaling events_Homo sapiens_b71d0ffd-6193-11e5-8ac5-06603eb7f303	3/37	0.0168996	0.0643793	1.19455	-4.87431	STAT3;PIK3R1;IL12RB1
TNF receptor signaling pathway_Homo sapiens_316be05e-6196-11e5-8ac5-06603eb7f303	1/46	0.494391	0.517011	6.9697	-4.90965	CASP8
RhoA signaling pathway_Homo sapiens_5c6b5f5c-6195-11e5-8ac5-06603eb7f303	1/45	0.486831	0.517011	6.85407	-4.93382	ACTA1
IL2 signaling events mediated by STAT5_Homo sapiens_9938526b-6193-11e5-8ac5-06603eb7f303	3/30	0.0095195	0.0461552	1.07793	-5.01714	STAT5B;PIK3R1;JAK3
FOXA1 transcription factor network_Homo sapiens_aa3927b7-6192-11e5-8ac5-06603eb7f303	1/44	0.479158	0.517011	6.84131	-5.03332	BRCA1
Regulation of RhoA activity_Homo sapiens_49ece019-6195-11e5-8ac5-06603eb7f303	1/46	0.494391	0.517011	7.35597	-5.18175	SRGAP1
Class I PI3K signaling events_Homo sapiens_12b82bb7-6191-11e5-8ac5-06603eb7f303	2/48	0.156852	0.281982	2.85217	-5.28349	PIK3CD;PIK3R1
RAC1 signaling pathway_Homo sapiens_faffa4fc-6194-11e5-8ac5-06603eb7f303	2/54	0.188315	0.331102	3.23118	-5.39491	CDH1;STAT3
amb2 Integrin signaling_Homo sapiens_5d4f90b6-6188-11e5-8ac5-06603eb7f303	1/40	0.447304	0.493577	7.05867	-5.67881	JAM3
Beta3 integrin cell surface interactions_Homo sapiens_c2800165-618d-11e5-8ac5-06603eb7f303	1/43	0.47137	0.51657	7.82233	-5.88327	TGFBR2
Notch-mediated HES/HEY network_Homo sapiens_8ee56389-6194-11e5-8ac5-06603eb7f303	2/48	0.156852	0.281982	3.17877	-5.88852	STAT3;RUNX2
PAR1-mediated thrombin signaling events_Homo sapiens_be5084c0-6194-11e5-8ac5-06603eb7f303	2/43	0.131513	0.25352	3.11576	-6.32077	GNAI3;PIK3R1
LKB1 signaling events_Homo sapiens_4623bf6d-6194-11e5-8ac5-06603eb7f303	2/47	0.151711	0.279008	3.37768	-6.36956	SMAD4;TP53
FOXA2 and FOXA3 transcription factor networks_Homo sapiens_b6933be8-6192-11e5-8ac5-06603eb7f303	2/45	0.141534	0.263319	3.42471	-6.69604	CPT1A;G6PC
Aurora A signaling_Homo sapiens_f131cf8e-618b-11e5-8ac5-06603eb7f303	3/31	0.0104267	0.0463407	1.46948	-6.70581	RASA1;BRCA1;TP53
BARD1 signaling events_Homo sapiens_75b04491-618c-11e5-8ac5-06603eb7f303	3/29	0.0086603	0.0433015	1.44946	-6.88347	ATM;BRCA1;TP53
Syndecan-2-mediated signaling events_Homo sapiens_fe05ead7-6195-11e5-8ac5-06603eb7f303	1/33	0.386819	0.451759	7.28612	-6.92034	RASA1
Trk receptor signaling mediated by PI3K and PLC-gamma_Homo sapiens_4037def0-6196-11e5-8ac5-06603eb7f303	1/36	0.413509	0.462668	7.88278	-6.96109	PIK3R1
EPHB forward signaling_Homo sapiens_01c81f4a-6192-11e5-8ac5-06603eb7f303	2/39	0.112016	0.224032	3.18815	-6.97923	RASA1;PIK3R1
Signaling mediated by p38-alpha and p38-beta_Homo sapiens_e9dd8c21-6195-11e5-8ac5-06603eb7f303	1/38	0.430657	0.478507	8.43807	-7.1086	TP53
Validated transcriptional targets of deltaNp63 isoforms_Homo sapiens_7d7360a8-6196-11e5-8ac5-06603eb7f303	2/45	0.141534	0.263319	3.94407	-7.7115	VDR;ATM
EPHA forward signaling_Homo sapiens_f25420e8-6191-11e5-8ac5-06603eb7f303	1/34	0.395848	0.452397	8.33907	-7.72804	CBL
IL2 signaling events mediated by PI3K_Homo sapiens_8bbf39aa-6193-11e5-8ac5-06603eb7f303	2/35	0.0933781	0.199207	3.28533	-7.78983	PIK3R1;JAK3
IL1-mediated signaling events_Homo sapiens_68fce8e7-6193-11e5-8ac5-06603eb7f303	1/33	0.386819	0.451759	8.28499	-7.86907	PIK3R1
E-cadherin signaling in the nascent adherens junction_Homo sapiens_aef0d8c2-6191-11e5-8ac5-06603eb7f303	2/39	0.112016	0.224032	3.67391	-8.0426	CDH1;PIK3R1
IL8- and CXCR2-mediated signaling events_Homo sapiens_fe78e284-6193-11e5-8ac5-06603eb7f303	1/34	0.395848	0.452397	8.81542	-8.16948	CBL
Aurora B signaling_Homo sapiens_304a75af-618c-11e5-8ac5-06603eb7f303	2/39	0.112016	0.224032	3.7361	-8.17874	DES;RASA1
Syndecan-4-mediated signaling events_Homo sapiens_076bc549-6196-11e5-8ac5-06603eb7f303	1/31	0.368356	0.439828	8.27069	-8.25997	FGFR1
Osteopontin-mediated events_Homo sapiens_94bf7f2a-6194-11e5-8ac5-06603eb7f303	1/31	0.368356	0.439828	8.39258	-8.38171	PIK3R1
Netrin-mediated signaling events_Homo sapiens_716a3d34-6194-11e5-8ac5-06603eb7f303	1/30	0.358918	0.438373	8.2307	-8.43367	PIK3R1
HIV-1 Nef: Negative effector of Fas and TNF-alpha_Homo sapiens_41a75463-6193-11e5-8ac5-06603eb7f303	1/35	0.404744	0.456049	9.33719	-8.4455	CASP8
N-cadherin signaling events_Homo sapiens_5fc9c1e1-6194-11e5-8ac5-06603eb7f303	2/34	0.0888733	0.193844	3.53299	-8.55177	PIK3R1;FGFR1
Nephrin/Neph1 signaling in the kidney podocyte_Homo sapiens_6cfb9873-6194-11e5-8ac5-06603eb7f303	2/31	0.0757765	0.178505	3.34039	-8.61809	PIK3CD;PIK3R1
Nongenotropic Androgen signaling_Homo sapiens_843e2f77-6194-11e5-8ac5-06603eb7f303	2/30	0.0715604	0.17348	3.26858	-8.61994	GNAI3;PIK3R1
Arf6 signaling events_Homo sapiens_3b3d91b8-618a-11e5-8ac5-06603eb7f303	1/35	0.404744	0.456049	9.60463	-8.68739	MET
Class I PI3K signaling events mediated by Akt_Homo sapiens_046a84e6-6191-11e5-8ac5-06603eb7f303	1/34	0.395848	0.452397	9.57955	-8.87762	AKT2
CD40/CD40L signaling_Homo sapiens_1971792f-6190-11e5-8ac5-06603eb7f303	1/30	0.358918	0.438373	8.74342	-8.95904	JAK3
Noncanonical Wnt signaling pathway_Homo sapiens_7ff5fe76-6194-11e5-8ac5-06603eb7f303	1/32	0.377656	0.447592	9.22988	-8.9878	FZD6
Retinoic acid receptors-mediated signaling_Homo sapiens_5797691b-6195-11e5-8ac5-06603eb7f303	1/28	0.339618	0.438373	8.3658	-9.0345	VDR
Ephrin B reverse signaling_Homo sapiens_149a63dc-6192-11e5-8ac5-06603eb7f303	1/30	0.358918	0.438373	8.86446	-9.08307	PIK3R1
Regulation of p38-alpha and p38-beta_Homo sapiens_3062ca15-6195-11e5-8ac5-06603eb7f303	1/30	0.358918	0.438373	8.94608	-9.16669	CCM2
ATM pathway_Homo sapiens_49bc3e2b-618b-11e5-8ac5-06603eb7f303	2/34	0.0888733	0.193844	3.81458	-9.23336	ATM;BRCA1
S1P3 pathway_Homo sapiens_7cb02d01-6195-11e5-8ac5-06603eb7f303	1/29	0.34934	0.438373	8.81754	-9.2735	GNAI3
IL12 signaling mediated by STAT4_Homo sapiens_72cf19b8-6193-11e5-8ac5-06603eb7f303	2/32	0.0800694	0.183016	3.73805	-9.43806	IRF1;STAT3
IGF1 pathway_Homo sapiens_5e904cd6-6193-11e5-8ac5-06603eb7f303	2/28	0.0633716	0.166221	3.49058	-9.62961	PIK3R1;IGF1R
Regulation of Ras family activation_Homo sapiens_397d91c7-6195-11e5-8ac5-06603eb7f303	1/31	0.368356	0.439828	9.78019	-9.76752	RASA1
IL8- and CXCR1-mediated signaling events_Homo sapiens_f6a58ef3-6193-11e5-8ac5-06603eb7f303	1/28	0.339618	0.438373	9.27414	-10.0154	CBL
Lissencephaly gene (LIS1) in neuronal migration and development_Homo sapiens_41fc83ec-6194-11e5-8ac5-06603eb7f303	1/29	0.34934	0.438373	9.67074	-10.1708	DCX
VEGFR3 signaling in lymphatic endothelium_Homo sapiens_9048d98c-6196-11e5-8ac5-06603eb7f303	1/25	0.309578	0.423354	8.70114	-10.2025	PIK3R1
Nectin adhesion pathway_Homo sapiens_685baa82-6194-11e5-8ac5-06603eb7f303	2/29	0.0674243	0.168561	4.03963	-10.8939	CDH1;PIK3R1
EPHA2 forward signaling_Homo sapiens_fb172ba9-6191-11e5-8ac5-06603eb7f303	2/18	0.0282171	0.094057	3.08151	-10.9943	PIK3R1;CBL
IL3-mediated signaling events_Homo sapiens_c868db9f-6193-11e5-8ac5-06603eb7f303	2/26	0.05553	0.157151	3.81349	-11.0242	STAT5B;PIK3R1
S1P2 pathway_Homo sapiens_7796a240-6195-11e5-8ac5-06603eb7f303	1/24	0.299265	0.412779	9.37726	-11.313	GNAI3
Glypican 1 network_Homo sapiens_fb91e48c-6192-11e5-8ac5-06603eb7f303	2/27	0.0594057	0.1611	4.02385	-11.3608	TGFBR2;FGFR1
Reelin signaling pathway_Homo sapiens_054f432f-6195-11e5-8ac5-06603eb7f303	2/29	0.0674243	0.168561	4.23636	-11.4244	PIK3R1;CBL
PDGFR-alpha signaling pathway_Homo sapiens_c66cc833-6194-11e5-8ac5-06603eb7f303	1/22	0.278175	0.397393	9.07981	-11.6177	PIK3R1
Cellular roles of Anthrax toxin_Homo sapiens_bb877621-6190-11e5-8ac5-06603eb7f303	1/19	0.24535	0.373866	8.3136	-11.6812	ANTXR2
S1P1 pathway_Homo sapiens_7327884f-6195-11e5-8ac5-06603eb7f303	1/21	0.267395	0.388517	8.98853	-11.8561	GNAI3
Signaling events mediated by HDAC Class III_Homo sapiens_a7191c08-6195-11e5-8ac5-06603eb7f303	1/26	0.31974	0.433545	10.6925	-12.1921	TP53
Insulin-mediated glucose transport_Homo sapiens_145e3376-6194-11e5-8ac5-06603eb7f303	1/27	0.329752	0.438373	11.3315	-12.5714	AKT2
IL5-mediated signaling events_Homo sapiens_e1d816a1-6193-11e5-8ac5-06603eb7f303	2/14	0.0174412	0.0648976	3.10528	-12.573	STAT5B;PIK3R1
Atypical NF-kappaB pathway_Homo sapiens_d2dd121d-618b-11e5-8ac5-06603eb7f303	1/17	0.222644	0.367247	8.40192	-12.6212	PIK3R1
S1P4 pathway_Homo sapiens_821b0c12-6195-11e5-8ac5-06603eb7f303	1/14	0.187302	0.331102	7.79708	-13.0604	GNAI3
Beta2 integrin cell surface interactions_Homo sapiens_95b6b434-618d-11e5-8ac5-06603eb7f303	1/29	0.34934	0.438373	12.532	-13.1801	JAM3
p38 MAPK signaling pathway_Homo sapiens_99bea41b-6194-11e5-8ac5-06603eb7f303	2/27	0.0594057	0.1611	4.68021	-13.214	ATM;CCM2
Wnt signaling network_Homo sapiens_987a2b9f-6196-11e5-8ac5-06603eb7f303	1/28	0.339618	0.438373	12.2424	-13.221	FZD6
Sphingosine 1-phosphate (S1P) pathway_Homo sapiens_eff796f3-6195-11e5-8ac5-06603eb7f303	1/21	0.267395	0.388517	10.2554	-13.5271	GNAI3
IL27-mediated signaling events_Homo sapiens_c134fc5e-6193-11e5-8ac5-06603eb7f303	2/26	0.05553	0.157151	4.68791	-13.552	STAT3;IL12RB1
RXR and RAR heterodimerization with other nuclear receptor_Homo sapiens_6ce0a11e-6195-11e5-8ac5-06603eb7f303	1/24	0.299265	0.412779	11.3144	-13.65	VDR
Regulation of cytoplasmic and nuclear SMAD2/3 signaling_Homo sapiens_13312fe2-6195-11e5-8ac5-06603eb7f303	2/17	0.0253239	0.086209	4.02075	-14.7803	SMAD4;SMAD3
Canonical NF-kappaB pathway_Homo sapiens_7a1a9c3c-618f-11e5-8ac5-06603eb7f303	1/23	0.288798	0.40533	12.4432	-15.4548	ATM
LPA4-mediated signaling events_Homo sapiens_53b0602f-6194-11e5-8ac5-06603eb7f303	1/15	0.199257	0.345741	10.062	-16.2316	GNAL
Visual signal transduction: Rods_Homo sapiens_962c6b0e-6196-11e5-8ac5-06603eb7f303	2/23	0.0444801	0.136862	5.51126	-17.155	GUCA1B;PDE6B
S1P5 pathway_Homo sapiens_845321c3-6195-11e5-8ac5-06603eb7f303	1/8	0.111743	0.224032	8.36989	-18.3431	GNAI3
DNA-PK pathway in nonhomologous end joining_Homo sapiens_8dc10ede-6191-11e5-8ac5-06603eb7f303	1/16	0.211037	0.35543	11.8002	-18.3579	NHEJ1
Visual signal transduction: Cones_Homo sapiens_9433a84d-6196-11e5-8ac5-06603eb7f303	1/23	0.288798	0.40533	14.8725	-18.472	GUCA1B
Syndecan-3-mediated signaling events_Homo sapiens_052075b8-6196-11e5-8ac5-06603eb7f303	1/17	0.222644	0.367247	13.0641	-19.6247	PSEN1
Arf1 pathway_Homo sapiens_faef51c6-6189-11e5-8ac5-06603eb7f303	1/19	0.24535	0.373866	14.5193	-20.4006	COPA
Rapid glucocorticoid signaling_Homo sapiens_01db03fd-6195-11e5-8ac5-06603eb7f303	1/8	0.111743	0.224032	10.1062	-22.1482	GNAL
PLK3 signaling events_Homo sapiens_eac8a4b8-6194-11e5-8ac5-06603eb7f303	1/5	0.0713776	0.17348	16.9651	-44.7841	TP53
Effects of Botulinum toxin_Homo sapiens_d236ff84-6191-11e5-8ac5-06603eb7f303	1/9	0.124805	0.243523	21.6555	-45.0651	SNAP25

## Sheet: Disease-WikiPathways
Disease-WikiPathways
Term	Overlap	P-value	Adjusted P-value	Old P-value	Old Adjusted P-value	Z-score	Combined Score	Genes
XPodNet - protein-protein interactions in the podocyte expanded by STRING_Mus musculus_WP2309	38/808	2.49988e-10	7.07465e-08	0.000216653	0.0153282	-2.22952	49.2939	KANK2;NOTCH2;ACVRL1;INVS;BMPR2;PIK3CD;LRP4;LDB3;PIK3R1;PSEN1;CBL;PKD1;ACTB;IGF1R;SGCD;CASP8;CDH1;PDSS2;VHL;JAM3;SMAD4;SMAD3;VDR;RAB27A;ACVR2B;TGFBR2;VANGL1;ZEB2;OCLN;PAX8;RASA1;MATR3;NF2;LMX1B;BMPR1B;MET;TP53;GNE
Signaling Pathways in Glioblastoma_Homo sapiens_WP2261	10/83	3.81824e-07	5.4028e-05	0.000107802	0.0153282	-2.23767	33.069	AKT2;PIK3CD;ATM;BRCA1;PIK3R1;CBL;TP53;MET;FGFR1;IGF1R
PodNet: protein-protein interactions in the podocyte_Mus musculus_WP2310	18/305	6.76545e-07	6.02247e-05	0.00124972	0.0481275	-2.1101	29.9767	KANK2;NOTCH2;SMAD3;VDR;PIK3CD;PIK3R1;PSEN1;CBL;ACTB;IGF1R;TGFBR2;VANGL1;OCLN;PDSS2;LMX1B;VHL;MET;GNE
TGF Beta Signaling Pathway_Mus musculus_WP113	8/52	8.51232e-07	6.02247e-05	0.000118086	0.0153282	-2.06716	28.8919	SKI;ZEB2;SMAD4;SMAD3;STAT3;SMAD9;RUNX2;TGFBR2
TGF-beta Receptor Signaling_Homo sapiens_WP560	8/56	1.52705e-06	8.64311e-05	0.000187502	0.0153282	-2.05635	27.539	SKI;ZEB2;SMAD4;SMAD3;STAT3;SMAD9;RUNX2;TGFBR2
Cell Cycle_Homo sapiens_WP179	10/103	2.85997e-06	0.000134895	0.000537125	0.026773	-1.76414	22.5187	ORC4;SMAD4;SMAD3;ORC6;ORC1;CDH1;MCM8;ATM;HDAC8;TP53
Delta-Notch Signaling Pathway_Mus musculus_WP265	8/81	2.51714e-05	0.00089044	0.00175412	0.0481275	-1.78466	18.8992	NOTCH2;SMAD4;SMAD3;STAT3;FHL1;PIK3R1;PSEN1;TP53
ESC Pluripotency Pathways_Mus musculus_WP339	9/117	5.85196e-05	0.0016489	0.0044757	0.0666644	-1.90386	18.5553	SMAD4;BMPR2;AKT2;FZD6;STAT3;SMAD9;PIK3CD;BMPR1B;FGFR1
IL-7 Signaling Pathway_Mus musculus_WP297	6/43	3.69991e-05	0.00116342	0.00136089	0.0481275	-1.80726	18.4424	STAT5B;IRF1;STAT3;PIK3R1;CBL;JAK3
AMPK Signaling_Homo sapiens_WP1403	7/69	6.83601e-05	0.0016489	0.00294921	0.0529065	-1.71672	16.4646	CPT1A;LEP;AKT2;ADIPOQ;PIK3CD;PIK3R1;TP53
DNA Damage Response (only ATM dependent)_Homo sapiens_WP710	8/111	0.000236433	0.00304139	0.0103075	0.0993408	-1.68983	14.1098	SMAD4;G6PC;SMAD3;AKT2;PIK3CD;ATM;PIK3R1;TP53
IL-4 Signaling Pathway_Homo sapiens_WP395	6/54	0.000136905	0.00193721	0.0038781	0.0609724	-1.53844	13.6863	STAT5B;STAT3;PIK3CD;PIK3R1;CBL;JAK3
Synaptic Vesicle Pathway_Homo sapiens_WP2267	6/51	9.90504e-05	0.0016489	0.00299118	0.0529065	-1.43011	13.1854	STX1B;SNAP25;ATP1A2;CLN8;DNM1L;SLC25A4
Adipogenesis genes_Mus musculus_WP447	9/128	0.00011738	0.00184548	0.00769747	0.0947123	-1.45008	13.1234	CFD;STAT5B;MBNL1;SMAD3;LEP;ADIPOQ;STAT3;PRLR;LPIN2
TGF-beta Signaling Pathway_Homo sapiens_WP366	9/132	0.000148454	0.0020006	0.00922897	0.0993408	-1.47661	13.0167	SKI;SMAD4;ZEB2;SMAD3;PIK3R1;TP53;MET;RUNX2;TGFBR2
PluriNetWork_Mus musculus_WP1763	13/284	0.00031488	0.00387439	0.0373657	0.203542	-1.60802	12.966	CUBN;SMAD4;SMAD3;BMPR2;STAT3;PIK3CD;BRCA1;PSEN1;CDC73;OCLN;CDH1;TP53;FGFR1
Adipogenesis_Homo sapiens_WP236	9/130	0.000132156	0.00193721	0.00843676	0.0993408	-1.42713	12.7464	CFD;STAT5B;MBNL1;SMAD3;LEP;ADIPOQ;STAT3;PRLR;LPIN2
Trans-sulfuration and one carbon metabolism_Homo sapiens_WP2525	5/32	9.64835e-05	0.0016489	0.0022108	0.0481275	-1.37422	12.7062	GCLC;CTH;MTHFR;MTR;PSPH
Id Signaling Pathway_Mus musculus_WP512	6/51	9.90504e-05	0.0016489	0.00299118	0.0529065	-1.36951	12.6267	ACVRL1;SMAD4;BMPR2;SMAD3;PAX8;IGF1R
Ovarian Infertility Genes_Mus musculus_WP273	5/31	8.23922e-05	0.0016489	0.00195131	0.0481275	-1.26835	11.9276	SMAD3;VDR;ATM;BMPR1B;PRLR
Ovarian Infertility Genes_Homo sapiens_WP34	5/32	9.64835e-05	0.0016489	0.0022108	0.0481275	-1.22913	11.3647	SMAD3;VDR;ATM;BMPR1B;PRLR
Integrated Breast Cancer Pathway_Homo sapiens_WP1984	9/155	0.000490438	0.004786	0.022885	0.182367	-1.41613	10.7912	SMAD4;BMPR2;CASP8;CDH1;ATM;BRCA1;TP53;TGFBR2;DHTKD1
BMP Signalling and Regulation_Homo sapiens_WP1425	4/12	2.06359e-05	0.000834282	0.000567624	0.026773	-0.912138	9.84058	SMAD4;BMPR2;BMPR1B;RUNX2
IL-2 Signaling Pathway_Homo sapiens_WP49	5/42	0.000361503	0.00409222	0.00635302	0.081723	-1.22325	9.69454	STAT5B;STAT3;PIK3R1;CBL;JAK3
Kit Receptor Signaling Pathway_Mus musculus_WP407	6/67	0.000451035	0.00458431	0.0100838	0.0993408	-1.1674	8.99361	STAT5B;SPRED1;RASA1;STAT3;PIK3R1;CBL
IL-9 Signaling Pathway_Homo sapiens_WP22	4/17	9.36204e-05	0.0016489	0.00169118	0.0481275	-0.912694	8.46639	STAT5B;STAT3;PIK3R1;JAK3
IL-3 Signaling Pathway_Homo sapiens_WP286	5/49	0.000745278	0.00680367	0.0113742	0.103836	-1.15811	8.34044	STAT5B;STAT3;PIK3CD;PIK3R1;CBL
Integrated Pancreatic Cancer Pathway_Homo sapiens_WP2377	9/192	0.00220673	0.0152318	0.0682415	0.268227	-1.21188	7.41214	SMAD4;CASP8;CASP10;POLR1A;ATM;BRCA1;HDAC8;TP53;FGFR1
Mesodermal Commitment Pathway_Homo sapiens_WP2857	6/76	0.000885088	0.00772009	0.0172431	0.143524	-0.979949	6.88887	SMAD4;BMPR2;SMAD3;ACVR2B;TEAD1;FGFR1
Integrated Cancer Pathway_Homo sapiens_WP1971	5/48	0.000677272	0.00638894	0.0105308	0.0993408	-0.90363	6.59418	SMAD3;CASP8;ATM;BRCA1;TP53
Apoptosis_Homo sapiens_WP254	6/86	0.00168487	0.012887	0.028625	0.192878	-1.01181	6.46148	CASP8;CASP10;IRF1;PIK3R1;TP53;IGF1R
Vitamin B12 Metabolism_Homo sapiens_WP1533	5/53	0.00106928	0.00864591	0.0152075	0.130416	-0.800248	5.47431	CUBN;MMAB;CTH;MTHFR;MTR
Androgen receptor signaling pathway_Homo sapiens_WP138	6/89	0.00200779	0.0145693	0.0328216	0.203542	-0.865118	5.37301	SMAD4;SMAD3;STAT3;BRCA1;PIK3R1;RUNX2
Chemokine signaling pathway_Mus musculus_WP2292	8/165	0.00311679	0.0187671	0.0716445	0.277745	-0.924638	5.33604	STAT5B;PLCB4;AKT2;STAT3;GNAI3;PIK3CD;PIK3R1;JAK3
Amino Acid metabolism_Mus musculus_WP662	6/92	0.00237543	0.0160059	0.0374	0.203542	-0.877546	5.30264	LDHA;PDHA1;CTH;ASL;HNMT;ALDH7A1
G1 to S cell cycle control_Mus musculus_WP413	5/60	0.00187221	0.013943	0.0238294	0.182367	-0.812346	5.10205	ORC4;ORC6;ORC1;ATM;TP53
IL-7 Signaling Pathway_Homo sapiens_WP205	4/25	0.000453572	0.00458431	0.0057356	0.077294	-0.657896	5.06472	STAT5B;STAT3;PIK3R1;JAK3
Notch Signaling Pathway_Homo sapiens_WP61	5/62	0.00216612	0.0152318	0.0267716	0.191234	-0.807725	4.95524	NOTCH2;STAT3;FHL1;PIK3R1;PSEN1
EGFR1 Signaling Pathway_Mus musculus_WP572	8/171	0.00387187	0.0214241	0.0835829	0.310411	-0.85494	4.74835	STAT5B;SMAD3;RASA1;STAT3;PIK3CD;PIK3R1;CBL;APPL1
Oncostatin M Signaling Pathway_Homo sapiens_WP2374	5/65	0.00266811	0.0175599	0.0316038	0.203542	-0.757327	4.48821	STAT5B;STAT3;PIK3R1;TP53;JAK3
IL-9 Signaling Pathway_Mus musculus_WP10	4/24	0.000385431	0.00419527	0.00504226	0.0713479	-0.521517	4.09972	STAT5B;STAT3;PIK3R1;JAK3
TSH signaling pathway_Homo sapiens_WP2032	5/66	0.00285274	0.0179405	0.0333283	0.203542	-0.665032	3.89674	PAX8;STAT3;GNAI3;PIK3R1;IGF1R
Rac1/Pak1/p38/MMP-2 pathway_Homo sapiens_WP3303	5/67	0.00304642	0.0187421	0.0351105	0.203542	-0.638435	3.69895	STAT5B;RASA1;STAT3;PIK3R1;TP53
G1 to S cell cycle control_Homo sapiens_WP45	5/68	0.00324942	0.0190592	0.0369507	0.203542	-0.619504	3.54931	ORC4;ORC6;ORC1;ATM;TP53
Neural Crest Differentiation_Homo sapiens_WP2064	6/101	0.00378476	0.0214217	0.0535091	0.246105	-0.629239	3.50912	NOTCH2;CDH1;PMP22;HDAC8;GFAP;FGFR1
Senescence and Autophagy in Cancer_Homo sapiens_WP615	6/105	0.00457865	0.0235592	0.06184	0.257364	-0.499313	2.68948	SMAD4;SMAD3;IRF1;LAMP2;TP53;IGF1R
Alzheimers Disease_Mus musculus_WP2075	5/73	0.00441277	0.0234697	0.0470332	0.235836	-0.454068	2.46252	CASP8;PLCB4;ATP2A2;PSEN1;TP53
SIDS Susceptibility Pathways_Homo sapiens_WP706	7/160	0.00957148	0.0416727	0.130329	0.365666	-0.440999	2.05019	GABRA1;SNAP25;CPT1A;G6PC;ECE1;LMX1B;SLC25A4
Apoptosis_Mus musculus_WP1254	5/79	0.00616767	0.0290525	0.0610951	0.257364	-0.393045	1.99998	CASP8;IRF1;PIK3R1;TP53;IGF1R
MicroRNAs in Cardiomyocyte Hypertrophy_Mus musculus_WP1560	5/79	0.00616767	0.0290525	0.0610951	0.257364	-0.373975	1.90295	AKT2;STAT3;PIK3CD;PIK3R1;IGF1R
IL-5 Signaling Pathway_Homo sapiens_WP127	4/40	0.00275694	0.0177322	0.0244875	0.182367	-0.311989	1.83875	STAT5B;SPRED1;STAT3;PIK3R1
Extracellular vesicle-mediated signaling in recipient cells_Homo sapiens_WP2870	4/30	0.000927502	0.00772009	0.0101572	0.0993408	-0.232877	1.62619	SMAD4;SMAD3;MET;TGFBR2
Arrhythmogenic Right Ventricular Cardiomyopathy_Homo sapiens_WP2118	5/75	0.00495195	0.0250251	0.0514816	0.246105	-0.244353	1.29702	DES;SGCD;SGCB;ATP2A2;ACTB
Fluoropyrimidine Activity_Homo sapiens_WP1601	4/33	0.00133785	0.010517	0.0136446	0.120669	-0.142605	0.943576	MTHFR;UMPS;UPB1;TP53
Glutathione and one carbon metabolism_Mus musculus_WP730	4/30	0.000927502	0.00772009	0.0101572	0.0993408	-0.10791	0.753537	GCLC;CTH;MTHFR;MTR
RANKL/RANK Signaling Pathway_Homo sapiens_WP2018	4/55	0.00866753	0.0383268	0.0615684	0.257364	-0.0513681	0.243905	AKT2;TNFRSF11A;PIK3R1;CBL
IL-3 Signaling Pathway_Mus musculus_WP373	5/97	0.0142692	0.0528934	0.115909	0.345286	-0.0520257	0.221091	STAT5B;STAT3;PIK3CD;PIK3R1;CBL
FAS pathway and Stress induction of HSP regulation_Homo sapiens_WP314	4/42	0.00330001	0.0190592	0.0283214	0.192878	0.00960974	-0.0549084	ACTA1;CASP8;CASP10;ACTB
Interferon type I signaling pathways_Homo sapiens_WP585	4/54	0.00812922	0.036517	0.0584984	0.257364	0.0630925	-0.30362	STAT3;PIK3CD;PIK3R1;CBL
GPCRs, Class A Rhodopsin-like_Mus musculus_WP189	1/171	0.921391	0.921391	0.988612	0.990741	4.97479	-0.407292	RGR
MicroRNAs in cardiomyocyte hypertrophy_Homo sapiens_WP1544	5/101	0.0167348	0.0584684	0.130503	0.365666	0.106318	-0.434869	AKT2;STAT3;PIK3CD;PIK3R1;IGF1R
Non-odorant GPCRs_Mus musculus_WP1396	2/256	0.892764	0.895929	0.990741	0.990741	4.95339	-0.561881	FZD6;RGR
Kit receptor signaling pathway_Homo sapiens_WP304	4/59	0.0110521	0.0446822	0.074681	0.281796	0.164132	-0.739436	STAT5B;STAT3;PIK3R1;CBL
mRNA Processing_Homo sapiens_WP411	1/127	0.848437	0.854475	0.963776	0.974102	5.49042	-0.902404	FUS
One carbon metabolism and related pathways_Mus musculus_WP1770	4/48	0.00535604	0.0265923	0.0418652	0.219405	0.212559	-1.11158	GCLC;CTH;MTHFR;MTR
Endochondral Ossification_Mus musculus_WP1270	4/59	0.0110521	0.0446822	0.074681	0.281796	0.25694	-1.15755	STAT5B;RUNX2;FGFR1;IGF1R
Wnt Signaling Pathway NetPath_Mus musculus_WP539	5/106	0.0201946	0.0642142	0.149854	0.392672	0.334011	-1.30343	SMAD4;SMAD3;CDH1;FZD6;RUNX2
Integrin-mediated Cell Adhesion_Mus musculus_WP6	1/99	0.770013	0.778263	0.924689	0.937946	5.39367	-1.40962	AKT2
Purine metabolism_Mus musculus_WP2185	6/158	0.0295438	0.0853153	0.235469	0.497297	0.442622	-1.55886	ENTPD1;PNPT1;IMPDH1;POLR1A;AK1;PDE6B
AGE/RAGE pathway_Homo sapiens_WP2324	4/66	0.0161663	0.0571882	0.10071	0.331405	0.380381	-1.569	STAT5B;CASP8;SMAD3;STAT3
DNA Damage Response_Homo sapiens_WP707	4/68	0.0178587	0.0594588	0.108828	0.338361	0.398935	-1.60582	CASP8;ATM;BRCA1;TP53
TNF alpha Signaling Pathway_Homo sapiens_WP231	1/92	0.744765	0.755443	0.909616	0.925976	5.51478	-1.62513	CASP8
Insulin Signaling_Mus musculus_WP65	6/154	0.0265003	0.0788015	0.218966	0.485353	0.457428	-1.66074	SNAP25;AKT2;PIK3CD;PIK3R1;CBL;IGF1R
IL-5 Signaling Pathway_Mus musculus_WP151	4/68	0.0178587	0.0594588	0.108828	0.338361	0.435444	-1.75278	STAT5B;STAT3;PIK3R1;CBL
Alpha6-Beta4 Integrin Signaling Pathway_Mus musculus_WP488	4/64	0.0145784	0.0528934	0.092887	0.317832	0.41491	-1.75433	SMAD3;PIK3CD;PIK3R1;MET
mRNA processing_Mus musculus_WP310	5/398	0.698982	0.711553	0.978944	0.985911	4.9028	-1.75584	MBNL1;MATR3;BRCA1;SLC25A4;DIS3L2
miRNA regulation of DNA Damage Response_Mus musculus_WP2087	4/64	0.0145784	0.0528934	0.092887	0.317832	0.419527	-1.77385	CASP8;ATM;BRCA1;TP53
Leptin signaling pathway_Homo sapiens_WP2034	4/75	0.0246295	0.074948	0.13942	0.383066	0.494508	-1.83156	STAT5B;LEP;STAT3;PIK3R1
Insulin Signaling_Homo sapiens_WP481	6/160	0.0311482	0.0875218	0.243864	0.50449	0.530938	-1.84182	SNAP25;AKT2;PIK3CD;PIK3R1;CBL;IGF1R
Endochondral Ossification_Homo sapiens_WP474	4/64	0.0145784	0.0528934	0.092887	0.317832	0.441165	-1.86534	STAT5B;RUNX2;FGFR1;IGF1R
MAPK Signaling Pathway_Homo sapiens_WP382	6/168	0.0381302	0.100849	0.278275	0.561604	0.616637	-2.0144	CASP8;AKT2;RASA1;TP53;FGFR1;TGFBR2
Alzheimers Disease_Homo sapiens_WP2059	5/120	0.0322627	0.0895133	0.209738	0.478676	0.677654	-2.32696	CASP8;PLCB4;ATP2A2;PSEN1;TP53
Folate Metabolism_Homo sapiens_WP176	4/68	0.0178587	0.0594588	0.108828	0.338361	0.597035	-2.40323	CTH;MTHFR;MTR;TP53
Focal Adhesion_Homo sapiens_WP306	6/191	0.0634405	0.1502	0.381874	0.617545	0.945023	-2.60605	AKT2;PIK3CD;PIK3R1;MET;ACTB;IGF1R
SREBP signalling_Homo sapiens_WP1982	1/71	0.651217	0.665323	0.843961	0.862242	6.20016	-2.65932	SEC24D
Regulation of toll-like receptor signaling pathway_Homo sapiens_WP1449	5/141	0.0574123	0.140066	0.310668	0.582246	0.978213	-2.79524	CASP8;RNF216;AKT2;PIK3CD;PIK3R1
Parkin-Ubiquitin Proteasomal System pathway_Homo sapiens_WP2359	1/70	0.645995	0.662379	0.839858	0.861159	6.40714	-2.79969	CASP8
Circadian rythm related genes_Homo sapiens_WP3594	6/200	0.0755115	0.166951	0.423011	0.647093	1.11928	-2.89163	CPT1A;LEP;ADIPOQ;GFPT1;TNFRSF11A;TP53
Wnt Signaling Pathway_Homo sapiens_WP428	1/67	0.629856	0.648179	0.826895	0.850951	6.48949	-2.99985	FZD6
miRNA Regulation of DNA Damage Response_Homo sapiens_WP1530	4/87	0.0394224	0.103301	0.198585	0.460652	0.950852	-3.07451	CASP8;ATM;BRCA1;TP53
Toll-like Receptor Signaling Pathway_Homo sapiens_WP75	4/102	0.063689	0.1502	0.280846	0.561604	1.14873	-3.1633	CASP8;AKT2;PIK3CD;PIK3R1
MAPK signaling pathway_Mus musculus_WP493	5/155	0.079016	0.171664	0.381426	0.617545	1.27652	-3.23995	CASP8;AKT2;RASA1;TP53;TGFBR2
Focal Adhesion-PI3K-Akt-mTOR-signaling pathway_Mus musculus_WP2841	8/303	0.0797835	0.171664	0.53429	0.707626	1.28162	-3.24049	AKT2;PIK3CD;PIK3R1;JAK3;PRLR;MET;FGFR1;IGF1R
TNF-alpha NF-kB Signaling Pathway_Mus musculus_WP246	5/179	0.124682	0.237046	0.501253	0.688614	1.60723	-3.34624	CASP8;RNF216;POLR1A;AKT2;TNFRSF11A
EGF/EGFR Signaling Pathway_Homo sapiens_WP437	5/163	0.093065	0.192244	0.421942	0.647093	1.43462	-3.40643	STAT5B;RASA1;STAT3;PIK3R1;CBL
Selenium Micronutrient Network_Homo sapiens_WP15	4/90	0.0437628	0.110579	0.214445	0.48165	1.1316	-3.54074	CTH;PNPO;MTHFR;MTR
Focal Adhesion_Mus musculus_WP85	5/185	0.13767	0.251371	0.529973	0.707626	1.84874	-3.66586	AKT2;PIK3CD;PIK3R1;MET;ACTB
Myometrial Relaxation and Contraction Pathways_Homo sapiens_WP289	3/156	0.403022	0.471368	0.773297	0.80457	4.19439	-3.81171	ACTA1;ATP2A2;ACTB
Integrin-mediated Cell Adhesion_Homo sapiens_WP185	2/101	0.438651	0.489169	0.740752	0.794005	4.65124	-3.83286	AKT2;MYPN
Wnt Signaling Pathway_Mus musculus_WP403	1/58	0.576907	0.59804	0.781417	0.81004	7.07499	-3.89176	FZD6
Spinal Cord Injury_Homo sapiens_WP2431	4/119	0.0986742	0.198048	0.378963	0.617545	1.68527	-3.90296	GDNF;LEP;TP53;GFAP
IL-1 signaling pathway_Homo sapiens_WP195	1/55	0.557631	0.580182	0.763761	0.79758	6.70781	-3.91775	PIK3R1
Calcium Regulation in the Cardiac Cell_Homo sapiens_WP536	3/149	0.375236	0.459957	0.746309	0.794005	4.0085	-3.92913	KCNJ5;GNAI3;ATP2A2
NRF2 pathway_Homo sapiens_WP2884	3/146	0.363246	0.454861	0.733989	0.789806	3.88113	-3.93033	GCLC;SLC5A5;TGFBR2
Wnt Signaling Pathway and Pluripotency_Homo sapiens_WP399	2/102	0.443629	0.492341	0.745604	0.794005	4.86777	-3.95636	FZD6;TP53
Myometrial Relaxation and Contraction Pathways_Mus musculus_WP385	3/151	0.383205	0.459957	0.754268	0.796485	4.15444	-3.98487	ACTA1;ATP2A2;ACTB
Metapathway biotransformation_Mus musculus_WP1251	4/132	0.130282	0.244171	0.453479	0.665121	1.99829	-4.07262	CHST6;CYP4V2;AKR1D1;HNMT
BDNF signaling pathway_Homo sapiens_WP2380	3/144	0.355232	0.45081	0.72552	0.786675	3.95046	-4.08867	STAT5B;STAT3;PIK3R1
Preimplantation Embryo_Homo sapiens_WP3527	1/59	0.583145	0.602299	0.787006	0.812856	7.62019	-4.10972	CDH1
G Protein Signaling Pathways_Homo sapiens_WP35	2/95	0.408288	0.473547	0.709971	0.778767	4.6075	-4.12731	GNAL;GNAI3
Regulation of Actin Cytoskeleton_Mus musculus_WP523	4/148	0.174062	0.284901	0.540829	0.708586	2.38048	-4.16189	PIK3CD;PIK3R1;ACTB;FGFR1
ErbB Signaling Pathway_Homo sapiens_WP673	1/55	0.557631	0.580182	0.763761	0.79758	7.1545	-4.17864	TP53
Ectoderm Differentiation_Homo sapiens_WP2858	4/139	0.148833	0.264904	0.492465	0.686539	2.1976	-4.18628	AHI1;SMAD4;NF2;CDON
Cardiac Hypertrophic Response_Homo sapiens_WP2795	1/55	0.557631	0.580182	0.763761	0.79758	7.17932	-4.19314	AKT2
Wnt Signaling Pathway and Pluripotency_Mus musculus_WP723	2/94	0.40315	0.471368	0.704556	0.775834	4.62021	-4.19721	FZD6;TP53
TCR Signaling Pathway_Homo sapiens_WP69	2/90	0.382391	0.459957	0.682057	0.767015	4.39407	-4.22407	PIK3R1;CBL
Metapathway biotransformation_Homo sapiens_WP702	4/178	0.266596	0.365569	0.682995	0.767015	3.19724	-4.22683	CHST6;CYP4V2;AKR1D1;HNMT
Corticotropin-releasing hormone_Homo sapiens_WP2355	2/92	0.39281	0.465127	0.693476	0.772652	4.57249	-4.27266	ECE1;TBX19
Retinoblastoma (RB) in Cancer_Homo sapiens_WP2446	2/90	0.382391	0.459957	0.682057	0.767015	4.51511	-4.34043	ORC1;TP53
Calcium Regulation in the Cardiac Cell_Mus musculus_WP553	4/150	0.179859	0.287572	0.551264	0.709126	2.55008	-4.37487	KCNJ5;GNAI3;ATP2A2;ATP1A2
Regulation of Actin Cytoskeleton_Homo sapiens_WP51	4/150	0.179859	0.287572	0.551264	0.709126	2.56132	-4.39415	PIK3CD;PIK3R1;ACTB;FGFR1
G Protein Signaling Pathways_Mus musculus_WP232	2/88	0.371896	0.459592	0.670297	0.767015	4.44921	-4.40089	GNAL;GNAI3
IL-6 signaling Pathway_Mus musculus_WP387	3/97	0.171396	0.284901	0.467252	0.666445	2.49649	-4.40326	STAT5B;STAT3;PIK3R1
B Cell Receptor Signaling Pathway_Homo sapiens_WP23	3/97	0.171396	0.284901	0.467252	0.666445	2.50021	-4.40982	SH3BP2;PIK3R1;CBL
Spinal Cord Injury_Mus musculus_WP2432	3/96	0.167793	0.284343	0.460649	0.665121	2.51546	-4.49016	GDNF;TP53;GFAP
Apoptosis-related network due to altered Notch3 in ovarian cancer_Homo sapiens_WP2864	1/53	0.544296	0.572624	0.75121	0.796226	7.4088	-4.50649	GCLC
Electron Transport Chain_Homo sapiens_WP111	3/103	0.193456	0.301103	0.506092	0.691903	2.85868	-4.69597	NDUFS2;NDUFS1;SLC25A4
Apoptosis Modulation and Signaling_Homo sapiens_WP1772	3/93	0.157122	0.271131	0.440639	0.659793	2.55203	-4.72313	CASP8;CASP10;TP53
Imatinib Resistance in Chronic Myeloid Leukemia_Homo sapiens_WP2946	1/50	0.52354	0.552842	0.731131	0.789733	7.34643	-4.75418	SPRED1
Estrogen signalling_Mus musculus_WP1244	2/75	0.302219	0.40154	0.585274	0.723286	3.99142	-4.77614	BRCA1;HDAC8
PPAR signaling pathway_Mus musculus_WP2316	3/68	0.0785416	0.171664	0.267741	0.545113	1.8785	-4.77915	CPT1A;ADIPOQ;CD36
Electron Transport Chain_Mus musculus_WP295	3/93	0.157122	0.271131	0.440639	0.659793	2.59471	-4.80211	NDUFS2;NDUFS1;SLC25A4
Allograft Rejection_Homo sapiens_WP2328	2/78	0.318478	0.416988	0.606231	0.739378	4.2697	-4.8854	CASP8;GDNF
IL17 signaling pathway_Homo sapiens_WP2112	3/31	0.0104267	0.044041	0.0537811	0.246105	1.09019	-4.97497	TRAF3IP2;STAT3;IL17RD
Primary Focal Segmental Glomerulosclerosis FSGS_Homo sapiens_WP2572	2/72	0.285895	0.385278	0.563511	0.715129	4.03267	-5.04943	SCARB2;LMX1B
Endoderm Differentiation_Homo sapiens_WP2853	3/71	0.086816	0.181992	0.288522	0.567027	2.08265	-5.08993	SMAD4;SMAD3;CDC73
p53 signaling_Mus musculus_WP2902	3/64	0.0680838	0.157932	0.240348	0.503841	1.8978	-5.09943	CASP8;ATM;TP53
Primary Focal Segmental Glomerulosclerosis FSGS_Mus musculus_WP2573	2/68	0.264076	0.364554	0.533254	0.707626	4.09517	-5.45279	SCARB2;LMX1B
Signaling of Hepatocyte Growth Factor Receptor_Homo sapiens_WP313	3/34	0.0134403	0.0514003	0.0661496	0.267433	1.27601	-5.49897	RASA1;STAT3;MET
Bladder Cancer_Homo sapiens_WP2828	3/31	0.0104267	0.044041	0.0537811	0.246105	1.21458	-5.5426	CDH1;PIK3R1;TP53
Copper homeostasis_Homo sapiens_WP3286	3/54	0.045027	0.112767	0.174622	0.439352	1.82371	-5.65441	SLC11A2;ATP7A;TP53
Signaling of Hepatocyte Growth Factor Receptor_Mus musculus_WP193	3/34	0.0134403	0.0514003	0.0661496	0.267433	1.32068	-5.69145	RASA1;STAT3;MET
Pathogenic Escherichia coli infection_Homo sapiens_WP2272	3/55	0.0471247	0.116985	0.180956	0.445137	1.87055	-5.71446	OCLN;CDH1;ACTB
Cell Differentiation - Index_Homo sapiens_WP2029	1/49	0.516414	0.54736	0.724086	0.786675	8.66008	-5.72299	STAT3
Mecp2 and Associated Rett Syndrome_Homo sapiens_WP3584	1/48	0.509181	0.541723	0.716859	0.783286	8.5616	-5.77866	CDON
IL-6 signaling pathway_Homo sapiens_WP364	3/43	0.0251754	0.0757939	0.109997	0.338361	1.59253	-5.86353	IRF1;STAT3;PIK3R1
PDGF Pathway_Homo sapiens_WP2526	3/39	0.0194564	0.0632892	0.0893405	0.317832	1.55306	-6.11839	RASA1;STAT3;PIK3R1
Tryptophan metabolism_Homo sapiens_WP465	1/46	0.494391	0.527973	0.701834	0.775834	8.84182	-6.22842	ALDH3A2
Mecp2 and Associated Rett Syndrome_Mus musculus_WP2910	1/46	0.494391	0.527973	0.701834	0.775834	8.84648	-6.23171	CDON
Interleukin-11 Signaling Pathway_Homo sapiens_WP2332	3/44	0.0267312	0.0788015	0.115427	0.345286	1.78057	-6.4491	STAT3;PIK3R1;RUNX2
Oxidation by Cytochrome P450_Homo sapiens_WP43	2/62	0.231383	0.330715	0.485282	0.682837	4.42312	-6.47403	CYB5R3;CYP4V2
Glycolysis and Gluconeogenesis_Homo sapiens_WP534	3/49	0.0352625	0.0950407	0.143996	0.384443	1.95474	-6.53847	LDHA;G6PC;PDHA1
Complement and Coagulation Cascades_Homo sapiens_WP558	2/59	0.215129	0.317092	0.460187	0.665121	4.35652	-6.69385	CFD;C7
Glycolysis and Gluconeogenesis_Mus musculus_WP157	3/48	0.0334565	0.0919243	0.138104	0.383066	1.99126	-6.76531	LDHA;G6PC;PDHA1
SIDS Susceptibility Pathways_Mus musculus_WP1266	2/59	0.215129	0.317092	0.460187	0.665121	4.40421	-6.76713	ECE1;LMX1B
Eukaryotic Transcription Initiation_Homo sapiens_WP405	1/44	0.479158	0.515595	0.686018	0.767364	9.25317	-6.80779	POLR1A
Oxidative phosphorylation_Homo sapiens_WP623	2/60	0.220537	0.319838	0.468631	0.666445	4.52198	-6.83584	NDUFS2;NDUFS1
Complement and Coagulation Cascades_Mus musculus_WP449	2/55	0.193642	0.301103	0.425664	0.647649	4.28125	-7.02871	CFD;C7
Hair Follicle Development: Induction (Part 1 of 3)_Homo sapiens_WP2804	1/42	0.463466	0.504465	0.669368	0.767015	9.18095	-7.06035	FGFR1
NOD pathway_Homo sapiens_WP1433	1/41	0.455445	0.499577	0.660717	0.766323	9.01117	-7.08711	CASP8
Vitamin A and Carotenoid Metabolism_Homo sapiens_WP716	1/43	0.47137	0.509152	0.6778	0.767015	9.42558	-7.08909	CD36
Tryptophan metabolism_Mus musculus_WP79	1/43	0.47137	0.509152	0.6778	0.767015	9.56407	-7.19325	ALDH3A2
TSLP Signaling Pathway_Homo sapiens_WP2203	2/47	0.151711	0.265026	0.353483	0.595943	3.84078	-7.24286	STAT5B;STAT3
Notch Signaling Pathway_Homo sapiens_WP268	3/46	0.0299938	0.0857399	0.12658	0.361841	2.09431	-7.34425	NOTCH2;KCNJ5;PSEN1
EPO Receptor Signaling_Homo sapiens_WP581	3/26	0.00636485	0.0290525	0.035962	0.203542	1.45892	-7.37769	STAT5B;RASA1;STAT3
miRNAs involved in DNA damage response_Homo sapiens_WP1545	2/52	0.177723	0.287404	0.399041	0.628186	4.30226	-7.43226	ATM;TP53
Aryl Hydrocarbon Receptor_Homo sapiens_WP2586	2/46	0.146604	0.262588	0.344222	0.595943	3.88031	-7.45027	GCLC;CD36
G13 Signaling Pathway_Homo sapiens_WP524	1/40	0.447304	0.494481	0.651841	0.762277	9.30683	-7.4875	PIK3CD
EPO Receptor Signaling_Mus musculus_WP1249	3/26	0.00636485	0.0290525	0.035962	0.203542	1.50048	-7.58785	STAT5B;RASA1;STAT3
Eukaryotic Transcription Initiation_Mus musculus_WP567	1/41	0.455445	0.499577	0.660717	0.766323	9.6872	-7.61879	POLR1A
Amyotrophic lateral sclerosis (ALS)_Homo sapiens_WP2447	1/38	0.430657	0.483634	0.633392	0.746875	9.13122	-7.69255	TP53
Heart Development_Homo sapiens_WP1591	2/47	0.151711	0.265026	0.353483	0.595943	4.12084	-7.77099	SMAD4;BMPR2
Splicing factor NOVA regulated synpatic proteins_Mus musculus_WP1983	1/42	0.463466	0.504465	0.669368	0.767015	10.1307	-7.79072	PLCB4
Selenium Metabolism and Selenoproteins_Homo sapiens_WP28	2/47	0.151711	0.265026	0.353483	0.595943	4.15145	-7.82871	SEPSECS;CTH
Type II interferon signaling (IFNG)_Homo sapiens_WP619	1/37	0.422146	0.479789	0.623806	0.744882	9.22399	-7.9548	IRF1
TWEAK Signaling Pathway_Homo sapiens_WP2036	2/42	0.126567	0.238791	0.306804	0.578837	3.87045	-8.00014	CASP8;AKT2
Selenium metabolism/Selenoproteins_Mus musculus_WP108	2/46	0.146604	0.262588	0.344222	0.595943	4.17804	-8.02193	SEPSECS;CTH
Striated Muscle Contraction_Homo sapiens_WP383	3/38	0.0181528	0.0597354	0.0844581	0.310411	2.01063	-8.06047	ACTA1;DES;TPM1
Heart Development_Mus musculus_WP2067	2/44	0.136503	0.251371	0.325579	0.595943	4.07433	-8.11365	SMAD4;BMPR2
Oxidation by Cytochrome P450_Mus musculus_WP1274	1/39	0.439042	0.489169	0.642735	0.754747	9.88842	-8.13976	CYP4V2
DNA Replication_Homo sapiens_WP466	3/42	0.0236699	0.0728106	0.10467	0.338361	2.19242	-8.20745	ORC4;ORC6;ORC1
Oxidative phosphorylation_Mus musculus_WP1248	2/53	0.183008	0.290962	0.40798	0.634386	4.83479	-8.21057	NDUFS2;NDUFS1
Nuclear Receptors_Homo sapiens_WP170	1/38	0.430657	0.483634	0.633392	0.746875	9.79235	-8.24951	VDR
ATM Signaling Pathway_Homo sapiens_WP2516	3/40	0.0208104	0.0647181	0.0943389	0.317832	2.16464	-8.38213	ATM;BRCA1;TP53
Nuclear Receptors_Mus musculus_WP509	1/37	0.422146	0.479789	0.623806	0.744882	9.84106	-8.48696	VDR
Glycogen Metabolism_Homo sapiens_WP500	1/36	0.413509	0.473778	0.613971	0.739378	9.89221	-8.73556	PHKB
Notch Signaling Pathway_Mus musculus_WP29	2/46	0.146604	0.262588	0.344222	0.595943	4.60882	-8.84903	NOTCH2;PSEN1
Leptin and adiponectin_Mus musculus_WP683	3/10	0.000349512	0.00409222	0.00377916	0.0609724	1.12472	-8.95161	CPT1A;LEP;ADIPOQ
Retinol metabolism_Mus musculus_WP1259	1/38	0.430657	0.483634	0.633392	0.746875	10.6319	-8.95682	CD36
FAS pathway and Stress induction of HSP regulation_Mus musculus_WP571	1/36	0.413509	0.473778	0.613971	0.739378	10.2008	-9.00806	CASP8
Nuclear Receptors in Lipid Metabolism and Toxicity_Homo sapiens_WP299	1/36	0.413509	0.473778	0.613971	0.739378	10.2242	-9.0287	VDR
Initiation of transcription and translation elongation at the HIV-1 LTR_Homo sapiens_WP3414	1/32	0.377656	0.459957	0.572012	0.719464	9.27529	-9.03202	HDAC8
G13 Signaling Pathway_Mus musculus_WP298	1/35	0.404744	0.471368	0.603881	0.739378	9.99082	-9.03671	PIK3CD
Alpha 6 Beta 4 signaling pathway_Homo sapiens_WP244	1/33	0.386819	0.459957	0.582908	0.723286	9.52527	-9.04709	PIK3R1
DNA Replication_Mus musculus_WP150	3/40	0.0208104	0.0647181	0.0943389	0.317832	2.33671	-9.04846	ORC4;ORC6;ORC1
Type II interferon signaling (IFNG)_Mus musculus_WP1253	1/32	0.377656	0.459957	0.572012	0.719464	9.37695	-9.13101	IRF1
Toll Like Receptor signaling_Mus musculus_WP88	1/33	0.386819	0.459957	0.582908	0.723286	9.88372	-9.38754	CASP8
Fatty Acid Beta Oxidation_Homo sapiens_WP143	1/34	0.395848	0.46677	0.593529	0.730299	10.3078	-9.55253	CPT1A
Striated Muscle Contraction_Mus musculus_WP216	2/41	0.121668	0.237046	0.297379	0.57351	4.635	-9.76345	ACTA1;DES
Fatty Acid Beta Oxidation_Mus musculus_WP1269	1/33	0.386819	0.459957	0.582908	0.723286	10.3093	-9.79173	CPT1A
Oxidative Stress_Homo sapiens_WP408	1/31	0.368356	0.457214	0.560832	0.714935	9.98155	-9.96862	GCLC
FSH signaling pathway_Homo sapiens_WP2035	1/27	0.329752	0.428073	0.513138	0.698164	9.36667	-10.3915	APPL1
T-Cell Receptor and Co-stimulatory Signaling_Homo sapiens_WP2583	1/29	0.34934	0.445329	0.537596	0.707626	9.88448	-10.3956	RASA1
Nanoparticle-mediated activation of receptor signaling_Homo sapiens_WP2643	1/28	0.339618	0.436873	0.525524	0.707626	9.82809	-10.6137	PIK3CD
Selenium Micronutrient Network_Mus musculus_WP1272	3/23	0.00447832	0.0234697	0.0270296	0.191234	2.00377	-10.8374	PNPO;MTHFR;MTR
Hypothetical Network for Drug Addiction_Homo sapiens_WP666	2/32	0.0800694	0.171664	0.212426	0.480932	4.3501	-10.9834	ACTA1;KRIT1
Endothelin Pathways_Homo sapiens_WP2197	2/34	0.0888733	0.184935	0.231205	0.491963	4.57781	-11.0808	ATP2A2;ECE1
Differentiation of white and brown adipocyte _Homo sapiens_WP2895	3/25	0.00569158	0.027771	0.0328352	0.203542	2.15044	-11.1151	LEP;ADIPOQ;SMAD9
Melatonin metabolism and effects_Homo sapiens_WP3298	1/28	0.339618	0.436873	0.525524	0.707626	10.3723	-11.2013	ECE1
Glycogen Metabolism_Mus musculus_WP317	1/30	0.358918	0.451439	0.549363	0.709126	11.0465	-11.3189	PHKB
Nuclear receptors in lipid metabolism and toxicity_Mus musculus_WP431	1/30	0.358918	0.451439	0.549363	0.709126	11.0802	-11.3535	VDR
Hypothetical Network for Drug Addiction_Mus musculus_WP1246	2/30	0.0715604	0.159461	0.193811	0.453294	4.45672	-11.7533	ACTA1;KRIT1
Folic Acid Network_Mus musculus_WP1273	3/22	0.00393658	0.0214241	0.0243526	0.182367	2.12972	-11.7932	PNPO;MTHFR;MTR
Oxidative Stress_Mus musculus_WP412	1/26	0.31974	0.416988	0.500432	0.688614	10.5983	-12.0846	GCLC
Gastric Cancer Network 2_Homo sapiens_WP2363	1/31	0.368356	0.457214	0.560832	0.714935	12.2169	-12.2011	TP53
Gastric Cancer Network 1_Homo sapiens_WP2361	1/29	0.34934	0.445329	0.537596	0.707626	11.6151	-12.2157	RNF216
Dopaminergic Neurogenesis_Homo sapiens_WP2855	2/30	0.0715604	0.159461	0.193811	0.453294	4.97546	-13.1214	STAT3;LMX1B
TCA Cycle_Mus musculus_WP434	2/30	0.0715604	0.159461	0.193811	0.453294	5.09904	-13.4473	PDHA1;PDK3
Signal Transduction of S1P Receptor_Homo sapiens_WP26	2/25	0.051748	0.127345	0.148464	0.392666	4.5451	-13.4597	AKT2;GNAI3
Dopaminergic Neurogenesis_Mus musculus_WP1498	2/29	0.0674243	0.157695	0.184587	0.445137	5.04525	-13.6058	STAT3;LMX1B
Physiological and Pathological Hypertrophy of the Heart_Homo sapiens_WP1528	1/25	0.309578	0.409395	0.487396	0.682837	11.6124	-13.6161	STAT3
PPAR Alpha Pathway_Homo sapiens_WP2878	1/26	0.31974	0.416988	0.500432	0.688614	12.2741	-13.9955	CPT1A
One Carbon Metabolism_Mus musculus_WP435	2/28	0.0633716	0.1502	0.17543	0.439352	5.41343	-14.9342	MTHFR;MTR
One Carbon Metabolism_Homo sapiens_WP241	2/28	0.0633716	0.1502	0.17543	0.439352	5.45423	-15.0468	MTHFR;MTR
Signal Transduction of S1P Receptor_Mus musculus_WP57	2/22	0.0410017	0.104536	0.12248	0.353692	5.04897	-16.1271	AKT2;GNAI3
Type II diabetes mellitus_Homo sapiens_WP1584	1/22	0.278175	0.376668	0.446226	0.661162	12.6929	-16.2406	ADIPOQ
Triacylglyceride Synthesis_Homo sapiens_WP325	1/24	0.299265	0.39949	0.474022	0.670742	14.1478	-17.0682	AGPS
Hedgehog Signaling Pathway_Mus musculus_WP116	1/22	0.278175	0.376668	0.446226	0.661162	14.7192	-18.8333	SKI
Apoptosis Modulation by HSP70_Homo sapiens_WP384	1/19	0.24535	0.342039	0.401772	0.628186	13.7679	-19.3448	CASP8
Glutathione metabolism_Homo sapiens_WP100	1/23	0.288798	0.387345	0.460302	0.665121	15.6009	-19.3767	GCLC
Triacylglyceride Synthesis_Mus musculus_WP386	1/21	0.267395	0.365569	0.431786	0.653451	15.2649	-20.1349	AGPS
Urea cycle and metabolism of amino groups_Homo sapiens_WP497	1/20	0.256454	0.355767	0.416971	0.644824	14.9865	-20.3937	ASL
Osteoclast Signaling_Homo sapiens_WP12	1/16	0.211037	0.314334	0.353775	0.595943	13.1797	-20.504	TNFRSF11A
Sphingolipid Metabolism_Homo sapiens_WP1422	2/20	0.0343755	0.0935409	0.105863	0.338361	6.20681	-20.9195	SPTLC1;SPTLC2
Complement Activation_Homo sapiens_WP545	2/22	0.0410017	0.104536	0.12248	0.353692	6.65962	-21.2718	CFD;C7
TFs Regulate miRNAs related to cardiac hypertrophy_Homo sapiens_WP1559	2/13	0.0150946	0.0540731	0.0539171	0.246105	5.11466	-21.4479	AKT2;STAT3
Drug Induction of Bile Acid Pathway_Homo sapiens_WP2289	1/17	0.222644	0.319838	0.370185	0.609083	14.6502	-22.0073	VDR
Mitochondrial LC-Fatty Acid Beta-Oxidation_Homo sapiens_WP368	1/17	0.222644	0.319838	0.370185	0.609083	14.7631	-22.1769	CPT1A
TP53 Network_Homo sapiens_WP1742	2/19	0.0312357	0.0875218	0.097805	0.325633	6.49793	-22.5231	ATM;TP53
Apoptosis Modulation by HSP70_Mus musculus_WP166	1/16	0.211037	0.314334	0.353775	0.595943	14.9087	-23.1938	CASP8
Mitochondrial LC-Fatty Acid Beta-Oxidation_Mus musculus_WP401	1/16	0.211037	0.314334	0.353775	0.595943	14.9406	-23.2435	CPT1A
Glycerophospholipid Biosynthetic Pathway_Homo sapiens_WP2533	2/21	0.0376322	0.100471	0.114092	0.345286	7.16534	-23.5016	AGPS;LPIN2
Estrogen metabolism_Homo sapiens_WP697	2/18	0.0282171	0.0823241	0.0899337	0.317832	6.61115	-23.5874	STS;ARSE
TarBasePathway_Homo sapiens_WP1992	1/18	0.234081	0.332888	0.386181	0.620961	16.2619	-23.6137	HCN4
Leptin Insulin Overlap_Mus musculus_WP578	2/15	0.0199314	0.0640977	0.0675899	0.268227	6.05872	-23.7227	LEP;STAT3
Transcription factor regulation in adipogenesis_Homo sapiens_WP3599	2/22	0.0410017	0.104536	0.12248	0.353692	7.42928	-23.7302	LEP;ADIPOQ
Metastatic brain tumor_Homo sapiens_WP2249	2/14	0.0174412	0.0594588	0.0606197	0.257364	5.90256	-23.899	PIK3R1;TP53
Overview of nanoparticle effects_Homo sapiens_WP3287	1/19	0.24535	0.342039	0.401772	0.628186	17.1944	-24.1594	PIK3CD
Serotonin and anxiety_Mus musculus_WP2141	1/17	0.222644	0.319838	0.370185	0.609083	16.4888	-24.7692	GABRA1
ID signaling pathway_Homo sapiens_WP53	1/16	0.211037	0.314334	0.353775	0.595943	16.1251	-25.0862	PAX8
Nucleotide Metabolism_Homo sapiens_WP404	1/19	0.24535	0.342039	0.401772	0.628186	18.1968	-25.5678	IMPDH1
Transcriptional activation by NRF2_Homo sapiens_WP3	1/15	0.199257	0.30814	0.336941	0.595943	15.8837	-25.6229	GCLC
Estrogen Receptor Pathway_Homo sapiens_WP2881	1/13	0.175169	0.284901	0.301954	0.57351	14.8032	-25.7872	STAT3
Nucleotide Metabolism_Mus musculus_WP87	1/19	0.24535	0.342039	0.401772	0.628186	18.3663	-25.8059	IMPDH1
Osteoclast_Mus musculus_WP454	1/13	0.175169	0.284901	0.301954	0.57351	15.4614	-26.9339	TNFRSF11A
Keap1-Nrf2_Mus musculus_WP1245	1/14	0.187302	0.29448	0.319671	0.591286	16.3082	-27.3167	GCLC
Cori Cycle_Homo sapiens_WP1946	1/16	0.211037	0.314334	0.353775	0.595943	18.0772	-28.1232	LDHA
TCA Cycle and PDHc_Homo sapiens_WP2453	1/16	0.211037	0.314334	0.353775	0.595943	18.0889	-28.1413	PDHA1
Iron metabolism in placenta_Homo sapiens_WP2007	1/12	0.162856	0.277639	0.283779	0.561604	15.6876	-28.4714	SLC11A2
Glutathione metabolism_Mus musculus_WP164	1/17	0.222644	0.319838	0.370185	0.609083	19.3292	-29.036	GCLC
Deregulation of Rab and Rab Effector Genes in Bladder Cancer_Homo sapiens_WP2291	1/16	0.211037	0.314334	0.353775	0.595943	18.7137	-29.1133	RAB27A
MFAP5-mediated ovarian cancer cell motility and invasiveness_Homo sapiens_WP3301	1/12	0.162856	0.277639	0.283779	0.561604	16.1678	-29.3428	MFAP5
Complement Activation, Classical Pathway_Mus musculus_WP200	1/14	0.187302	0.29448	0.319671	0.591286	17.816	-29.8424	C7
Alanine and aspartate metabolism_Homo sapiens_WP106	2/12	0.0128964	0.05069	0.0475005	0.235836	7.54271	-32.8169	ASL;ASPA
Alanine and aspartate metabolism_Mus musculus_WP240	2/12	0.0128964	0.05069	0.0475005	0.235836	7.6726	-33.382	ASL;ASPA
Fatty acid oxidation_Mus musculus_WP2318	1/10	0.137676	0.251371	0.246006	0.50449	17.1435	-33.993	CPT1A
Homologous recombination_Mus musculus_WP1258	1/13	0.175169	0.284901	0.301954	0.57351	20.1785	-35.1511	ATM
Homologous recombination_Homo sapiens_WP186	1/13	0.175169	0.284901	0.301954	0.57351	20.5172	-35.741	ATM
TCA Cycle Nutrient Utilization and Invasiveness of Ovarian Cancer_Homo sapiens_WP2868	1/5	0.0713776	0.159461	0.142691	0.384443	13.6541	-36.0436	STAT3
Heme Biosynthesis_Mus musculus_WP18	1/9	0.124805	0.237046	0.226384	0.485353	19.6166	-40.8222	FECH
Vitamin D Metabolism_Homo sapiens_WP1531	1/10	0.137676	0.251371	0.246006	0.50449	21.1065	-41.851	VDR
Heme Biosynthesis_Homo sapiens_WP561	1/9	0.124805	0.237046	0.226384	0.485353	20.1319	-41.8944	FECH
Methylation Pathways_Homo sapiens_WP704	1/9	0.124805	0.237046	0.226384	0.485353	20.7	-43.0768	HNMT
Methylation_Mus musculus_WP1247	1/9	0.124805	0.237046	0.226384	0.485353	21.4935	-44.728	HNMT
Trans-sulfuration pathway_Homo sapiens_WP2333	2/11	0.0108515	0.0446822	0.0413892	0.219405	9.97465	-45.1199	CTH;MTR
Folate-Alcohol and Cancer Pathway_Homo sapiens_WP1589	1/9	0.124805	0.237046	0.226384	0.485353	22.0945	-45.9786	MTHFR
Sulindac Metabolic Pathway_Homo sapiens_WP2542	1/5	0.0713776	0.159461	0.142691	0.384443	18.332	-48.3922	MSRB3
Acetylcholine Synthesis_Homo sapiens_WP528	1/7	0.0984858	0.198048	0.185605	0.445137	21.5384	-49.9226	PDHA1
Non-homologous end joining_Homo sapiens_WP438	1/7	0.0984858	0.198048	0.185605	0.445137	22.3957	-51.9098	NHEJ1
Thyroxine (Thyroid Hormone) Production_Homo sapiens_WP1981	1/6	0.0850317	0.179582	0.164421	0.423011	23.6187	-58.2137	SLC5A5
DDX1 as a regulatory component of the Drosha microprocessor_Homo sapiens_WP2942	1/7	0.0984858	0.198048	0.185605	0.445137	26.5395	-61.5143	ATM
Acetylcholine Synthesis_Mus musculus_WP175	1/6	0.0850317	0.179582	0.164421	0.423011	27.8963	-68.757	PDHA1
FTO Obesity Variant Mechanism_Homo sapiens_WP3407	1/8	0.111743	0.222698	0.206254	0.474553	32.5869	-71.416	FTO
